# Supplementary material for: A gene expression signature shared by human mature oocytes and embryonic stem cells
Source: BMC Genomics. 2009 Jan 8;10:10. doi: 10.1186/1471-2164-10-10 (PMC2628676; doi:10.1186/1471-2164-10-10)
Supplement: Additional file 1 — Table S1. Detailed sample list [file 1471-2164-10-10-S1.xls]

## Sheet: All Samples
NAME	Reference	Puce	GEO accession
Oocyte_M2-16_(AS)	Assou et al. -Human reproduction -2006	U133P	GSM288877
Oocyte_M2-21_(GA & AS)	Gasca et al. -RBM Online 14:175 - 2006	U133P	GSM288812
Oocyte_M2-24_(AS)	Assou et al. -Unpublished data - 2007	U133P	GSM288876
Oocyte_M2-NL1_(WO)	Wood at al. -J Clin Endocrinol Metab 92:705 - 2007	U133P	GSM136511
Oocyte_M2-NL2_(WO)	Wood at al. -J Clin Endocrinol Metab 92:705 - 2007	U133P	GSM136512
Oocyte_M2-NL3_(WO)	Wood at al. -J Clin Endocrinol Metab 92:705 - 2007	U133P	GSM136513
Oocyte_M2-NL4_(WO)	Wood at al. -J Clin Endocrinol Metab 92:705 - 2007	U133P	GSM136519
Oocyte_M2-NL5_(WO)	Wood at al. -J Clin Endocrinol Metab 92:705 - 2007	U133P	GSM136525
Oocyte_M2-NL6_(WO)	Wood at al. -J Clin Endocrinol Metab 92:705 - 2007	U133P	GSM136526
ESC_U1_(S)	Sato et al. -Dev Biol 260:404 - 2003	U133A	---
ESC_U2_(S)	Sato et al. -Dev Biol 260:404 - 2003	U133A	---
ESC_U3_(S)	Sato et al. -Dev Biol 260:404 - 2003	U133A	---
ESC_B01_(G)	Golan-Mashiach et al. -Faseb J 19:147 - 2004	U133A	---
ESC_B32_(G)	Golan-Mashiach et al. -Faseb J 19:147 - 2004	U133A	---
ESC_B83_(G)	Golan-Mashiach et al. -Faseb J 19:147 - 2004	U133A	---
ESC_FES21A_(SK)	Skottman et al. -Stem Cells 23:1343 - 2005	U133A	---
ESC_FES21B_(SK)	Skottman et al. -Stem Cells 23:1343 - 2005	U133A	---
ESC_FES22A_(SK)	Skottman et al. -Stem Cells 23:1343 - 2005	U133A	---
ESC_FES22B_(SK)	Skottman et al. -Stem Cells 23:1343 - 2005	U133A	---
ESC_FES29A_(SK)	Skottman et al. -Stem Cells 23:1343 - 2005	U133A	---
ESC_FES29B_(SK)	Skottman et al. -Stem Cells 23:1343 - 2005	U133A	---
ESC_FES30A_(SK)	Skottman et al. -Stem Cells 23:1343 - 2005	U133A	---
ESC_FES30B_(SK)	Skottman et al. -Stem Cells 23:1343 - 2005	U133A	---
ESC_HS181A_(SK)	Skottman et al. -Stem Cells 23:1343 - 2005	U133A	---
ESC_HS181B_(SK)	Skottman et al. -Stem Cells 23:1343 - 2005	U133A	---
ESC_HS235A_(SK)	Skottman et al. -Stem Cells 23:1343 - 2005	U133A	---
ESC_HS235B_(SK)	Skottman et al. -Stem Cells 23:1343 - 2005	U133A	---
ESC_HS237A_(SK)	Skottman et al. -Stem Cells 23:1343 - 2005	U133A	---
ESC_HS237B_(SK)	Skottman et al. -Stem Cells 23:1343 - 2005	U133A	---
ESC_HES-2_p19A_(H)	Hirst et al. -Dev Biol 293:90 - 2006	U133A	---
ESC_I6_SSEA4+_965A_(I)	Perez-Iratxeta et al. -FEBS Letters 579:1795 - 2005	U133A	GSM87275
ESC_I6_SSEA4+_966A_(I)	Perez-Iratxeta et al. -FEBS Letters 579:1795 - 2005	U133A	GSM87277
ESC_I6_SSEA4+_967A_(I)	Perez-Iratxeta et al. -FEBS Letters 579:1795 - 2005	U133A	GSM87279
ESC_Sheff4_1_(B)	Baker et al. -Nature Biotechnology 25: 207- 2007	U133P	GSM194307
ESC_Sheff4_2_(B)	Baker et al. -Nature Biotechnology 25: 207- 2007	U133P	GSM194308
ESC_Sheff4_3_(B)	Baker et al. -Nature Biotechnology 25: 207- 2007	U133P	GSM194309
ESC_H14.s3_2_(B)	Baker et al. -Nature Biotechnology 25: 207- 2007	U133P	GSM151741
ESC_H14.s3_1_(B)	Baker et al. -Nature Biotechnology 25: 207- 2007	U133P	GSM151739
Fibroblast_a_(SK)	Skottman et al. -Stem Cells 23:1343 - 2005	U133A	---
Fibroblast_b_(SK)	Skottman et al. -Stem Cells 23:1343 - 2005	U133A	---
Fibroblast_HFF1p8_(AS)	Assou et al. -Unpublished data - 2007	U133A	GSM288878
Fibroblast_SM3p6_(AS)	Assou et al. -Unpublished data - 2007	U133A	GSM288880
GE_Ovary_(Su)	Su et al. -PNAS 101:6062 - 2004	U133A	GSM18997
GE_Ovary_(Su)	Su et al. -PNAS 101:6062 - 2004	U133A	GSM18998
TP_Ovary_(Ge)	Ge et al. -Genomics 86:127 - 2005	U133A	GSM44674
TP_Brain_(Ge)	Ge et al. -Genomics 86:127 - 2005	U133A	GSM44690
TP_FetalBrain_(Ge)	Ge et al. -Genomics 86:127 - 2005	U133A	GSM44691
TP_SpinalCord_(Ge)	Ge et al. -Genomics 86:127 - 2005	U133A	GSM44700
ECT_CNS_Spinal_Cord_(Su)	Su et al. -PNAS 101:6062 - 2004	U133A	GSM18943
ECT_CNS_Spinal_Cord_(Su)	Su et al. -PNAS 101:6062 - 2004	U133A	GSM18944
ECT_CNS_Brain_Fetal_(Su)	Su et al. -PNAS 101:6062 - 2004	U133A	GSM18945
TP_Caudate_(Ge)	Ge et al. -Genomics 86:127 - 2005	U133A	GSM44695
ECT_CNS_Caudate_Nucleus_(Su)	Su et al. -PNAS 101:6062 - 2004	U133A	GSM18919
ECT_CNS_Brain_Fetal_(Su)	Su et al. -PNAS 101:6062 - 2004	U133A	GSM18946
TP_Cerebellum_(Ge)	Su et al. -PNAS 101:6062 - 2004	U133A	GSM44689
ECT_CNS_Cerebellum_(Su)	Su et al. -PNAS 101:6062 - 2004	U133A	GSM18917
ECT_CNS_Cerebellum_(Su)	Su et al. -PNAS 101:6062 - 2004	U133A	GSM18917
ECT_CNS_Caudate_Nucleus_(Su)	Su et al. -PNAS 101:6062 - 2004	U133A	GSM18920
TP_Thalamus_(Ge)	Ge et al. -Genomics 86:127 - 2005	U133A	GSM44698
ECT_CNS_Thalamus_(Su)	Su et al. -PNAS 101:6062 - 2004	U133A	GSM18935
ECT_CNS_whole_Brain_(Su)	Su et al. -PNAS 101:6062 - 2004	U133A	GSM18921
ECT_CNS_Thalamus_(Su)	Su et al. -PNAS 101:6062 - 2004	U133A	GSM18936
ECT_CNS_Cerebellum_Peduncles_(Su)	Su et al. -PNAS 101:6062 - 2004	U133A	GSM18915
ECT_CNS_Parietal_Lobe_(Su)	Su et al. -PNAS 101:6062 - 2004	U133A	GSM18923
ECT_CNS_Parietal_Lobe_(Su)	Su et al. -PNAS 101:6062 - 2004	U133A	GSM18924
ECT_CNS_Occipital_Lobe_(Su)	Su et al. -PNAS 101:6062 - 2004	U133A	GSM18931
ECT_CNS_PreFrontal_Cortex_(Su)	Su et al. -PNAS 101:6062 - 2004	U133A	GSM18929
ECT_CNS_PreFrontal_Cortex_(Su)	Su et al. -PNAS 101:6062 - 2004	U133A	GSM18930
ECT_CNS_Cingulate_Cortex_(Su)	Su et al. -PNAS 101:6062 - 2004	U133A	GSM18939
ECT_CNS_Hypothalamus_(Su)	Su et al. -PNAS 101:6062 - 2004	U133A	GSM18933
ECT_CNS_Cingulate_Cortex_(Su)	Su et al. -PNAS 101:6062 - 2004	U133A	GSM18940
ECT_CNS_Cerebellum_Peduncles_(Su)	Su et al. -PNAS 101:6062 - 2004	U133A	GSM18916
ECT_CNS_Hypothalamus_(Su)	Su et al. -PNAS 101:6062 - 2004	U133A	GSM18934
ECT_CNS_Occipital_Lobe_(Su)	Su et al. -PNAS 101:6062 - 2004	U133A	GSM18932
ECT_CNS_Medulla_Oblongata_(Su)	Su et al. -PNAS 101:6062 - 2004	U133A	GSM18925
ECT_CNS_Medulla_Oblongata_(Su)	Su et al. -PNAS 101:6062 - 2004	U133A	GSM18926
ECT_CNS_Pons_(Su)	Su et al. -PNAS 101:6062 - 2004	U133A	GSM18941
ECT_CNS_Pons_(Su)	Su et al. -PNAS 101:6062 - 2004	U133A	GSM18942
ECT_CNS_Temporal_Lobe_(Su)	Su et al. -PNAS 101:6062 - 2004	U133A	GSM18911
ECT_CNS_Temporal_Lobe_(Su)	Su et al. -PNAS 101:6062 - 2004	U133A	GSM18912
ECT_CNS_Amygdala_(Su)	Su et al. -PNAS 101:6062 - 2004	U133A	GSM18927
TP_Amygdala_(Ge)	Ge et al. -Genomics 86:127 - 2005	U133A	GSM44694
TP_hippocampus_(Ge)	Ge et al. -Genomics 86:127 - 2005	U133A	GSM44697
ECT_CNS_Amygdala_(Su)	Su et al. -PNAS 101:6062 - 2004	U133A	GSM18928
ECT_CNS_whole_Brain_(Su)	Su et al. -PNAS 101:6062 - 2004	U133A	GSM18922
ECT_CNS_Globus_Pallidus_(Su)	Su et al. -PNAS 101:6062 - 2004	U133A	GSM18913
ECT_CNS_Globus_Pallidus_(Su)	Su et al. -PNAS 101:6062 - 2004	U133A	GSM18914
ECT_CNS_Subthalamic_Nucleus_(Su)	Su et al. -PNAS 101:6062 - 2004	U133A	GSM18937
ECT_CNS_Subthalamic_Nucleus_(Su)	Su et al. -PNAS 101:6062 - 2004	U133A	GSM18938
ECT_PNS_Olfactory_Bulb_(Su)	Su et al. -PNAS 101:6062 - 2004	U133A	GSM19019
ECT_PNS_Olfactory_Bulb_(Su)	Su et al. -PNAS 101:6062 - 2004	U133A	GSM19020
ECT_PNS_Sup_Cervical_Ganglion_(Su)	Su et al. -PNAS 101:6062 - 2004	U133A	GSM19011
ECT_PNS_Sup_Cervical_Ganglion_(Su)	Su et al. -PNAS 101:6062 - 2004	U133A	GSM19012
ECT_PNS_Trigeminal_Ganglion_(Su)	Su et al. -PNAS 101:6062 - 2004	U133A	GSM19005
ECT_PNS_Trigeminal_Ganglion_(Su)	Su et al. -PNAS 101:6062 - 2004	U133A	GSM19006
ECT_PNS_Dorsal_Root_Ganglion_(Su)	Su et al. -PNAS 101:6062 - 2004	U133A	GSM19009
ECT_PNS_Dorsal_Root_Ganglion_(Su)	Su et al. -PNAS 101:6062 - 2004	U133A	GSM19010
ECT_PNS_Ciliary_Ganglion_(Su)	Su et al. -PNAS 101:6062 - 2004	U133A	GSM19003
ECT_PNS_Ciliary_Ganglion_(Su)	Su et al. -PNAS 101:6062 - 2004	U133A	GSM19004
ECT_PNS_Adrenal_Gland_(Su)	Su et al. -PNAS 101:6062 - 2004	U133A	GSM18947
ECT_PNS_Adrenal_Gland_(Su)	Su et al. -PNAS 101:6062 - 2004	U133A	GSM18948
TP_Adrenal_(Ge)	Ge et al. -Genomics 86:127 - 2005	U133A	GSM44692
ECT_CNS_Pituitary_(Su)	Su et al. -PNAS 101:6062 - 2004	U133A	GSM19021
ECT_CNS_Pituitary_(Su)	Su et al. -PNAS 101:6062 - 2004	U133A	GSM19022
TP_Pituitary_(Ge)	Ge et al. -Genomics 86:127 - 2005	U133A	GSM44699
ME_Adrenal_Cortex_(Su)	Su et al. -PNAS 101:6062 - 2004	U133A	GSM18995
ME_Adrenal_Cortex_(Su)	Su et al. -PNAS 101:6062 - 2004	U133A	GSM18996
ECT_KDCB64_(G)	Golan-Mashiach et al. -Faseb J 19:147 - 2004	U133A	---
ECT_KDCB66_(G)	Golan-Mashiach et al. -Faseb J 19:147 - 2004	U133A	---
ECT_KDCB68_(G)	Golan-Mashiach et al. -Faseb J 19:147 - 2004	U133A	---
ECT_KSPCB63_(G)	Golan-Mashiach et al. -Faseb J 19:147 - 2004	U133A	---
ECT_KSPCB65_(G)	Golan-Mashiach et al. -Faseb J 19:147 - 2004	U133A	---
ECT_KSPCB67_(G)	Golan-Mashiach et al. -Faseb J 19:147 - 2004	U133A	---
EN_Trachea_(Su)	Su et al. -PNAS 101:6062 - 2004	U133A	GSM18993
EN_Trachea_(Su)	Su et al. -PNAS 101:6062 - 2004	U133A	GSM18994
TP_Trachea_(Ge)	Ge et al. -Genomics 86:127 - 2005	U133A	GSM44688
TP_Lung_(Ge)	Ge et al. -Genomics 86:127 - 2005	U133A	GSM44704
TP_FetalLung_(Ge)	Ge et al. -Genomics 86:127 - 2005	U133A	GSM44705
EN_Lung_(Su)	Su et al. -PNAS 101:6062 - 2004	U133A	GSM18949
EN_Lung_(Su)	Su et al. -PNAS 101:6062 - 2004	U133A	GSM18950
EN_Lung_Fetal_(Su)	Su et al. -PNAS 101:6062 - 2004	U133A	GSM18965
EN_Lung_Fetal_(Su)	Su et al. -PNAS 101:6062 - 2004	U133A	GSM18966
EN_Broncho_Epithelium_(Su)	Su et al. -PNAS 101:6062 - 2004	U133A	GSM18973
EN_Broncho_Epithelium_(Su)	Su et al. -PNAS 101:6062 - 2004	U133A	GSM18974
EN_Salivary_Gland_(Su)	Su et al. -PNAS 101:6062 - 2004	U133A	GSM18991
EN_Salivary_Gland_(Su)	Su et al. -PNAS 101:6062 - 2004	U133A	GSM18992
TP_Salivary_(Ge)	Ge et al. -Genomics 86:127 - 2005	U133A	GSM44687
EN_Liver_(Su)	Su et al. -PNAS 101:6062 - 2004	U133A	GSM18953
EN_Liver_(Su)	Su et al. -PNAS 101:6062 - 2004	U133A	GSM18954
EN_Liver_Fetal_(Su)	Su et al. -PNAS 101:6062 - 2004	U133A	GSM18905
EN_Liver_Fetal_(Su)	Su et al. -PNAS 101:6062 - 2004	U133A	GSM18906
TP_Liver_(Ge)	Ge et al. -Genomics 86:127 - 2005	U133A	GSM44702
TP_FetalLiver_(Ge)	Ge et al. -Genomics 86:127 - 2005	U133A	GSM44706
EN_Pancreas_(Su)	Su et al. -PNAS 101:6062 - 2004	U133A	GSM18977
EN_Pancreas_(Su)	Su et al. -PNAS 101:6062 - 2004	U133A	GSM18978
EN_Islet_(Su)	Su et al. -PNAS 101:6062 - 2004	U133A	GSM18979
EN_Islet_(Su)	Su et al. -PNAS 101:6062 - 2004	U133A	GSM18980
TP_Pancreas_(Ge)	Ge et al. -Genomics 86:127 - 2005	U133A	GSM44677
TP_Intestine_(Ge)	Ge et al. -Genomics 86:127 - 2005	U133A	GSM44679
TP_Stomach_(Ge)	Ge et al. -Genomics 86:127 - 2005	U133A	GSM44703
TP_Colon_(Ge)	Ge et al. -Genomics 86:127 - 2005	U133A	GSM44680
EN_Appendix_(Su)	Su et al. -PNAS 101:6062 - 2004	U133A	GSM18999
EN_Appendix_(Su)	Su et al. -PNAS 101:6062 - 2004	U133A	GSM19000
EN_Thyroid_(Su)	Su et al. -PNAS 101:6062 - 2004	U133A	GSM18961
EN_Thyroid_(Su)	Su et al. -PNAS 101:6062 - 2004	U133A	GSM18962
EN_Thyroid_Fetal_(Su)	Su et al. -PNAS 101:6062 - 2004	U133A	GSM18963
EN_Thyroid_Fetal_(Su)	Su et al. -PNAS 101:6062 - 2004	U133A	GSM18964
TP_Thyroid_(Ge)	Ge et al. -Genomics 86:127 - 2005	U133A	GSM44685
ME_Adipocytes_(Su)	Su et al. -PNAS 101:6062 - 2004	U133A	GSM18975
ME_Adipocytes_(Su)	Su et al. -PNAS 101:6062 - 2004	U133A	GSM18976
ME_Kidney_(Su)	Su et al. -PNAS 101:6062 - 2004	U133A	GSM18955
ME_Kidney_(Su)	Su et al. -PNAS 101:6062 - 2004	U133A	GSM18956
TP_Kidney_(Ge)	Ge et al. -Genomics 86:127 - 2005	U133A	GSM44675
ME_prostate_(Su)	Su et al. -PNAS 101:6062 - 2004	U133A	GSM18957
ME_prostate_(Su)	Su et al. -PNAS 101:6062 - 2004	U133A	GSM18958
TP_Prostate_(Ge)	Ge et al. -Genomics 86:127 - 2005	U133A	GSM44678
ME_Cardiac_Myocytes_(Su)	Su et al. -PNAS 101:6062 - 2004	U133A	GSM18969
ME_Cardiac_Myocytes_(Su)	Su et al. -PNAS 101:6062 - 2004	U133A	GSM18970
ME_heart_(Su)	Su et al. -PNAS 101:6062 - 2004	U133A	GSM18951
ME_Heart_(Su)	Su et al. -PNAS 101:6062 - 2004	U133A	GSM18952
TP_Heart_(Ge)	Ge et al. -Genomics 86:127 - 2005	U133A	GSM44671
ME_Skeletal_Muscle_Psoas_(Su)	Su et al. -PNAS 101:6062 - 2004	U133A	GSM19013
ME_Skeletal_Muscle_Psoas_(Su)	Su et al. -PNAS 101:6062 - 2004	U133A	GSM19014
ME_Tongue_(Su)	Su et al. -PNAS 101:6062 - 2004	U133A	GSM19017
ME_Tongue_(Su)	Su et al. -PNAS 101:6062 - 2004	U133A	GSM19018
TP_S_Muscle_(Ge)	Ge et al. -Genomics 86:127 - 2005	U133A	GSM44676
ME_BM_whole_(Su)	Su et al. -PNAS 101:6062 - 2004	U133A	GSM18909
ME_BM_whole_(Su)	Su et al. -PNAS 101:6062 - 2004	U133A	GSM18910
BoneMarrow_(Ge)	Ge et al. -Genomics 86:127 - 2005	U133A	GSM44693
ME_BM_CD34_(Su)	Su et al. -PNAS 101:6062 - 2004	U133A	GSM18885
ME_BM_CD34_(Su)	Su et al. -PNAS 101:6062 - 2004	U133A	GSM18886
ME_PB_HSPC_B59_(G)	Golan-Mashiach et al. -Faseb J 19:147 - 2004	U133A	---
ME_PB_HSPC_B61_(G)	Golan-Mashiach et al. -Faseb J 19:147 - 2004	U133A	---
ME_PB_HSPC_B55_(G)	Golan-Mashiach et al. -Faseb J 19:147 - 2004	U133A	---
ME_PB_HSPC_B57_(G)	Golan-Mashiach et al. -Faseb J 19:147 - 2004	U133A	---
ME_PB_HDC_B60_(G)	Golan-Mashiach et al. -Faseb J 19:147 - 2004	U133A	---
ME_PB_HDC_B62_(G)	Golan-Mashiach et al. -Faseb J 19:147 - 2004	U133A	---
ME_PB_HDC_B56_(G)	Golan-Mashiach et al. -Faseb J 19:147 - 2004	U133A	---
ME_PB_HDC_B58_(G)	Golan-Mashiach et al. -Faseb J 19:147 - 2004	U133A	---
ME_PB_CD14_Monocytes_(Su)	Su et al. -PNAS 101:6062 - 2004	U133A	GSM18871
ME_PB_CD14_Monocytes_(Su)	Su et al. -PNAS 101:6062 - 2004	U133A	GSM18872
ME_PB_CD4_TCells_(Su)	Su et al. -PNAS 101:6062 - 2004	U133A	GSM18877
ME_PB_CD4_TCells_(Su)	Su et al. -PNAS 101:6062 - 2004	U133A	GSM18878
ME_PB_CD8_TCells_(Su)	Su et al. -PNAS 101:6062 - 2004	U133A	GSM18879
ME_PB_CD8_TCells_(Su)	Su et al. -PNAS 101:6062 - 2004	U133A	GSM18880
ME_PB_CD56_NKCells_(Su)	Su et al. -PNAS 101:6062 - 2004	U133A	GSM18875
ME_PB_CD56_NKCells_(Su)	Su et al. -PNAS 101:6062 - 2004	U133A	GSM18876
ME_PB_CD19_BCells_(Su)	Su et al. -PNAS 101:6062 - 2004	U133A	GSM18881
ME_PB_CD19_BCells_(Su)	Su et al. -PNAS 101:6062 - 2004	U133A	GSM18882
ME_Blood_whole_(Su)	Su et al. -PNAS 101:6062 - 2004	U133A	GSM18867
ME_Blood_whole_(Su)	Su et al. -PNAS 101:6062 - 2004	U133A	GSM18868
ME_Lymph_Node_(Su)	Su et al. -PNAS 101:6062 - 2004	U133A	GSM18903
ME_Lymph_Node_(Su)	Su et al. -PNAS 101:6062 - 2004	U133A	GSM18904
ME_Thymus_(Su)	Su et al. -PNAS 101:6062 - 2004	U133A	GSM18899
ME_Thymus_(Su)	Su et al. -PNAS 101:6062 - 2004	U133A	GSM18900
TP_Thymus_(Ge)	Ge et al. -Genomics 86:127 - 2005	U133A	GSM44672
ME_uterus_(Su)	Su et al. -PNAS 101:6062 - 2004	U133A	GSM18959
ME_uterus_(Su)	Su et al. -PNAS 101:6062 - 2004	U133A	GSM18960
ME_Uterus_Corpus_(Su)	Su et al. -PNAS 101:6062 - 2004	U133A	GSM19015
ME_Uterus_Corpus_(Su)	Su et al. -PNAS 101:6062 - 2004	U133A	GSM19016
TP_Uterus_(Ge)	Ge et al. -Genomics 86:127 - 2005	U133A	GSM44684
TP_Corpus_(Ge)	Ge et al. -Genomics 86:127 - 2005	U133A	GSM44696
PLACENTA_(Su)	Su et al. -PNAS 101:6062 - 2004	U133A	GSM18967
PLACENTA_(Su)	Su et al. -PNAS 101:6062 - 2004	U133A	GSM18968
TP_Placenta_(Ge)	Ge et al. -Genomics 86:127 - 2005	U133A	GSM44681

## Sheet: Cycle samples
NAME	Reference	Puce	GEO accession
MCF7 (1µg)_(AS)	Assou et al. -Unpublished data - 2007	U133P	GSM288885
MCF7 (5µg)_(AS)	Assou et al. -Unpublished data - 2007	U133P	GSM288886
HEPG2 (1µg)_(AS)	Assou et al. -Unpublished data - 2007	U133P	GSM288882
HEPG2 (5µg)_(AS)	Assou et al. -Unpublished data - 2007	U133P	GSM288883
ME_K_AML3-HL60_(Su)	Su et al. -PNAS 101:6062 - 2004	U133A	GSM18893
ME_K_AML3-HL60_(Su)	Su et al. -PNAS 101:6062 - 2004	U133A	GSM18894
ME_K_CML_K562_(Su)	Su et al. -PNAS 101:6062 - 2004	U133A	GSM18897
ME_K_CML_K562_(Su)	Su et al. -PNAS 101:6062 - 2004	U133A	GSM18898
ME_K_ALL_MOLT4_(Su)	Su et al. -PNAS 101:6062 - 2004	U133A	GSM18887
ME_K_ALL_MOLT4_(Su)	Su et al. -PNAS 101:6062 - 2004	U133A	GSM18888
ME_K_Burkitt_Daudi_(Su)	Su et al. -PNAS 101:6062 - 2004	U133A	GSM18895
ME_K_Burkitt_Daudi_(Su)	Su et al. -PNAS 101:6062 - 2004	U133A	GSM18896
EN_K_Colorectal_AdenoK_(Su)	Su et al. -PNAS 101:6062 - 2004	U133A	GSM18865
EN_K_Colorectal_AdenoK_(Su)	Su et al. -PNAS 101:6062 - 2004	U133A	GSM18866
ME_K_NHL_Raji_(Su)	Su et al. -PNAS 101:6062 - 2004	U133A	GSM18891
ME_K_NHL_Raji_(Su)	Su et al. -PNAS 101:6062 - 2004	U133A	GSM18892
ME_BM_CD105_Endothelial_(Su)	Su et al. -PNAS 101:6062 - 2004	U133A	GSM18883
ME_BM_CD105_Endothelial_(Su)	Su et al. -PNAS 101:6062 - 2004	U133A	GSM18884
ME_BM_CD71_EarlyErythroid_(Su)	Su et al. -PNAS 101:6062 - 2004	U133A	GSM18907
ME_BM_CD71_EarlyErythroid_(Su)	Su et al. -PNAS 101:6062 - 2004	U133A	GSM18908
ME_K_ALL_721_(Su)	Su et al. -PNAS 101:6062 - 2004	U133A	GSM18889
ME_K_ALL_721_(Su)	Su et al. -PNAS 101:6062 - 2004	U133A	GSM18890
