# Supplementary material for: A gene expression signature shared by human mature oocytes and embryonic stem cells
Source: BMC Genomics. 2009 Jan 8;10:10. doi: 10.1186/1471-2164-10-10 (PMC2628676; doi:10.1186/1471-2164-10-10)
Supplement: Additional file 3 — Table S3. Hierarchical clustering gene lists. Transcripts lists from gene clusters a, b & c from Figure 1B. [file 1471-2164-10-10-S3.zip]

Archive with 1 entries (1 files):
- Supplemental Table S3.xls
