# Supplementary material for: A gene expression signature shared by human mature oocytes and embryonic stem cells
Source: BMC Genomics. 2009 Jan 8;10:10. doi: 10.1186/1471-2164-10-10 (PMC2628676; doi:10.1186/1471-2164-10-10)
Supplement: Additional file 3 — Table S3. Hierarchical clustering gene lists. Transcripts lists from gene clusters a, b & c from Figure 1B. [file 1471-2164-10-10-S3.zip › Supplemental Table S3.xls]

## Sheet: Cluster (a)
Probe Set ID	Representative Public ID	UniGene ID	Gene Title	Gene Symbol	Chromosomal Location	Entrez Gene	RefSeq Protein ID	RefSeq Transcript ID	Gene Ontology Biological Process	Gene Ontology Cellular Component	Gene Ontology Molecular Function	Pathway	InterPro	Fibroblast_a_(SK)	Fibroblast_b_(SK)	Fibroblast_HFF1p8_(AS)	Fibroblast_SM3p6_(AS)	GE_Ovary_(Su)	GE_Ovary_(Su)	TP_Ovary_(Ge)	TP_Brain_(Ge)	TP_FetalBrain_(Ge)	TP_SpinalCord_(Ge)	ECT_CNS_Spinal_Cord_(Su)	ECT_CNS_Spinal_Cord_(Su)	ECT_CNS_Brain_Fetal_(Su)	TP_Caudate_(Ge)	ECT_CNS_Caudate_Nucleus_(Su)	ECT_CNS_Brain_Fetal_(Su)	TP_Cerebellum_(Ge)	ECT_CNS_Cerebellum_(Su)	ECT_CNS_Cerebellum_(Su)	ECT_CNS_Caudate_Nucleus_(Su)	TP_Thalamus_(Ge)	ECT_CNS_Thalamus_(Su)	ECT_CNS_whole_Brain_(Su)	ECT_CNS_Thalamus_(Su)	ECT_CNS_Cerebellum_Peduncles_(Su)	ECT_CNS_Parietal_Lobe_(Su)	ECT_CNS_Parietal_Lobe_(Su)	ECT_CNS_Occipital_Lobe_(Su)	ECT_CNS_PreFrontal_Cortex_(Su)	ECT_CNS_PreFrontal_Cortex_(Su)	ECT_CNS_Cingulate_Cortex_(Su)	ECT_CNS_Hypothalamus_(Su)	ECT_CNS_Cingulate_Cortex_(Su)	ECT_CNS_Cerebellum_Peduncles_(Su)	ECT_CNS_Hypothalamus_(Su)	ECT_CNS_Occipital_Lobe_(Su)
201014_s_at	NM_006452	Hs.518774	phosphoribosylaminoimidazole carboxylase, phosphoribosylaminoimidazole succinocarboxamide synthetase	PAICS	chr4q12	10606	NP_001072992.1 /// NP_001072993.1 /// NP_006443.1	NM_001079524 /// NM_001079525 /// NM_006452	0006164 // purine nucleotide biosynthesis // inferred from electronic annotation /// 0006189 // 'de novo' IMP biosynthesis // inferred from electronic annotation /// 0009113 // purine base biosynthesis // traceable author statement	0009320 // phosphoribosylaminoimidazole carboxylase complex // inferred from electronic annotation	0004638 // phosphoribosylaminoimidazole carboxylase activity // inferred from electronic annotation /// 0004639 // phosphoribosylaminoimidazolesuccinocarboxamide synthase activity // traceable author statement /// 0005524 // ATP binding // inferred from e	Purine metabolism // KEGG /// Purine metabolism // KEGG	IPR000340 // Dual specificity protein phosphatase // 4.1E-72 /// IPR001636 // SAICAR synthetase // 6.9E-43	221.5	208.867	135.7	225.4	49.95	49.95	124.5	49.95	61.9667	49.95	49.95	49.95	49.95	49.95	49.95	49.95	49.95	49.95	49.95	49.95	49.95	49.95	49.95	49.95	49.95	49.95	49.95	49.95	49.95	49.95	49.95	49.95	49.95	49.95	49.95	49.95
201292_at	AL561834	Hs.156346	topoisomerase (DNA) II alpha 170kDa	TOP2A	chr17q21-q22	7153	NP_001058.2	NM_001067	0006260 // DNA replication // non-traceable author statement /// 0006265 // DNA topological change // inferred from electronic annotation /// 0006266 // DNA ligation // inferred from direct assay /// 0006281 // DNA repair // non-traceable author statement	0005634 // nucleus // inferred from direct assay /// 0005654 // nucleoplasm // inferred from direct assay /// 0005694 // chromosome // inferred from direct assay /// 0005730 // nucleolus // inferred from direct assay /// 0005814 // centriole // inferred f	0000166 // nucleotide binding // inferred from electronic annotation /// 0003682 // chromatin binding // inferred from direct assay /// 0003918 // DNA topoisomerase (ATP-hydrolyzing) activity // inferred from direct assay /// 0005080 // protein kinase C b		IPR002126 // Cadherin // 5.0E-13 /// IPR002126 // Cadherin // 1.0E-26 /// IPR002126 // Cadherin // 1.7E-26 /// IPR002126 // Cadherin // 3.1E-7	51.4	78.5	49.95	89.2333	49.95	49.95	49.95	49.95	49.95	49.95	49.95	49.95	49.95	49.95	49.95	49.95	49.95	49.95	49.95	49.95	49.95	49.95	49.95	49.95	49.95	49.95	49.95	49.95	49.95	49.95	49.95	49.95	49.95	49.95	49.95	49.95
202095_s_at	NM_001168	Hs.514527	baculoviral IAP repeat-containing 5 (survivin)	BIRC5	chr17q25	332	NP_001012270.1 /// NP_001012271.1 /// NP_001159.2	NM_001012270 /// NM_001012271 /// NM_001168	0000086 // G2/M transition of mitotic cell cycle // inferred from sequence or structural similarity /// 0000910 // cytokinesis // inferred from sequence or structural similarity /// 0006915 // apoptosis // inferred from electronic annotation /// 0006916 /	0000775 // chromosome, pericentric region // inferred from sequence or structural similarity /// 0005622 // intracellular // inferred from electronic annotation /// 0005634 // nucleus // inferred from electronic annotation /// 0005694 // chromosome // inf	0004869 // cysteine protease inhibitor activity // inferred from electronic annotation /// 0008017 // microtubule binding // inferred from sequence or structural similarity /// 0008270 // zinc ion binding // inferred from sequence or structural similarity	Apoptosis // GenMAPP /// Apoptosis // GenMAPP	IPR007110 // Immunoglobulin-like // 7.6E-8 /// IPR007087 // Zn-finger, C2H2 type // 3.7E-7 /// IPR007087 // Zn-finger, C2H2 type // 1.9E-6 /// IPR007087 // Zn-finger, C2H2 type // 3.7E-7 /// IPR007087 // Zn-finger, C2H2 type // 4.3E-5 /// IPR007087 // Zn-	49.95	49.95	49.95	141.733	49.95	49.95	49.95	49.95	49.95	49.95	49.95	49.95	49.95	49.95	49.95	49.95	49.95	49.95	49.95	49.95	49.95	49.95	49.95	49.95	49.95	49.95	49.95	49.95	49.95	49.95	49.95	49.95	49.95	49.95	49.95	49.95
202235_at	BF511091	Hs.75231	solute carrier family 16, member 1 (monocarboxylic acid transporter 1)	SLC16A1	chr1p12	6566	NP_003042.3	NM_003051	0006810 // transport // inferred from electronic annotation /// 0015711 // organic anion transport // inferred from electronic annotation /// 0015728 // mevalonate transport // traceable author statement /// 0015718 // monocarboxylic acid transport // tra	0005624 // membrane fraction // traceable author statement /// 0016020 // membrane // inferred from electronic annotation /// 0016021 // integral to membrane // inferred from electronic annotation /// 0016021 // integral to membrane // traceable author st	0005215 // transporter activity // inferred from electronic annotation /// 0015130 // mevalonate transporter activity // traceable author statement /// 0015293 // symporter activity // inferred from electronic annotation /// 0015355 // monocarboxylate por			53	49.95	49.95	49.95	49.95	49.95	49.95	49.95	49.95	49.95	49.95	49.95	49.95	49.95	49.95	49.95	49.95	49.95	49.95	49.95	49.95	49.95	49.95	49.95	49.95	49.95	49.95	49.95	49.95	49.95	49.95	49.95	49.95	49.95	49.95	49.95
202580_x_at	NM_021953	Hs.239	forkhead box M1	FOXM1	chr12p13	2305	NP_068772.2 /// NP_973731.1 /// NP_973732.1	NM_021953 /// NM_202002 /// NM_202003	0006350 // transcription // inferred from electronic annotation /// 0006355 // regulation of transcription, DNA-dependent // inferred from electronic annotation	0005634 // nucleus // inferred from electronic annotation	0003700 // transcription factor activity // inferred from electronic annotation /// 0005515 // protein binding // inferred from physical interaction /// 0043565 // sequence-specific DNA binding // inferred from electronic annotation /// 0003677 // DNA bin		--- // --- // 2.5E-36	49.95	49.95	49.95	120.2	49.95	49.95	49.95	49.95	49.95	49.95	49.95	49.95	49.95	49.95	49.95	49.95	49.95	49.95	49.95	49.95	49.95	49.95	49.95	49.95	49.95	49.95	49.95	49.95	49.95	49.95	49.95	49.95	49.95	49.95	49.95	49.95
203145_at	NM_006461	Hs.514033	sperm associated antigen 5	SPAG5	chr17q11.2	10615	NP_006452.3	NM_006461	0006508 // proteolysis // inferred from electronic annotation /// 0007049 // cell cycle // non-traceable author statement /// 0007051 // spindle organization and biogenesis // non-traceable author statement /// 0007067 // mitosis // inferred from electron	0005876 // spindle microtubule // inferred from electronic annotation /// 0005874 // microtubule // inferred from electronic annotation	0008237 // metallopeptidase activity // inferred from electronic annotation		IPR004046 // Glutathione S-transferase, C-terminal // 2.3E-10 /// IPR002300 // Aminoacyl-tRNA synthetase, class Ia // 6.8E-49 /// IPR002300 // Aminoacyl-tRNA synthetase, class Ia // 1.7E-69 /// IPR000738 // WHEP-TRS // 4.6E-14 /// IPR000536 // Ligand-bind	53.0333	49.95	49.95	82.05	49.95	49.95	49.95	49.95	49.95	49.95	49.95	60.6333	49.95	69.0333	49.95	49.95	49.95	49.95	49.95	49.95	49.95	51.9333	66.1333	71.2667	49.95	95.55	52.95	49.95	49.95	49.95	69.3333	49.95	49.95	49.95	53.35	49.95
203341_at	NM_005760	Hs.135406	CCAAT/enhancer binding protein zeta	CEBPZ	chr2p22.2	10153	NP_005751.2	NM_005760	0006350 // transcription // inferred from electronic annotation /// 0006355 // regulation of transcription, DNA-dependent // inferred from electronic annotation /// 0006366 // transcription from RNA polymerase II promoter // traceable author statement	0005634 // nucleus // traceable author statement /// 0005634 // nucleus // inferred from electronic annotation	0003677 // DNA binding // traceable author statement		--- // --- // 5.2E-24 /// IPR001164 // Human Rev interacting-like protein (hRIP) // 3.9E-54 /// IPR002110 // Ankyrin // 1.9E-5 /// IPR002110 // Ankyrin // 0.0081	163.85	82.2333	112.233	70.9667	67.9333	49.95	66.4	49.95	49.95	49.95	49.95	49.95	49.95	49.95	49.95	49.95	49.95	49.95	49.95	49.95	49.95	49.95	49.95	49.95	49.95	49.95	49.95	49.95	49.95	49.95	49.95	49.95	49.95	49.95	49.95	49.95
203449_s_at	NM_017489	Hs.442707	telomeric repeat binding factor (NIMA-interacting) 1	TERF1	chr8q13	7013	NP_003209.1 /// NP_059523.1	NM_003218 /// NM_017489	0007004 // telomere maintenance via telomerase // non-traceable author statement /// 0007049 // cell cycle // inferred from electronic annotation /// 0007067 // mitosis // inferred from electronic annotation /// 0045449 // regulation of transcription // i	0000781 // chromosome, telomeric region // inferred from electronic annotation /// 0005634 // nucleus // inferred from direct assay /// 0005634 // nucleus // non-traceable author statement /// 0005694 // chromosome // inferred from electronic annotation /	0003677 // DNA binding // non-traceable author statement /// 0003691 // double-stranded telomeric DNA binding // inferred from direct assay /// 0042802 // identical protein binding // inferred from physical interaction /// 0005515 // protein binding // in		IPR010473 // Diaphanous GTPase-binding // 1.2E-39	78.9167	88	106.333	88.1333	49.95	49.95	93.3333	55.6667	49.95	111.8	80.1167	71.7	105.533	132.15	85.9	92.4667	67.9	49.95	49.95	81.4167	91.9333	83.8	74.2	78.1667	49.95	53.9667	49.95	58.5333	58.6333	72.5667	80.9333	91.7333	69.6	58	61.8	71.1333
203706_s_at	NM_003507	Hs.173859	frizzled homolog 7 (Drosophila)	FZD7	chr2q33	8324	NP_003498.1	NM_003507	0007186 // G-protein coupled receptor protein signaling pathway // inferred from electronic annotation /// 0007222 // frizzled signaling pathway // traceable author statement /// 0007275 // development // inferred from electronic annotation /// 0008152 //	0005615 // extracellular space // inferred from electronic annotation /// 0005886 // plasma membrane // traceable author statement /// 0016021 // integral to membrane // traceable author statement /// 0005886 // plasma membrane // inferred from direct ass	0004872 // receptor activity // inferred from electronic annotation /// 0004926 // non-G-protein coupled 7TM receptor activity // inferred from electronic annotation /// 0004930 // G-protein coupled receptor activity // inferred from electronic annotation	Wnt_signaling // GenMAPP		91.7667	107.1	286.7	278.967	51.7833	49.95	246.7	49.95	49.95	58.7	88.2667	88.6667	49.95	55.5	61.5	50.5	613.2	290.65	744.967	49.95	49.95	49.95	49.95	49.95	534.433	64.0333	49.95	49.95	49.95	49.95	49.95	49.95	49.95	376.55	49.95	49.95
203743_s_at	NM_003211	Hs.584809	thymine-DNA glycosylase	TDG	chr12q24.1	6996	NP_003202.3	NM_003211	0006284 // base-excision repair // traceable author statement /// 0008152 // metabolism // inferred from electronic annotation /// 0006281 // DNA repair // inferred from electronic annotation /// 0006974 // response to DNA damage stimulus // inferred from	0005634 // nucleus // inferred from electronic annotation /// 0005654 // nucleoplasm // traceable author statement	0003684 // damaged DNA binding // traceable author statement /// 0005515 // protein binding // inferred from physical interaction /// 0008263 // pyrimidine-specific mismatch base pair DNA N-glycosylase activity // traceable author statement /// 0016798 //			239.033	155.7	71.8667	58.6667	49.95	49.95	85.2	49.95	102.967	49.95	49.95	49.95	108.967	69.5667	49.95	156.45	49.95	49.95	49.95	49.95	49.95	49.95	49.95	49.95	49.95	51.05	49.95	49.95	49.95	49.95	49.95	49.95	49.95	49.95	49.95	49.95
204146_at	BE966146	Hs.591046	RAD51 associated protein 1	RAD51AP1	chr12p13.2-p13.1	10635	NP_006470.1	NM_006479	0000724 // double-strand break repair via homologous recombination // non-traceable author statement /// 0006281 // DNA repair // non-traceable author statement /// 0006310 // DNA recombination // inferred from electronic annotation /// 0006281 // DNA rep	0005634 // nucleus // --- /// 0005634 // nucleus // inferred from electronic annotation /// 0005634 // nucleus // traceable author statement	0003677 // DNA binding // inferred from electronic annotation /// 0003690 // double-stranded DNA binding // inferred from direct assay /// 0003697 // single-stranded DNA binding // inferred from direct assay /// 0003723 // RNA binding // inferred from dir			49.95	49.95	49.95	49.95	49.95	49.95	49.95	49.95	49.95	49.95	49.95	49.95	49.95	49.95	49.95	49.95	49.95	49.95	49.95	49.95	49.95	49.95	49.95	49.95	49.95	49.95	49.95	49.95	49.95	49.95	49.95	49.95	49.95	49.95	49.95	49.95
204162_at	NM_006101	Hs.414407	kinetochore associated 2	KNTC2	chr18p11.32	10403	NP_006092.1	NM_006101	0000070 // mitotic sister chromatid segregation // traceable author statement /// 0007049 // cell cycle // non-traceable author statement /// 0007051 // spindle organization and biogenesis // non-traceable author statement /// 0048015 // phosphoinositide-	0000775 // chromosome, pericentric region // traceable author statement /// 0005634 // nucleus // traceable author statement /// 0000775 // chromosome, pericentric region // inferred from electronic annotation /// 0005634 // nucleus // inferred from elect	0005515 // protein binding // inferred from physical interaction			53.0667	49.95	49.95	63.6	49.95	49.95	49.95	49.95	49.95	49.95	49.95	49.95	49.95	49.95	49.95	49.95	49.95	49.95	49.95	49.95	49.95	49.95	49.95	49.95	49.95	49.95	49.95	49.95	49.95	49.95	49.95	49.95	49.95	49.95	49.95	49.95
204244_s_at	NM_006716	Hs.485380	DBF4 homolog (S. cerevisiae)	DBF4	chr7q21.3	10926	NP_006707.1	NM_006716	0000074 // regulation of progression through cell cycle // traceable author statement /// 0000082 // G1/S transition of mitotic cell cycle // traceable author statement /// 0006260 // DNA replication // traceable author statement /// 0007049 // cell cycle	0005622 // intracellular // inferred from electronic annotation /// 0005634 // nucleus // inferred from electronic annotation	0003676 // nucleic acid binding // inferred from electronic annotation /// 0005515 // protein binding // inferred from physical interaction /// 0008047 // enzyme activator activity // traceable author statement /// 0008270 // zinc ion binding // inferred	Cell_cycle_KEGG // GenMAPP /// DNA_replication_Reactome // GenMAPP	IPR006572 // Zinc finger, DBF-type // 5.0E-11 /// IPR001357 // BRCT // 1.1E-4 /// IPR001357 // BRCT // 21.0	49.95	49.95	49.95	49.95	49.95	49.95	49.95	49.95	49.95	49.95	49.95	49.95	49.95	49.95	49.95	49.95	49.95	49.95	49.95	49.95	49.95	49.95	49.95	49.95	49.95	49.95	49.95	49.95	49.95	49.95	49.95	49.95	49.95	49.95	49.95	49.95
204695_at	AI343459	Hs.437705	cell division cycle 25 homolog A (S. cerevisiae)	CDC25A	chr3p21	993	NP_001780.2 /// NP_963861.1	NM_001789 /// NM_201567	0000079 // regulation of cyclin-dependent protein kinase activity // traceable author statement /// 0006470 // protein amino acid dephosphorylation // inferred from electronic annotation /// 0007049 // cell cycle // inferred from electronic annotation ///	0005575 // cellular_component // --- /// 0005622 // intracellular // inferred from electronic annotation	0004725 // protein tyrosine phosphatase activity // inferred from electronic annotation /// 0016787 // hydrolase activity // inferred from electronic annotation /// 0004721 // phosphoprotein phosphatase activity // inferred from electronic annotation	Cell_cycle_KEGG // GenMAPP /// G1_to_S_cell_cycle_Reactome // GenMAPP /// MAPK signaling pathway // KEGG /// Cell cycle // KEGG /// Cell cycle - yeast // KEGG /// Cell adhesion molecules (CAMs) // KEGG /// Adherens junction // KEGG /// Jak-STAT signaling	--- // --- // 3.3E-35 /// IPR002219 // Protein kinase C, phorbol ester/diacylglycerol binding // 1.1E-16 /// IPR000719 // Protein kinase // 1.0E-9	49.95	49.95	49.95	49.95	49.95	49.95	49.95	49.95	49.95	49.95	49.95	49.95	49.95	49.95	49.95	49.95	49.95	49.95	49.95	49.95	49.95	49.95	49.95	49.95	49.95	49.95	49.95	49.95	49.95	49.95	49.95	49.95	49.95	49.95	49.95	49.95
204766_s_at	NM_002452	Hs.534331	nudix (nucleoside diphosphate linked moiety X)-type motif 1	NUDT1	chr7p22	4521	NP_002443.3 /// NP_945186.1 /// NP_945187.1 /// NP_945188.1 /// NP_945190.1 /// NP_945191.1 /// NP_945192.1	NM_002452 /// NM_198948 /// NM_198949 /// NM_198950 /// NM_198952 /// NM_198953 /// NM_198954	0006203 // dGTP catabolism // inferred from electronic annotation /// 0006281 // DNA repair // inferred from electronic annotation /// 0006979 // response to oxidative stress // traceable author statement	0005615 // extracellular space // inferred from electronic annotation	0003924 // GTPase activity // traceable author statement /// 0008413 // 8-oxo-7,8-dihydroguanine triphosphatase activity // inferred from electronic annotation /// 0016787 // hydrolase activity // inferred from electronic annotation		--- // --- // 6.0E-9 /// --- // --- // 6.3E-53	57.8333	56.7667	49.95	50.0333	49.95	49.95	49.95	49.95	49.95	49.95	49.95	49.95	49.95	49.95	49.95	49.95	49.95	49.95	49.95	49.95	49.95	49.95	49.95	49.95	49.95	49.95	49.95	49.95	49.95	49.95	49.95	49.95	49.95	49.95	49.95	49.95
205909_at	NM_002692	Hs.162777	polymerase (DNA directed), epsilon 2 (p59 subunit)	POLE2	chr14q21-q22	5427	NP_002683.2	NM_002692	0006260 // DNA replication // traceable author statement /// 0006281 // DNA repair // traceable author statement /// 0006260 // DNA replication // inferred from electronic annotation	0005634 // nucleus // inferred from electronic annotation	0003677 // DNA binding // inferred from electronic annotation /// 0003893 // epsilon DNA polymerase activity // traceable author statement /// 0016740 // transferase activity // inferred from electronic annotation /// 0003887 // DNA-directed DNA polymeras	DNA_replication_Reactome // GenMAPP /// DNA_replication_Reactome // GenMAPP /// G1_to_S_cell_cycle_Reactome // GenMAPP /// G1_to_S_cell_cycle_Reactome // GenMAPP	IPR001590 // Peptidase M12B, ADAM/reprolysin // 6.2E-50 /// IPR002870 // Peptidase M12B, propeptide // 3.1E-43 /// IPR001762 // Disintegrin // 9.3E-34	72.0667	101.1	49.95	49.95	49.95	49.95	49.95	49.95	49.95	49.95	49.95	49.95	49.95	49.95	61.9667	49.95	49.95	49.95	50.9	49.95	49.95	49.95	49.95	49.95	49.95	64.7667	49.95	49.95	49.95	49.95	66.2333	49.95	49.95	49.95	49.95	49.95
206023_at	NM_006681	Hs.418367	neuromedin U	NMU	chr4q12	10874	NP_006672.1	NM_006681	0006940 // regulation of smooth muscle contraction // inferred from electronic annotation /// 0006940 // regulation of smooth muscle contraction // traceable author statement /// 0007165 // signal transduction // traceable author statement /// 0007218 //		0005102 // receptor binding // traceable author statement		IPR006202 // Neurotransmitter-gated ion-channel ligand binding domain // 2.4E-7 /// IPR006202 // Neurotransmitter-gated ion-channel ligand binding domain // 3.6E-66 /// IPR006029 // Neurotransmitter-gated ion-channel transmembrane region // 1.0E-28	49.95	49.95	49.95	49.95	49.95	49.95	49.95	49.95	49.95	49.95	49.95	49.95	49.95	49.95	49.95	49.95	49.95	49.95	49.95	49.95	49.95	49.95	49.95	49.95	49.95	49.95	49.95	49.95	49.95	49.95	49.95	49.95	49.95	49.95	49.95	49.95
206286_s_at	NM_003212	Hs.385870	teratocarcinoma-derived growth factor 1 /// teratocarcinoma-derived growth factor 3, pseudogene	TDGF1 /// TDGF3	chr3p21.31 /// chrXq22.3	6997 /// 6998	NP_003203.1	NM_003212 /// NR_002718	0000187 // activation of MAPK activity // inferred from direct assay /// 0001763 // morphogenesis of a branching structure // traceable author statement /// 0007173 // epidermal growth factor receptor signaling pathway // inferred from direct assay /// 00	0009986 // cell surface // inferred from direct assay /// 0019897 // extrinsic to plasma membrane // inferred from sequence or structural similarity /// 0005575 // cellular_component // --- /// 0016020 // membrane // inferred from electronic annotation //	0008083 // growth factor activity // inferred from direct assay /// 0008083 // growth factor activity // non-traceable author statement /// 0005515 // protein binding // inferred from physical interaction /// 0005102 // receptor binding // inferred from d			49.95	49.95	49.95	49.95	49.95	49.95	49.95	49.95	49.95	49.95	49.95	49.95	49.95	49.95	49.95	49.95	49.95	49.95	49.95	49.95	49.95	87.4	49.95	49.95	49.95	49.95	49.95	49.95	49.95	49.95	61.9333	49.95	49.95	49.95	49.95	49.95
206550_s_at	NM_004298	Hs.547696	nucleoporin 155kDa	NUP155	chr5p13.1	9631	NP_004289.1 /// NP_705618.1	NM_004298 /// NM_153485	0006810 // transport // inferred from electronic annotation /// 0006913 // nucleocytoplasmic transport // inferred from electronic annotation	0005634 // nucleus // inferred from electronic annotation /// 0005643 // nuclear pore // inferred from electronic annotation	0005215 // transporter activity // traceable author statement /// 0005487 // nucleocytoplasmic transporter activity // inferred from electronic annotation /// 0017056 // structural constituent of nuclear pore // inferred from electronic annotation		IPR002735 // Translation initiation factor IF5 // 2.3E-21 /// IPR002735 // Translation initiation factor IF5 // 6.3E-22 /// IPR004870 // Non-repetitive/WGA-negative nucleoporin // 1.0E-126	91.0333	85.1	49.95	60.3333	49.95	49.95	49.95	49.95	49.95	49.95	49.95	49.95	49.95	49.95	49.95	49.95	49.95	49.95	49.95	49.95	49.95	49.95	49.95	49.95	49.95	49.95	49.95	49.95	49.95	49.95	49.95	49.95	49.95	49.95	49.95	49.95
207165_at	NM_012485	Hs.72550	hyaluronan-mediated motility receptor (RHAMM)	HMMR	chr5q33.2-qter	3161	NP_036616.1 /// NP_036617.1	NM_012484 /// NM_012485	0006928 // cell motility // not recorded		0005540 // hyaluronic acid binding // inferred from electronic annotation /// 0004872 // receptor activity // inferred from electronic annotation		IPR001611 // Leucine-rich repeat // 0.028 /// IPR001611 // Leucine-rich repeat // 0.022 /// IPR001611 // Leucine-rich repeat // 0.0059 /// IPR001611 // Leucine-rich repeat // 0.44 /// IPR001611 // Leucine-rich repeat // 0.27 /// IPR001611 // Leucine-rich	66	78.7167	49.95	68.6667	49.95	49.95	49.95	49.95	49.95	49.95	49.95	49.95	49.95	49.95	49.95	49.95	49.95	49.95	49.95	49.95	49.95	49.95	49.95	49.95	49.95	49.95	49.95	49.95	49.95	49.95	49.95	49.95	49.95	49.95	49.95	49.95
207183_at	NM_006143	Hs.504815	G protein-coupled receptor 19	GPR19	chr12p12.3	2842	NP_006134.1	NM_006143	0007165 // signal transduction // inferred from electronic annotation /// 0007186 // G-protein coupled receptor protein signaling pathway // traceable author statement /// 0007186 // G-protein coupled receptor protein signaling pathway // inferred from el	0005887 // integral to plasma membrane // traceable author statement /// 0016020 // membrane // inferred from electronic annotation /// 0016021 // integral to membrane // inferred from electronic annotation	0001584 // rhodopsin-like receptor activity // inferred from electronic annotation /// 0004872 // receptor activity // inferred from electronic annotation /// 0004871 // signal transducer activity // inferred from electronic annotation /// 0004930 // G-pr			49.95	49.95	49.95	49.95	49.95	49.95	49.95	73.4667	66.3333	49.95	54.15	49.95	49.95	66.4667	49.95	49.95	74.4333	49.95	49.95	49.95	88.6667	49.95	49.95	49.95	81.6167	49.95	49.95	49.95	49.95	49.95	49.95	49.95	49.95	49.95	49.95	49.95
207197_at	NM_003413	Hs.111227	Zic family member 3 heterotaxy 1 (odd-paired homolog, Drosophila)	ZIC3	chrXq26.2	7547	NP_003404.1	NM_003413	0006350 // transcription // inferred from electronic annotation /// 0006355 // regulation of transcription, DNA-dependent // inferred from electronic annotation /// 0007368 // determination of left/right symmetry // traceable author statement /// 0007389	0005622 // intracellular // inferred from electronic annotation /// 0005634 // nucleus // inferred from electronic annotation	0003677 // DNA binding // inferred from electronic annotation /// 0005515 // protein binding // inferred from electronic annotation /// 0008270 // zinc ion binding // inferred from electronic annotation /// 0046872 // metal ion binding // inferred from el			49.95	49.95	49.95	49.95	49.95	49.95	49.95	49.95	49.95	49.95	49.95	49.95	49.95	49.95	49.95	49.95	90.8	89.6	151.617	49.95	49.95	49.95	49.95	49.95	66.9667	49.95	49.95	49.95	49.95	49.95	49.95	49.95	49.95	105.467	49.95	49.95
207828_s_at	NM_005196	Hs.497741	centromere protein F, 350/400ka (mitosin)	CENPF	chr1q32-q41	1063	NP_057427.3	NM_016343	0000085 // G2 phase of mitotic cell cycle // inferred from mutant phenotype /// 0007067 // mitosis // inferred from electronic annotation /// 0007094 // mitotic spindle checkpoint // non-traceable author statement /// 0008283 // cell proliferation // non-	0000776 // kinetochore // inferred from direct assay /// 0000785 // chromatin // non-traceable author statement /// 0000922 // spindle pole // inferred from direct assay /// 0000940 // outer kinetochore of condensed chromosome // inferred from direct assa	0003682 // chromatin binding // non-traceable author statement /// 0008022 // protein C-terminus binding // inferred from physical interaction /// 0008134 // transcription factor binding // inferred from physical interaction /// 0042803 // protein homodim			61.0333	57.0333	59.7	112.7	49.95	49.95	49.95	49.95	49.95	49.95	49.95	49.95	49.95	49.95	49.95	49.95	49.95	49.95	49.95	49.95	49.95	49.95	49.95	49.95	49.95	49.95	49.95	49.95	49.95	49.95	49.95	49.95	49.95	49.95	49.95	49.95
208025_s_at	NM_003483	Hs.505924	high mobility group AT-hook 2 /// high mobility group AT-hook 2	HMGA2	chr12q15	8091	NP_003474.1 /// NP_003475.1	NM_003483 /// NM_003484	0006325 // establishment and/or maintenance of chromatin architecture // traceable author statement /// 0006350 // transcription // inferred from electronic annotation /// 0006355 // regulation of transcription, DNA-dependent // traceable author statement	0000785 // chromatin // inferred from electronic annotation /// 0005634 // nucleus // inferred from electronic annotation /// 0005694 // chromosome // inferred from electronic annotation	0003677 // DNA binding // inferred from electronic annotation /// 0003680 // AT DNA binding // traceable author statement /// 0005515 // protein binding // inferred from physical interaction			337.55	305.45	223.1	128.95	62.8333	71.3	49.95	49.95	49.95	49.95	49.95	49.95	49.95	49.95	84.8	49.95	49.95	117.817	52.8667	51.9333	61.4667	57.1333	49.95	49.95	49.95	49.95	75.5667	56.7333	49.95	49.95	49.95	49.95	49.95	49.95	49.95	49.95
208103_s_at	NM_030920	Hs.603000	acidic (leucine-rich) nuclear phosphoprotein 32 family, member E /// acidic (leucine-rich) nuclear phosphoprotein 32 family, member E	ANP32E	chr1q21.2	81611	NP_112182.1	NM_030920		0005634 // nucleus // inferred from sequence or structural similarity /// 0005737 // cytoplasm // inferred from electronic annotation /// 0016023 // cytoplasmic membrane-bound vesicle // inferred from sequence or structural similarity /// 0005634 // nucle	0005515 // protein binding // inferred from electronic annotation /// 0019212 // phosphatase inhibitor activity // inferred from sequence or structural similarity /// 0019212 // phosphatase inhibitor activity // inferred from electronic annotation			115.75	103.7	49.95	53.2667	49.95	49.95	49.95	49.95	49.95	49.95	49.95	49.95	49.95	49.95	49.95	49.95	49.95	49.95	49.95	49.95	49.95	49.95	49.95	49.95	49.95	49.95	49.95	49.95	49.95	49.95	49.95	49.95	49.95	49.95	49.95	49.95
208694_at	U47077	Hs.491682	protein kinase, DNA-activated, catalytic polypeptide	PRKDC	chr8q11	5591	NP_008835.5	NM_006904	0000723 // telomere maintenance // inferred from electronic annotation /// 0006303 // double-strand break repair via nonhomologous end joining // inferred from electronic annotation /// 0006310 // DNA recombination // inferred from electronic annotation /	0005634 // nucleus // inferred from electronic annotation	0003677 // DNA binding // inferred from electronic annotation /// 0004677 // DNA-dependent protein kinase activity // inferred from electronic annotation /// 0005515 // protein binding // inferred from physical interaction /// 0005524 // ATP binding // in	Cell_cycle_KEGG // GenMAPP	IPR001909 // KRAB box // 1.5E-22 /// IPR007087 // Zn-finger, C2H2 type // 5.9E-5 /// IPR007087 // Zn-finger, C2H2 type // 3.2E-6 /// IPR007087 // Zn-finger, C2H2 type // 3.0E-8 /// IPR007087 // Zn-finger, C2H2 type // 3.1E-6 /// IPR007087 // Zn-finger, C2	71.9667	55.1833	64.6333	70.5333	49.95	49.95	106.967	49.95	68.3	54.3833	49.95	49.95	69	49.95	49.95	49.95	79.6	49.95	49.95	49.95	49.95	49.95	49.95	49.95	49.95	49.95	49.95	49.95	63.6667	49.95	49.95	49.95	53.35	49.95	49.95	49.95
208940_at	AI885670	Hs.124027	Selenophosphate synthetase 1	SEPHS1	chr10p14	22929	NP_036379.2	NM_012247	0006464 // protein modification // traceable author statement		0000166 // nucleotide binding // inferred from electronic annotation /// 0003824 // catalytic activity // inferred from electronic annotation /// 0004756 // selenide, water dikinase activity // inferred from electronic annotation /// 0005524 // ATP bindin	Selenoamino acid metabolism // KEGG	IPR002916 // Ferric reductase-like transmembrane component // 1.0E-53 /// IPR002916 // Ferric reductase-like transmembrane component // 1.4E-18 /// IPR010918 // AIR synthase related protein, C-terminal // 1.1E-4	64.0333	49.95	80.5833	69.5333	49.95	49.95	72.6333	49.95	58.5333	70.5	49.95	82.0167	49.95	67.8333	49.95	49.95	128.75	49.95	49.95	49.95	49.95	82.55	74.0667	49.95	49.95	59.6333	49.95	49.95	49.95	49.95	49.95	78.4	49.95	108.167	67.8	66.2333
209434_s_at	U00238		phosphoribosyl pyrophosphate amidotransferase	PPAT	chr4q12	5471	NP_002694.3	NM_002703	0006164 // purine nucleotide biosynthesis // traceable author statement /// 0006541 // glutamine metabolism // inferred from electronic annotation /// 0008152 // metabolism // inferred from electronic annotation /// 0009113 // purine base biosynthesis //		0000287 // magnesium ion binding // inferred from electronic annotation /// 0004044 // amidophosphoribosyltransferase activity // inferred from electronic annotation /// 0004044 // amidophosphoribosyltransferase activity // traceable author statement ///	Purine metabolism // KEGG /// Glutamate metabolism // KEGG	IPR000008 // C2 domain // 5.2E-29 /// --- // --- // 9.6E-30 /// --- // --- // 3.5E-75 /// --- // --- // 1.2E-30	49.95	49.95	49.95	49.95	49.95	49.95	49.95	49.95	49.95	49.95	49.95	49.95	49.95	49.95	49.95	49.95	49.95	49.95	49.95	49.95	49.95	49.95	49.95	49.95	49.95	49.95	49.95	49.95	49.95	51.2833	49.95	49.95	49.95	49.95	49.95	49.95
209572_s_at	AF080227	Hs.503510	embryonic ectoderm development	EED	chr11q14.2-q22.3	8726	NP_003788.2 /// NP_694536.1	NM_003797 /// NM_152991	0016481 // negative regulation of transcription // non-traceable author statement	0035098 // ESC/E(Z) complex // inferred from direct assay /// 0005634 // nucleus // non-traceable author statement	0005515 // protein binding // inferred from physical interaction /// 0042054 // histone methyltransferase activity // inferred from direct assay /// 0016564 // transcriptional repressor activity // non-traceable author statement		IPR003959 // AAA ATPase, central region // 1.5E-75 /// IPR000348 // emp24/gp25L/p24 // 5.0E-23 /// IPR001092 // Basic helix-loop-helix dimerization domain bHLH // 1.5E-7	226.1	203	128.35	129.85	49.95	49.95	73.0667	49.95	49.95	51.1333	49.95	49.95	49.95	49.95	49.95	49.95	55.7667	49.95	49.95	49.95	49.95	49.95	49.95	49.95	49.95	49.95	49.95	49.95	49.95	49.95	49.95	53.7333	49.95	49.95	49.95	49.95
209620_s_at	AB005289	Hs.370480	ATP-binding cassette, sub-family B (MDR/TAP), member 7	ABCB7	chrXq12-q13	22	NP_004290.2	NM_004299	0006810 // transport // traceable author statement /// 0006810 // transport // inferred from electronic annotation	0005739 // mitochondrion // inferred from electronic annotation /// 0005743 // mitochondrial inner membrane // traceable author statement /// 0016020 // membrane // inferred from electronic annotation /// 0016021 // integral to membrane // inferred from e	0000166 // nucleotide binding // inferred from electronic annotation /// 0005524 // ATP binding // traceable author statement /// 0015232 // heme transporter activity // traceable author statement /// 0016887 // ATPase activity // inferred from electronic		IPR003439 // ABC transporter related // 4.3E-28	72	67.7667	85.1333	88.3667	49.95	49.95	49.95	49.95	49.95	49.95	49.95	49.95	49.95	49.95	49.95	49.95	49.95	49.95	49.95	49.95	49.95	49.95	49.95	49.95	49.95	49.95	49.95	49.95	49.95	49.95	49.95	49.95	49.95	49.95	49.95	49.95
209704_at	AL523380	Hs.31016	Full length insert cDNA clone YY61D04											49.95	49.95	49.95	49.95	49.95	49.95	49.95	49.95	49.95	49.95	49.95	49.95	49.95	49.95	49.95	49.95	49.95	49.95	49.95	49.95	49.95	49.95	49.95	49.95	49.95	49.95	49.95	49.95	49.95	49.95	49.95	49.95	49.95	49.95	49.95	49.95
209757_s_at	BC002712	Hs.25960	v-myc myelocytomatosis viral related oncogene, neuroblastoma derived (avian)	MYCN	chr2p24.1	4613	NP_005369.2	NM_005378	0006357 // regulation of transcription from RNA polymerase II promoter // traceable author statement /// 0006355 // regulation of transcription, DNA-dependent // inferred from electronic annotation /// 0045449 // regulation of transcription // inferred fr	0000785 // chromatin // traceable author statement /// 0005634 // nucleus // inferred from direct assay /// 0005634 // nucleus // inferred from electronic annotation /// 0005634 // nucleus // traceable author statement	0003700 // transcription factor activity // traceable author statement /// 0005515 // protein binding // inferred from physical interaction /// 0003677 // DNA binding // inferred from electronic annotation /// 0003700 // transcription factor activity // i		IPR004162 // Seven in absentia protein family // 3.3E-114	49.95	49.95	49.95	49.95	49.95	49.95	49.95	49.95	329.4	49.95	49.95	49.95	184.533	49.95	49.95	231.1	49.95	49.95	49.95	49.95	49.95	49.95	49.95	49.95	49.95	49.95	49.95	49.95	49.95	49.95	49.95	49.95	49.95	49.95	49.95	49.95
210028_s_at	AF125507	Hs.410228	origin recognition complex, subunit 3-like (yeast)	ORC3L	chr6q14.3-q16.1	23595	NP_036513.2 /// NP_862820.1	NM_012381 /// NM_181837	0006260 // DNA replication // traceable author statement /// 0006260 // DNA replication // inferred from electronic annotation	0005634 // nucleus // inferred from electronic annotation /// 0005664 // nuclear origin of replication recognition complex // inferred from electronic annotation	0003677 // DNA binding // inferred from electronic annotation /// 0003688 // DNA replication origin binding // traceable author statement /// 0005515 // protein binding // inferred from physical interaction	Cell_cycle_KEGG // GenMAPP /// DNA_replication_Reactome // GenMAPP /// G1_to_S_cell_cycle_Reactome // GenMAPP /// Cell_cycle_KEGG // GenMAPP /// DNA_replication_Reactome // GenMAPP /// G1_to_S_cell_cycle_Reactome // GenMAPP	IPR000210 // BTB/POZ domain // 5.3E-31 /// IPR004827 // Basic-leucine zipper (bZIP) transcription factor // 2.2E-9	225.5	205.917	128.1	111	49.95	49.95	49.95	49.95	49.95	65.7	160.1	102.4	89.2667	58.1333	81.6167	107.633	49.95	49.95	49.95	49.95	83.45	49.95	49.95	130.05	49.95	49.95	49.95	50.9667	99.2333	57.5	49.95	111.6	49.95	49.95	99.4333	123.95
210265_x_at	AF268617		POU domain, class 5, transcription factor 1 pseudogene	LOC642559	chr12p13.31	642559		XR_016333 /// XR_019128	0006355 // regulation of transcription, DNA-dependent // inferred from electronic annotation /// 0045449 // regulation of transcription // inferred from electronic annotation	0005634 // nucleus // inferred from electronic annotation	0003677 // DNA binding // inferred from electronic annotation /// 0003700 // transcription factor activity // inferred from electronic annotation /// 0043565 // sequence-specific DNA binding // inferred from electronic annotation			49.95	49.95	49.95	49.95	49.95	49.95	49.95	49.95	49.95	49.95	49.95	49.95	49.95	49.95	49.95	49.95	49.95	49.95	49.95	49.95	49.95	49.95	49.95	49.95	49.95	49.95	49.95	49.95	49.95	49.95	49.95	49.95	49.95	49.95	49.95	49.95
213301_x_at	AL538264	Hs.490287	tripartite motif-containing 24	TRIM24	chr7q32-q34	8805	NP_003843.3 /// NP_056989.2	NM_003852 /// NM_015905	0006350 // transcription // inferred from electronic annotation /// 0006355 // regulation of transcription, DNA-dependent // inferred from electronic annotation /// 0006366 // transcription from RNA polymerase II promoter // traceable author statement ///	0005622 // intracellular // inferred from electronic annotation /// 0005634 // nucleus // traceable author statement /// 0005737 // cytoplasm // inferred from electronic annotation /// 0005634 // nucleus // inferred from electronic annotation /// 0005737	0003677 // DNA binding // inferred from electronic annotation /// 0003704 // specific RNA polymerase II transcription factor activity // not recorded /// 0003713 // transcription coactivator activity // traceable author statement /// 0008270 // zinc ion b			72.6333	73.7667	49.95	50.3	49.95	49.95	80.7333	58.5333	55.5	49.95	49.95	49.95	90.4	49.95	49.95	94.5333	49.95	49.95	49.95	49.95	49.95	49.95	49.95	49.95	49.95	49.95	49.95	49.95	49.95	49.95	49.95	49.95	49.95	49.95	49.95	53.6167
213302_at	AL044326	Hs.573976	phosphoribosylformylglycinamidine synthase (FGAR amidotransferase)	PFAS	chr17p13.1	5198	NP_036525.1	NM_012393	0006164 // purine nucleotide biosynthesis // inferred from electronic annotation /// 0006189 // 'de novo' IMP biosynthesis // non-traceable author statement /// 0006541 // glutamine metabolism // inferred from electronic annotation /// 0006189 // 'de novo	0005737 // cytoplasm // non-traceable author statement	0000166 // nucleotide binding // inferred from electronic annotation /// 0004642 // phosphoribosylformylglycinamidine synthase activity // inferred from expression pattern /// 0005524 // ATP binding // inferred from electronic annotation /// 0016874 // li	Purine metabolism // KEGG	IPR000595 // Cyclic nucleotide-binding domain // 7.2E-8 /// IPR000971 // Globin // 1.1E-45	72.1333	63.5	55.8667	62.5667	49.95	49.95	49.95	49.95	49.95	49.95	49.95	49.95	49.95	49.95	49.95	91.1333	69.4333	96.1167	74.0667	49.95	49.95	49.95	49.95	49.95	49.95	49.95	50.0333	49.95	49.95	49.95	49.95	55.9667	80.2	49.95	49.95	49.95
214532_x_at	AF268615	Hs.450254	POU domain, class 5, transcription factor 1 /// POU domain, class 5, transcription factor 1 pseudogene 1 /// POU domain, class 5, transcription factor 1 pseudogene /// POU domain, class 5, transcription factor 1 pseudogene	POU5F1 /// POU5F1P1 /// LOC642559 /// LOC645682	chr6p21.31 /// chr8q24.21 /// chr12p13.31 /// chr1q22	5460 /// 5462 /// 642559 /// 645682	NP_002692.2 /// NP_976034.3	NM_002701 /// NM_203289 /// NR_002304 /// XR_016333 /// XR_017655 /// XR_019128 /// XR_019318	0006355 // regulation of transcription, DNA-dependent // inferred from direct assay /// 0009653 // morphogenesis // traceable author statement /// 0006355 // regulation of transcription, DNA-dependent // inferred from electronic annotation /// 0006350 //	0005634 // nucleus // --- /// 0005634 // nucleus // inferred from electronic annotation /// 0005634 // nucleus // traceable author statement	0003700 // transcription factor activity // inferred from direct assay /// 0005515 // protein binding // inferred from physical interaction /// 0043565 // sequence-specific DNA binding // inferred from electronic annotation /// 0003700 // transcription fa		IPR000566 // Lipocalin-related protein and Bos/Can/Equ allergen // 1.3E-6 /// IPR001928 // Endothelin-like toxin // 6.7E-21 /// IPR007110 // Immunoglobulin-like // 7.5E-6 /// IPR006652 // Kelch repeat // 0.0010 /// IPR006652 // Kelch repeat // 3.7E-11 ///	49.95	49.95	49.95	49.95	118.517	61.5667	49.95	49.95	61.1667	49.95	49.95	49.95	49.95	49.95	50.85	49.95	49.95	58.6	87	49.95	49.95	57.1	49.95	49.95	49.95	49.95	57.3333	67.9333	49.95	49.95	141.917	67.9	49.95	68.5333	57.3333	69.3
216977_x_at	AJ130972	Hs.528763	small nuclear ribonucleoprotein polypeptide A'	SNRPA1	chr15q26.3	6627	NP_003081.2	NM_003090	0000398 // nuclear mRNA splicing, via spliceosome // --- /// 0008380 // RNA splicing // traceable author statement /// 0006397 // mRNA processing // inferred from electronic annotation /// 0008380 // RNA splicing // inferred from electronic annotation	0005634 // nucleus // inferred from electronic annotation /// 0005681 // spliceosome complex // inferred from direct assay /// 0005686 // snRNP U2 // traceable author statement /// 0030529 // ribonucleoprotein complex // inferred from electronic annotatio	0003723 // RNA binding // inferred from electronic annotation /// 0005515 // protein binding // inferred from electronic annotation /// 0005515 // protein binding // inferred from physical interaction	mRNA_processing_Reactome // GenMAPP /// mRNA_processing_Reactome // GenMAPP /// mRNA_processing_Reactome // GenMAPP	IPR001678 // Bacterial Sun/eukaryotic nucleolar Nop1/Nop2 // 3.2E-16 /// IPR001678 // Bacterial Sun/eukaryotic nucleolar Nop1/Nop2 // 1.7E-4 /// IPR001019 // Guanine nucleotide binding protein (G-protein), alpha subunit // 1.1E-7 /// IPR001611 // Leucine-	294.4	247.883	57.7	120.333	62.4667	49.95	56.7667	83.9167	77.0667	49.95	68.1	49.95	54.8667	49.95	49.95	49.95	57.8333	49.95	49.95	56.9333	56.9	49.95	95.8333	51.1333	49.95	49.95	49.95	54.15	66.9333	49.95	90	83.9167	69.9667	49.95	53.3833	49.95
218238_at	NM_012341	Hs.215766	GTP binding protein 4	GTPBP4	chr10p15-p14	23560	NP_036473.2	NM_012341	0007046 // ribosome biogenesis // inferred from electronic annotation /// 0007264 // small GTPase mediated signal transduction // inferred from electronic annotation	0005634 // nucleus // inferred from electronic annotation	0000166 // nucleotide binding // inferred from electronic annotation /// 0005525 // GTP binding // inferred from electronic annotation		--- // --- // 2.6E-46 /// --- // --- // 1.0E-126 /// --- // --- // 1.5E-52	195.767	193.633	98.9667	79.4	49.95	49.95	85.3333	49.95	49.95	62.7	49.95	49.95	49.95	49.95	49.95	49.95	49.95	49.95	49.95	49.95	49.95	49.95	49.95	49.95	49.95	55.9	49.95	49.95	49.95	49.95	49.95	69.2333	49.95	49.95	49.95	52.55
218349_s_at	NM_017975	Hs.21331	Zwilch, kinetochore associated, homolog (Drosophila)	ZWILCH	chr15q22.31	55055	NP_060445.3 /// XP_001133661.1	NM_017975 /// NR_003105 /// XM_001133661		0000776 // kinetochore // inferred from direct assay			IPR003323 // Ovarian tumour, otubain // 8.9E-25	77.2333	74.0667	49.95	76.9667	49.95	49.95	49.95	49.95	49.95	49.95	49.95	49.95	49.95	49.95	49.95	49.95	49.95	49.95	49.95	49.95	49.95	49.95	49.95	49.95	49.95	49.95	49.95	49.95	49.95	49.95	49.95	49.95	49.95	49.95	49.95	49.95
218499_at	NM_016542	Hs.444247	serine/threonine protein kinase MST4	RP6-213H19.1	chrXq26.2	51765	NP_001035917.1 /// NP_001035918.1 /// NP_057626.2	NM_001042452 /// NM_001042453 /// NM_016542	0006468 // protein amino acid phosphorylation // inferred from direct assay /// 0006468 // protein amino acid phosphorylation // inferred from electronic annotation /// 0042981 // regulation of apoptosis // inferred from direct assay /// 0006915 // apopto	0005794 // Golgi apparatus // inferred from physical interaction	0000166 // nucleotide binding // inferred from electronic annotation /// 0000287 // magnesium ion binding // inferred from direct assay /// 0004672 // protein kinase activity // inferred from electronic annotation /// 0004674 // protein serine/threonine k	Neurodegenerative Disorders // KEGG /// PPAR signaling pathway // KEGG /// MAPK signaling pathway // KEGG /// Cell cycle // KEGG /// Cell cycle - yeast // KEGG /// Regulation of autophagy // KEGG /// mTOR signaling pathway // KEGG /// Apoptosis // KEGG //	IPR001245 // Tyrosine protein kinase // 2.8E-34 /// IPR001245 // Tyrosine protein kinase // 2.2E-25 /// IPR001245 // Tyrosine protein kinase // 5.9E-18 /// IPR000719 // Protein kinase // 1.2E-23	49.95	49.95	49.95	49.95	49.95	49.95	49.95	49.95	49.95	49.95	49.95	49.95	49.95	49.95	49.95	49.95	49.95	49.95	49.95	49.95	49.95	49.95	49.95	49.95	49.95	49.95	49.95	49.95	49.95	49.95	49.95	49.95	49.95	49.95	49.95	49.95
218590_at	NM_021830	Hs.22678	progressive external ophthalmoplegia 1	PEO1	chr10q23.3-24.3	56652	NP_068602.2	NM_021830	0006260 // DNA replication // inferred from electronic annotation /// 0006268 // DNA unwinding during replication // inferred from electronic annotation	0005739 // mitochondrion // inferred from electronic annotation	0000166 // nucleotide binding // inferred from electronic annotation /// 0003678 // DNA helicase activity // inferred from electronic annotation /// 0005524 // ATP binding // inferred from electronic annotation /// 0016787 // hydrolase activity // inferre			56.8333	53.0667	49.95	49.95	81.15	49.95	49.95	49.95	49.95	49.95	49.95	49.95	49.95	49.95	49.95	49.95	49.95	68.0333	78.1667	49.95	49.95	53.3	49.95	49.95	49.95	49.95	49.95	49.95	49.95	49.95	49.95	49.95	49.95	96.1167	49.95	56.6
219123_at	NM_014519	Hs.279914	zinc finger protein 232	ZNF232	chr17p13-p12	7775	NP_055334.2	NM_014519	0006350 // transcription // inferred from electronic annotation /// 0006355 // regulation of transcription, DNA-dependent // inferred from electronic annotation	0005622 // intracellular // inferred from electronic annotation /// 0005634 // nucleus // inferred from electronic annotation	0003700 // transcription factor activity // inferred from electronic annotation /// 0008270 // zinc ion binding // inferred from electronic annotation /// 0046872 // metal ion binding // inferred from electronic annotation /// 0003676 // nucleic acid bind		IPR004254 // Hly-III related proteins // 2.3E-57 /// IPR002889 // Carbohydrate-binding WSC // 1.2E-10 /// IPR000859 // CUB // 2.8E-14 /// IPR000001 // Kringle // 1.1E-18	88.6333	75.5333	65.4333	59.2667	98.9667	49.95	109.833	50.0333	108.567	55.5	65.7	55.1833	72.8	49.95	49.95	77.5333	78.4333	134.6	88.0333	73.3667	51.7833	97.4333	49.95	49.95	84.15	49.95	50.6667	49.95	49.95	71.2667	49.95	53.4167	68.7	49.95	53.15	49.95
219555_s_at	NM_018455	Hs.55028	centromere protein N	CENPN	chr16q23.2	55839	NP_060925.1	NM_018455		0000775 // chromosome, pericentric region // inferred from electronic annotation /// 0005634 // nucleus // inferred from electronic annotation /// 0005694 // chromosome // inferred from electronic annotation				49.95	49.95	60.3667	119.233	49.95	49.95	49.95	49.95	49.95	49.95	49.95	49.95	49.95	49.95	49.95	49.95	49.95	49.95	49.95	49.95	49.95	49.95	49.95	49.95	49.95	49.95	49.95	49.95	49.95	49.95	49.95	49.95	49.95	49.95	49.95	49.95
219651_at	NM_018189	Hs.317659	developmental pluripotency associated 4	DPPA4	chr3q13.13	55211	NP_060659.2	NM_018189		0005634 // nucleus // inferred from electronic annotation	0005515 // protein binding // inferred from physical interaction		IPR000276 // Rhodopsin-like GPCR superfamily // 7.4E-30	49.95	49.95	49.95	49.95	49.95	49.95	49.95	49.95	49.95	49.95	49.95	49.95	49.95	49.95	49.95	49.95	49.95	49.95	49.95	49.95	49.95	49.95	49.95	49.95	49.95	49.95	49.95	49.95	49.95	49.95	49.95	49.95	49.95	49.95	49.95	49.95
219955_at	NM_019079	Hs.562195	LINE-1 type transposase domain containing 1	L1TD1	chr1p31.3	54596	NP_061952.2	NM_019079						49.95	49.95	49.95	49.95	62.7333	78.2833	49.95	49.95	49.95	49.95	49.95	49.95	49.95	49.95	49.95	49.95	49.95	49.95	69.8667	49.95	49.95	49.95	49.95	49.95	49.95	84.9167	49.95	49.95	49.95	51.2833	49.95	49.95	49.95	58.8333	49.95	49.95
220085_at	NM_018063	Hs.463677	helicase, lymphoid-specific	HELLS	chr10q24.2	3070	NP_060533.2	NM_018063	0006346 // methylation-dependent chromatin silencing // inferred from sequence or structural similarity /// 0006350 // transcription // inferred from electronic annotation /// 0006355 // regulation of transcription, DNA-dependent // inferred from electron	0005634 // nucleus // inferred from electronic annotation /// 0005721 // centric heterochromatin // inferred from sequence or structural similarity /// 0000775 // chromosome, pericentric region // inferred from sequence or structural similarity	0000166 // nucleotide binding // inferred from electronic annotation /// 0003677 // DNA binding // inferred from electronic annotation /// 0004386 // helicase activity // inferred from electronic annotation /// 0005524 // ATP binding // inferred from elec	Apoptosis // GenMAPP /// Apoptosis // GenMAPP	IPR000719 // Protein kinase // 2.7E-57 /// IPR000330 // SNF2-related // 2.3E-4	49.95	49.95	49.95	49.95	49.95	49.95	49.95	49.95	49.95	49.95	49.95	49.95	49.95	49.95	49.95	49.95	49.95	49.95	49.95	49.95	49.95	49.95	49.95	49.95	49.95	49.95	49.95	49.95	49.95	49.95	49.95	49.95	49.95	49.95	49.95	49.95
220184_at	NM_024865	Hs.504647	Nanog homeobox	NANOG	chr12p13.31	79923	NP_079141.1	NM_024865	0006355 // regulation of transcription, DNA-dependent // inferred from electronic annotation /// 0007275 // development // inferred from electronic annotation /// 0006350 // transcription // inferred from electronic annotation /// 0045449 // regulation of	0005634 // nucleus // inferred from electronic annotation	0003700 // transcription factor activity // inferred from electronic annotation /// 0043565 // sequence-specific DNA binding // inferred from electronic annotation /// 0003677 // DNA binding // inferred from electronic annotation			49.95	49.95	49.95	49.95	49.95	49.95	49.95	49.95	49.95	49.95	49.95	49.95	49.95	49.95	49.95	49.95	49.95	49.95	49.95	49.95	49.95	49.95	49.95	49.95	49.95	49.95	49.95	49.95	49.95	49.95	49.95	49.95	49.95	49.95	49.95	49.95
220651_s_at	NM_018518	Hs.198363	MCM10 minichromosome maintenance deficient 10 (S. cerevisiae)	MCM10	chr10p13	55388	NP_060988.3 /// NP_877428.1	NM_018518 /// NM_182751			0005515 // protein binding // inferred from physical interaction	DNA_replication_Reactome // GenMAPP /// DNA_replication_Reactome // GenMAPP /// DNA_replication_Reactome // GenMAPP /// DNA_replication_Reactome // GenMAPP	IPR002909 // Cell surface receptor IPT/TIG // 9.3E-16	49.95	49.95	49.95	49.95	67.8333	49.95	49.95	49.95	49.95	49.95	49.95	49.95	49.95	49.95	49.95	49.95	49.95	49.95	49.95	49.95	49.95	49.95	49.95	49.95	49.95	49.95	49.95	49.95	49.95	49.95	49.95	49.95	49.95	49.95	49.95	49.95
221245_s_at	NM_030804	Hs.17631	frizzled homolog 5 (Drosophila) /// frizzled homolog 5 (Drosophila)	FZD5	chr2q33-q34	7855	NP_003459.2	NM_003468	0007164 // establishment of tissue polarity // traceable author statement /// 0007186 // G-protein coupled receptor protein signaling pathway // inferred from electronic annotation /// 0007275 // development // inferred from electronic annotation /// 0016	0005615 // extracellular space // inferred from electronic annotation /// 0005887 // integral to plasma membrane // traceable author statement /// 0016020 // membrane // inferred from electronic annotation /// 0016021 // integral to membrane // inferred f	0004872 // receptor activity // traceable author statement /// 0004926 // non-G-protein coupled 7TM receptor activity // inferred from electronic annotation /// 0004930 // G-protein coupled receptor activity // inferred from electronic annotation /// 0004	Wnt_signaling // GenMAPP		49.95	49.95	49.95	49.95	49.95	49.95	49.95	49.95	49.95	49.95	49.95	49.95	49.95	49.95	49.95	49.95	49.95	49.95	49.95	49.95	49.95	49.95	49.95	49.95	49.95	49.95	49.95	49.95	49.95	49.95	49.95	49.95	49.95	49.95	49.95	49.95
221974_at	AW770748	Hs.555970	Prader-Willi syndrome chromosome region 1	PWCR1	chr15q11.2	63968		NR_003106						58.5333	49.95	49.95	49.95	49.95	49.95	49.95	49.95	49.95	120.55	49.95	94.8667	49.95	57.1333	49.95	49.95	49.95	49.95	49.95	49.95	49.95	49.95	49.95	52.1167	49.95	49.95	49.95	49.95	49.95	49.95	49.95	69.5333	49.95	49.95	49.95	49.95
221987_s_at	AI803633	Hs.388170	TSR1, 20S rRNA accumulation, homolog (S. cerevisiae)	TSR1	chr17p13.3	55720	NP_060598.3	NM_018128					IPR003644 // Na-Ca exchanger/integrin-beta4 // 6.4E-46 /// IPR003644 // Na-Ca exchanger/integrin-beta4 // 1.6E-46 /// IPR004837 // Sodium/calcium exchanger membrane region // 1.2E-28 /// IPR004837 // Sodium/calcium exchanger membrane region // 1.2E-26 ///	86.1667	77.7333	50.1833	49.95	49.95	49.95	49.95	49.95	49.95	49.95	49.95	49.95	49.95	49.95	49.95	49.95	49.95	49.95	49.95	49.95	49.95	49.95	49.95	49.95	49.95	49.95	49.95	49.95	49.95	49.95	49.95	49.95	49.95	49.95	49.95	49.95
222039_at	AA292789	Hs.135094	hypothetical protein LOC146909	LOC146909	chr17q21.31	146909	XP_085634.5 /// XP_946528.1	XM_085634 /// XM_941435	0007018 // microtubule-based movement // inferred from electronic annotation	0005875 // microtubule associated complex // inferred from electronic annotation	0003777 // microtubule motor activity // inferred from electronic annotation /// 0005524 // ATP binding // inferred from electronic annotation		IPR001909 // KRAB box // 2.4E-23 /// IPR007087 // Zn-finger, C2H2 type // 1.6E-4 /// IPR007087 // Zn-finger, C2H2 type // 4.8E-5 /// IPR007087 // Zn-finger, C2H2 type // 5.2E-5 /// IPR007087 // Zn-finger, C2H2 type // 6.6E-6 /// IPR007087 // Zn-finger, C2	49.95	49.95	49.95	53.15	49.95	49.95	49.95	49.95	49.95	49.95	49.95	55.9	49.95	49.95	49.95	49.95	49.95	49.95	49.95	49.95	49.95	103.167	49.95	62.5333	49.95	49.95	49.95	49.95	49.95	49.95	49.95	49.95	49.95	55.3	49.95	49.95
204984_at	NM_001448	Hs.58367	glypican 4	GPC4	chrXq26.1	2239	NP_001439.2	NM_001448	0008283 // cell proliferation // traceable author statement /// 0009653 // morphogenesis // traceable author statement	0005578 // extracellular matrix (sensu Metazoa) // inferred from electronic annotation /// 0005615 // extracellular space // inferred from electronic annotation /// 0005887 // integral to plasma membrane // traceable author statement /// 0016020 // membra	0048503 // GPI anchor binding // inferred from electronic annotation		IPR009443 // Nuclear pore complex interacting // 8.5E-62 /// IPR009443 // Nuclear pore complex interacting // 2.1E-97 /// IPR009443 // Nuclear pore complex interacting // 2.1E-21 /// IPR009443 // Nuclear pore complex interacting // 3.7E-27 /// IPR009443 /	49.95	49.95	49.95	49.95	49.95	79.9167	49.95	58.9	49.95	64.1667	49.95	49.95	49.95	49.95	49.95	63.1333	49.95	49.95	49.95	49.95	49.95	49.95	49.95	49.95	49.95	49.95	49.95	49.95	49.95	49.95	69.8667	49.95	49.95	49.95	49.95	49.95
205805_s_at	NM_005012	Hs.128753	receptor tyrosine kinase-like orphan receptor 1	ROR1	chr1p32-p31	4919	NP_005003.1	NM_005012	0006468 // protein amino acid phosphorylation // inferred from electronic annotation /// 0007169 // transmembrane receptor protein tyrosine kinase signaling pathway // traceable author statement	0005615 // extracellular space // inferred from electronic annotation /// 0005737 // cytoplasm // traceable author statement /// 0005886 // plasma membrane // traceable author statement /// 0005887 // integral to plasma membrane // traceable author statem	0000166 // nucleotide binding // inferred from electronic annotation /// 0004674 // protein serine/threonine kinase activity // inferred from electronic annotation /// 0004714 // transmembrane receptor protein tyrosine kinase activity // traceable author	Nuclear_Receptors // GenMAPP		58.2667	50.15	116.6	75.4333	49.95	49.95	66.7	49.95	49.95	49.95	49.95	49.95	49.95	49.95	49.95	49.95	49.95	49.95	49.95	49.95	49.95	49.95	49.95	49.95	49.95	49.95	70.5333	49.95	49.95	49.95	49.95	49.95	66.2667	49.95	49.95	49.95
210559_s_at	D88357	Hs.334562	cell division cycle 2, G1 to S and G2 to M	CDC2	chr10q21.1	983	NP_001777.1 /// NP_203698.1	NM_001786 /// NM_033379	0000074 // regulation of progression through cell cycle // non-traceable author statement /// 0006468 // protein amino acid phosphorylation // inferred from electronic annotation /// 0006916 // anti-apoptosis // inferred from direct assay /// 0007049 // c	0005634 // nucleus // inferred from direct assay /// 0005876 // spindle microtubule // inferred from direct assay /// 0030496 // midbody // inferred from direct assay /// 0005634 // nucleus // inferred from electronic annotation /// 0005634 // nucleus //	0000166 // nucleotide binding // inferred from electronic annotation /// 0004693 // cyclin-dependent protein kinase activity // inferred from direct assay /// 0004713 // protein-tyrosine kinase activity // inferred from electronic annotation /// 0005515 /	Cell_cycle_KEGG // GenMAPP	IPR001093 // IMP dehydrogenase/GMP reductase // 1.0E-126 /// IPR000644 // CBS domain // 5.7E-10 /// IPR000644 // CBS domain // 2.8E-9 /// IPR002017 // Spectrin repeat // 9.2E-5 /// IPR002017 // Spectrin repeat // 3.3E-5 /// IPR002017 // Spectrin repeat //	49.95	71.2	49.95	61.6333	49.95	49.95	49.95	49.95	49.95	49.95	49.95	49.95	49.95	49.95	49.95	49.95	49.95	49.95	49.95	49.95	49.95	49.95	49.95	49.95	49.95	49.95	49.95	49.95	49.95	49.95	49.95	49.95	49.95	49.95	49.95	49.95
210852_s_at	AF229180	Hs.156738	aminoadipate-semialdehyde synthase	AASS	chr7q31.3	10157	NP_005754.2	NM_005763	0006118 // electron transport // inferred from electronic annotation /// 0006554 // lysine catabolism // non-traceable author statement /// 0006979 // response to oxidative stress // inferred from electronic annotation /// 0051262 // protein tetramerizati	0005739 // mitochondrion // traceable author statement /// 0005739 // mitochondrion // inferred from electronic annotation	0004601 // peroxidase activity // inferred from electronic annotation /// 0010010 // lysine-ketoglutarate reductase activity // non-traceable author statement /// 0016491 // oxidoreductase activity // inferred from electronic annotation /// 0047130 // sac	Lysine degradation // KEGG /// Lysine biosynthesis // KEGG /// Lysine degradation // KEGG /// Lysine biosynthesis // KEGG /// Lysine degradation // KEGG		49.95	49.95	49.95	49.95	49.95	66.2333	49.95	49.95	49.95	49.95	49.95	49.95	49.95	49.95	49.95	49.95	49.95	49.95	49.95	49.95	49.95	49.95	49.95	49.95	49.95	49.95	49.95	49.95	49.95	49.95	49.95	49.95	49.95	49.95	49.95	49.95
210905_x_at	AF268613		POU domain, class 5, transcription factor 1 pseudogene	LOC645682	chr1q22	645682		XR_017655 /// XR_019318						49.95	49.95	49.95	49.95	49.95	49.95	49.95	49.95	49.95	49.95	49.95	49.95	49.95	49.95	49.95	49.95	49.95	49.95	49.95	54.35	49.95	49.95	49.95	49.95	49.95	49.95	49.95	49.95	49.95	49.95	84.9167	49.95	49.95	49.95	49.95	49.95
212405_s_at	AK001172	Hs.647726	KIAA0859	KIAA0859	chr1q24-q25.3	51603	NP_001007240.1 /// NP_055770.1 /// NP_057019.3	NM_001007239 /// NM_014955 /// NM_015935			0008757 // S-adenosylmethionine-dependent methyltransferase activity // inferred from electronic annotation		IPR000306 // Zn-finger, FYVE type // 5.2E-6	284.117	257.367	117.9	122.7	49.95	49.95	49.95	69	86.8	49.95	49.95	49.95	49.95	49.95	49.95	49.95	118.283	57.9333	49.95	49.95	49.95	49.95	49.95	55.5	49.95	49.95	73.1667	49.95	49.95	49.95	49.95	57.0333	49.95	49.95	49.95	49.95
212766_s_at	AW294587	Hs.301904	interferon stimulated exonuclease gene 20kDa-like 2	ISG20L2	chr1q23.1	81875	NP_112242.1	NM_030980		0005622 // intracellular // inferred from electronic annotation /// 0005634 // nucleus // inferred from electronic annotation	0004527 // exonuclease activity // inferred from electronic annotation /// 0016787 // hydrolase activity // inferred from electronic annotation /// 0004518 // nuclease activity // inferred from electronic annotation			183.7	161.35	65.5667	51.25	49.95	49.95	127	60	109.3	53.15	49.95	49.95	49.95	49.95	49.95	49.95	64.0333	49.95	49.95	49.95	49.95	49.95	49.95	49.95	49.95	49.95	49.95	49.95	49.95	49.95	49.95	49.95	49.95	49.95	49.95	49.95
213067_at	AI382123	Hs.16355	myosin, heavy chain 10, non-muscle	MYH10	chr17p13	4628	NP_005955.1	NM_005964	0000910 // cytokinesis // non-traceable author statement /// 0001764 // neuron migration // inferred from electronic annotation /// 0001778 // plasma membrane repair // inferred from electronic annotation /// 0006887 // exocytosis // inferred from electro	0001725 // stress fiber // inferred from direct assay /// 0005737 // cytoplasm // inferred from direct assay /// 0005938 // cell cortex // inferred from direct assay /// 0016459 // myosin complex // inferred from electronic annotation /// 0016459 // myosi	0000166 // nucleotide binding // inferred from electronic annotation /// 0003774 // motor activity // inferred from electronic annotation /// 0003779 // actin binding // non-traceable author statement /// 0005516 // calmodulin binding // inferred from ele		IPR001965 // Zn-finger-like, PHD finger // 3.6E-15 /// IPR001965 // Zn-finger-like, PHD finger // 1.8E-6 /// IPR001609 // Myosin head, motor region // 7.0E-71 /// IPR001609 // Myosin head, motor region // 3.4E-6	72.2667	66.9667	163.05	96.85	49.95	49.95	49.95	49.95	49.95	49.95	49.95	49.95	49.95	49.95	49.95	49.95	49.95	49.95	49.95	49.95	49.95	49.95	49.95	49.95	49.95	49.95	49.95	49.95	49.95	49.95	49.95	49.95	49.95	53.8833	49.95	49.95
[truncated: 169 more columns]

## Sheet: Cluster (b)
Probe Set ID	Representative Public ID	UniGene ID	Gene Title	Gene Symbol	Chromosomal Location	Entrez Gene	RefSeq Protein ID	RefSeq Transcript ID	Gene Ontology Biological Process	Gene Ontology Cellular Component	Gene Ontology Molecular Function	Pathway	InterPro	Fibroblast_a_(SK)	Fibroblast_b_(SK)	Fibroblast_HFF1p8_(AS)	Fibroblast_SM3p6_(AS)	GE_Ovary_(Su)	GE_Ovary_(Su)	TP_Ovary_(Ge)	TP_Brain_(Ge)	TP_FetalBrain_(Ge)	TP_SpinalCord_(Ge)	ECT_CNS_Spinal_Cord_(Su)	ECT_CNS_Spinal_Cord_(Su)	ECT_CNS_Brain_Fetal_(Su)	TP_Caudate_(Ge)	ECT_CNS_Caudate_Nucleus_(Su)	ECT_CNS_Brain_Fetal_(Su)	TP_Cerebellum_(Ge)	ECT_CNS_Cerebellum_(Su)	ECT_CNS_Cerebellum_(Su)	ECT_CNS_Caudate_Nucleus_(Su)	TP_Thalamus_(Ge)	ECT_CNS_Thalamus_(Su)	ECT_CNS_whole_Brain_(Su)	ECT_CNS_Thalamus_(Su)	ECT_CNS_Cerebellum_Peduncles_(Su)	ECT_CNS_Parietal_Lobe_(Su)	ECT_CNS_Parietal_Lobe_(Su)	ECT_CNS_Occipital_Lobe_(Su)	ECT_CNS_PreFrontal_Cortex_(Su)	ECT_CNS_PreFrontal_Cortex_(Su)	ECT_CNS_Cingulate_Cortex_(Su)	ECT_CNS_Hypothalamus_(Su)	ECT_CNS_Cingulate_Cortex_(Su)	ECT_CNS_Cerebellum_Peduncles_(Su)	ECT_CNS_Hypothalamus_(Su)	ECT_CNS_Occipital_Lobe_(Su)
91920_at	AI205180	Hs.516904	brevican	BCAN	chr1q31	63827	NP_068767.3 /// NP_940819.1	NM_021948 /// NM_198427	0007155 // cell adhesion // inferred from electronic annotation	0016020 // membrane // inferred from electronic annotation	0005509 // calcium ion binding // inferred from electronic annotation /// 0005529 // sugar binding // inferred from electronic annotation /// 0005540 // hyaluronic acid binding // inferred from electronic annotation /// 0048503 // GPI anchor binding // inferred from electronic annotation		IPR013111 // EGF, extracellular // 0.0014	74.2667	82.3	49.95	49.95	673.533	571.55	119.5	360.233	703.6	320.933	708.367	535.7	342.45	159.75	604.35	649.833	239.267	754.467	675.2	824.067	363.217	440.017	423.167	350.5	573.05	822.833	558.683	531.9	440.283	518.733	967.8	360.7	572.033	538.867	382.967	517.717
89977_at	AI733019	Hs.578946	hypothetical protein FLJ20581	FLJ20581	chr16p12.3	54988	NP_060358.2	NM_017888	0008152 // metabolism // inferred from electronic annotation		0003824 // catalytic activity // inferred from electronic annotation			49.95	49.95	49.95	49.95	110.433	180	49.95	74.1667	58.3667	105.833	141.733	176.4	94.3667	114.05	112.667	86.3333	61.4667	148.683	128.05	86.4667	100.167	128.95	63.7333	102.233	88.7333	71.6333	137.467	63	75.0667	118.367	161.133	120.367	72.6	50.8167	79.25	61
78047_s_at	AW001777		hypothetical protein LOC729580 /// hypothetical protein LOC730672	LOC729580 /// LOC730672	chr20q11.22	729580 /// 730672	XP_001126751.1 /// XP_001130700.1	XM_001126751 /// XM_001130700						273.017	269.8	239.633	263.6	943.3	1071.4	340.317	304.083	332	381	456.367	586.55	284.983	446.65	487.55	315.95	439.933	719.433	774.5	477.617	517.1	358.9	472.917	419.133	574.2	671.467	300.35	489.55	360.367	418.533	354.967	362.4	436.35	656.217	475.933	395.4
77508_r_at	AW001436		rabaptin, RAB GTPase binding effector protein 2	RABEP2	chr16p11.2	79874	NP_079092.2 /// XP_001127592.1	NM_024816 /// XM_001127592	0006897 // endocytosis // inferred from electronic annotation /// 0015031 // protein transport // inferred from electronic annotation /// 0006810 // transport // inferred from electronic annotation		0003824 // catalytic activity // inferred from electronic annotation /// 0005096 // GTPase activator activity // inferred from electronic annotation /// 0008083 // growth factor activity // inferred from electronic annotation			94.3667	111.167	83.45	83.5667	855.733	701.333	143.317	175.9	117.7	183	495.7	439	304.4	177.7	439.533	416.35	148.65	770.033	593.233	541.267	187.533	480.717	229.417	352.367	528.267	565.933	538.367	285.983	206.467	245.033	422.117	245.467	414.3	564.817	295.75	286.25
71933_at	AI218134	Hs.29764	wingless-type MMTV integration site family, member 6	WNT6	chr2q35	7475	NP_006513.1	NM_006522	0007165 // signal transduction // inferred from electronic annotation /// 0007223 // frizzled-2 signaling pathway // inferred from electronic annotation /// 0007267 // cell-cell signaling // non-traceable author statement /// 0007275 // development // non-traceable author statement /// 0009887 // organ morphogenesis // inferred from electronic annotation /// 0007275 // development // inferred fro…	0005576 // extracellular region // non-traceable author statement /// 0005615 // extracellular space // inferred from electronic annotation /// 0005576 // extracellular region // inferred from electronic annotation	0004871 // signal transducer activity // inferred from electronic annotation /// 0005102 // receptor binding // inferred from electronic annotation /// 0005201 // extracellular matrix structural constituent // non-traceable author statement	Wnt_signaling // GenMAPP /// Wnt_signaling // GenMAPP	IPR007110 // Immunoglobulin-like // 6.8E-8 /// IPR007110 // Immunoglobulin-like // 8.4E-5 /// IPR004031 // PMP-22/EMP/MP20 and claudin family // 8.4E-58	79.3667	119.317	55.4167	49.95	1470.93	1230.87	261.4	422.367	358.9	351.733	544.533	662.95	570.2	441.967	535.9	514.45	377.067	1244	1352.93	837.4	453.883	484.617	453.167	392.2	758.267	930.8	826.767	491.267	499.9	391.167	492.55	437.617	589.4	813.3	544.533	481.833
65635_at	AL044097	Hs.29288	endo-beta-N-acetylglucosaminidase	FLJ21865	chr17q25.3	64772	NP_001036038.1 /// XP_001134440.1 /// XP_001134460.1	NM_001042573 /// XM_001134440 /// XM_001134460	0008152 // metabolism // inferred from electronic annotation	0005622 // intracellular // inferred from electronic annotation	0016798 // hydrolase activity, acting on glycosyl bonds // inferred from electronic annotation /// 0016787 // hydrolase activity // inferred from electronic annotation		IPR002715 // Nascent polypeptide-associated complex NAC // 8.9E-26 /// IPR000449 // Ubiquitin-associated domain // 4.8E-5 /// IPR001909 // KRAB box // 1.1E-20 /// IPR007087 // Zn-finger, C2H2 type // 4.3E-6 /// IPR007087 // Zn-finger, C2H2 type // 1.6E-5 /// IPR007087 // Zn-finger, C2H2 type // 6.8E-5 /// IPR007087 // Zn-finger, C2H2 type // 3.7E-6 /// IPR007087 // Zn-finger, C2H2 type // 1.6E-5	133.65	118.283	129.65	105.933	813.8	894.967	219.5	236.533	222.4	259.95	520.733	461.133	419.967	247.4	611.2	356.533	230.067	651.7	618.45	531.333	329.633	569.8	266.35	398.517	525.783	461.283	564.817	385.733	301.75	426.05	563.217	371.183	420.7	580.85	599.7	385.133
65521_at	W74577	Hs.19196	ubiquitin-conjugating enzyme E2D 4 (putative)	UBE2D4	chr7p13	51619	NP_057067.1	NM_015983	0006512 // ubiquitin cycle // inferred from electronic annotation /// 0006464 // protein modification // inferred from electronic annotation		0004842 // ubiquitin-protein ligase activity // inferred from electronic annotation /// 0005515 // protein binding // inferred from physical interaction /// 0016874 // ligase activity // inferred from electronic annotation		IPR001680 // G-protein beta WD-40 repeat // 4.0E-11 /// IPR001680 // G-protein beta WD-40 repeat // 4.5E-5 /// IPR001680 // G-protein beta WD-40 repeat // 1.8E-9 /// IPR001680 // G-protein beta WD-40 repeat // 0.0051 /// IPR001680 // G-protein beta WD-40 repeat // 0.046 /// IPR001680 // G-protein beta WD-40 repeat // 1.9E-4 /// IPR001680 // G-protein beta WD-40 repeat // 1.1E-4	95.95	112.633	80.2667	87.7667	432.75	619.2	176.05	178.15	186.317	145.917	329.3	212.95	324.95	133.5	170.35	179.6	140.9	295.55	360.067	283.35	124.35	157.067	261.25	152.6	283.467	350.033	238.933	138.867	178.65	265.267	170	173.75	182	308.6	236.233	199.233
64440_at	AI560217	Hs.129959	interleukin 17 receptor C	IL17RC	chr3p25.3	84818	NP_116121.2 /// NP_703190.1 /// NP_703191.1	NM_032732 /// NM_153460 /// NM_153461		0016020 // membrane // inferred from electronic annotation /// 0016021 // integral to membrane // inferred from electronic annotation	0004872 // receptor activity // inferred from electronic annotation		IPR003439 // ABC transporter // 4.8E-40 /// IPR000276 // Rhodopsin-like GPCR superfamily // 1.3E-75	71.6667	84	140.9	140.267	622.1	620.5	202.333	180	104.367	172.2	196.433	285.2	259.95	146.583	193.133	274.067	152.4	467.583	443.283	203.783	183.783	183.15	231.1	190.6	366.95	350.9	268.183	251.267	179.45	231.833	422.367	175.1	224.833	245.833	293.75	161.6
64408_s_at	AW025529	Hs.584921	calmodulin-like 4	CALML4	chr15q23	91860	NP_001026903.2 /// NP_219501.2	NM_001031733 /// NM_033429	0001573 // ganglioside metabolism // inferred from mutant phenotype /// 0007042 // lysosomal lumen acidification // inferred from mutant phenotype /// 0008203 // cholesterol metabolism // inferred from mutant phenotype /// 0030203 // glycosaminoglycan metabolism // inferred from mutant phenotype /// 0045862 // positive regulation of proteolysis // inferred from mutant phenotype /// 0007040 // lys…	0005783 // endoplasmic reticulum // inferred from direct assay /// 0005788 // endoplasmic reticulum lumen // inferred from direct assay /// 0005783 // endoplasmic reticulum // inferred from electronic annotation /// 0016020 // membrane // inferred from electronic annotation /// 0016021 // integral to membrane // inferred from electronic annotation /// 0016021 // integral to membrane // non-tracea…	0005509 // calcium ion binding // inferred from electronic annotation /// 0042803 // protein homodimerization activity // inferred from direct assay		IPR002913 // Lipid-binding START // 1.2E-68	49.95	49.95	49.95	49.95	49.95	49.95	49.95	49.95	49.95	49.95	49.95	49.95	49.95	49.95	49.95	49.95	49.95	49.95	49.95	49.95	49.95	49.95	49.95	49.95	49.95	49.95	49.95	49.95	49.95	49.95	49.95	49.95	49.95	49.95	49.95	49.95
62987_r_at	AI675178	Hs.514423	calcium channel, voltage-dependent, gamma subunit 4	CACNG4	chr17q24	27092	NP_055220.1	NM_014405	0006811 // ion transport // inferred from electronic annotation /// 0006816 // calcium ion transport // inferred from electronic annotation /// 0019226 // transmission of nerve impulse // inferred from electronic annotation /// 0006810 // transport // inferred from electronic annotation /// 0006810 // transport // traceable author statement	0005887 // integral to plasma membrane // traceable author statement /// 0005923 // tight junction // inferred from electronic annotation /// 0016020 // membrane // inferred from electronic annotation /// 0016021 // integral to membrane // inferred from electronic annotation	0005198 // structural molecule activity // inferred from electronic annotation /// 0005245 // voltage-gated calcium channel activity // traceable author statement /// 0005509 // calcium ion binding // inferred from electronic annotation /// 0005216 // ion channel activity // inferred from electronic annotation /// 0005244 // voltage-gated ion channel activity // inferred from electronic annotatio…		IPR000173 // Glyceraldehyde 3-phosphate dehydrogenase // 1.1E-77 /// IPR000173 // Glyceraldehyde 3-phosphate dehydrogenase // 4.3E-26	104.767	115.983	49.95	49.95	1201	1241.63	340.217	518.133	815.867	375.667	1127.43	1081.93	1347.77	1165.23	2657.77	1696.87	492.183	2431.58	1874.8	2390.1	761.633	1520.77	618.85	822.833	1311.9	1774.75	1550.83	1287.43	472.917	516.65	2020.15	690.833	984.067	1463.8	1116.97	932.967
61732_r_at	AI610355	Hs.145402	intraflagellar transport 74 homolog (Chlamydomonas)	IFT74	chr9p21.2	80173	NP_079379.1	NM_025103						49.95	49.95	49.95	49.95	49.95	49.95	49.95	49.95	49.95	49.95	49.95	49.95	49.95	49.95	49.95	49.95	49.95	49.95	49.95	49.95	49.95	49.95	49.95	49.95	49.95	49.95	49.95	49.95	49.95	49.95	49.95	49.95	49.95	49.95	49.95	49.95
59644_at	AI735391	Hs.146551	BMP2 inducible kinase	BMP2K	chr4q21.21	55589	NP_060063.2 /// NP_942595.1	NM_017593 /// NM_198892	0006468 // protein amino acid phosphorylation // inferred from electronic annotation	0005634 // nucleus // inferred from electronic annotation	0000166 // nucleotide binding // inferred from electronic annotation /// 0004674 // protein serine/threonine kinase activity // inferred from electronic annotation /// 0005524 // ATP binding // inferred from electronic annotation /// 0016740 // transferase activity // inferred from electronic annotation /// 0004672 // protein kinase activity // inferred from electronic annotation /// 0016301 // k…		IPR001664 // Intermediate filament protein // 1.0E-126 /// IPR000198 // RhoGAP domain // 1.4E-58 /// IPR001245 // Tyrosine protein kinase // 2.1E-4	51.6667	55.7333	49.95	49.95	49.95	49.95	49.95	49.95	49.95	68.6667	49.95	49.95	49.95	49.95	49.95	49.95	49.95	49.95	49.95	49.95	49.95	49.95	49.95	49.95	49.95	49.95	49.95	49.95	49.95	49.95	49.95	49.95	49.95	49.95	49.95	49.95
59433_at	N32185		hypothetical protein LOC729137	LOC729137	chrXp22.33	729137	XP_001129423.1	XM_001129423						49.95	49.95	49.95	49.95	133.45	113.267	63.1	67.1667	86.6333	50.0333	142.417	63.5333	188.833	106.167	110.567	112.367	58.1333	210.4	207.117	81.9	76.9667	87.4667	76.5333	86.8	117.15	121.2	127.4	88.5333	55.3833	49.95	148.817	69.7667	89.8333	107.867	113.233	101.267
58900_at	AW025284		hypothetical protein LOC222070	LOC222070	chr7p13	222070		AK056566						205.75	218.967	87.4	79.0667	1756.98	1460.4	318.983	509.333	485.55	513.967	697.367	763.933	621.35	494.383	775.267	706.233	475.233	1179.47	1455.33	933.633	573.75	834.233	592.3	573.35	820.267	902.733	883.067	719.433	449.033	575.467	533.3	533.867	852.733	941.667	720.333	542.667
58367_s_at	AA429615	Hs.125829	zinc finger protein 419	ZNF419	chr19q13.43	79744	NP_078967.2	NM_024691	0006350 // transcription // inferred from electronic annotation /// 0006355 // regulation of transcription, DNA-dependent // inferred from electronic annotation	0005622 // intracellular // inferred from electronic annotation /// 0005634 // nucleus // inferred from electronic annotation	0003677 // DNA binding // inferred from electronic annotation /// 0008270 // zinc ion binding // inferred from electronic annotation /// 0046872 // metal ion binding // inferred from electronic annotation /// 0003676 // nucleic acid binding // inferred from electronic annotation		--- // --- // 1.5E-12 /// IPR000719 // Protein kinase // 2.1E-43 /// IPR002059 // Cold-shock DNA-binding domain // 8.4E-37	120.333	137.167	80	70.4333	941.667	943.3	224.1	281.9	394.3	226.267	422.367	444.5	508.667	248.733	485.85	475.483	244.667	608	547.783	472.583	295.95	452.667	320.217	324.3	481.833	507.483	489.55	440.017	336.6	337.25	465.75	287.65	479.317	520.733	374.467	374.467
58308_at	R71157	Hs.404997	tripartite motif-containing 62	TRIM62	chr1p35.1	55223	NP_060677.1	NM_018207		0005622 // intracellular // inferred from electronic annotation	0005515 // protein binding // inferred from electronic annotation /// 0008270 // zinc ion binding // inferred from electronic annotation /// 0046872 // metal ion binding // inferred from electronic annotation			49.95	49.95	49.95	49.95	49.95	49.95	54.7833	52.9167	56.0333	61.3333	49.95	49.95	49.95	59.0333	49.95	49.95	134.25	137.983	90.2667	74.3333	77.7	49.95	49.95	54.35	85.3333	49.95	49.95	66.3333	49.95	49.95	97.3	55.3333	60.3	56.2	75.6	49.95
52285_f_at	AW002970	Hs.236940	centrosomal protein 76kDa	CEP76	chr18p11.21	79959	NP_079175.2	NM_024899						49.95	49.95	49.95	49.95	49.95	49.95	49.95	49.95	49.95	49.95	49.95	49.95	49.95	49.95	49.95	49.95	49.95	49.95	49.95	49.95	49.95	49.95	49.95	49.95	49.95	49.95	49.95	49.95	49.95	49.95	49.95	49.95	49.95	49.95	49.95	49.95
51228_at	N36928	Hs.192788	RNA binding motif protein 12B	RBM12B	chr8q22.1	389677	NP_976324.2	NM_203390			0000166 // nucleotide binding // inferred from electronic annotation /// 0003676 // nucleic acid binding // inferred from electronic annotation			49.95	49.95	49.95	49.95	49.95	49.95	49.95	49.95	49.95	49.95	49.95	49.95	49.95	49.95	49.95	49.95	49.95	49.95	49.95	49.95	49.95	49.95	49.95	49.95	49.95	49.95	49.95	49.95	49.95	49.95	49.95	49.95	49.95	49.95	49.95	49.95
49878_at	AA523441	Hs.100915	peroxisomal biogenesis factor 16	PEX16	chr11p11.2	9409	NP_004804.1 /// NP_476515.1	NM_004813 /// NM_057174	0007031 // peroxisome organization and biogenesis // traceable author statement	0005777 // peroxisome // traceable author statement /// 0005779 // integral to peroxisomal membrane // not recorded /// 0016020 // membrane // inferred from electronic annotation /// 0016021 // integral to membrane // inferred from electronic annotation /// 0005777 // peroxisome // inferred from electronic annotation			IPR008274 // Aldehyde oxidase and xanthine dehydrogenase, molybdopterin binding // 1.0E-126 /// IPR008274 // Aldehyde oxidase and xanthine dehydrogenase, molybdopterin binding // 1.0E-126 /// IPR002346 // Molybdopterin dehydrogenase, FAD-binding // 3.4E-13 /// IPR005107 // CO dehydrogenase flavoprotein C-terminal domain // 7.1E-58 /// IPR000674 // Aldehyde oxidase and xanthine dehydrogenase, a/b …	148.217	172.95	169.35	169	671.467	487.25	236.6	391.1	337.8	265.85	294.4	361.017	321.183	323.35	426.467	350.9	351.633	442.4	464.167	441.967	357.1	290.7	492.917	278.967	419.05	353.533	369.95	288.55	337.983	358.433	422.55	388.467	344	223.367	362.767	332.6
49327_at	AI492888	Hs.651225	sirtuin (silent mating type information regulation 2 homolog) 3 (S. cerevisiae)	SIRT3	chr11p15.5	23410	NP_001017524.1 /// NP_036371.1	NM_001017524 /// NM_012239	0006342 // chromatin silencing // inferred from electronic annotation /// 0006355 // regulation of transcription, DNA-dependent // inferred from electronic annotation /// 0006471 // protein amino acid ADP-ribosylation // traceable author statement	0005677 // chromatin silencing complex // inferred from electronic annotation /// 0005737 // cytoplasm // inferred from electronic annotation /// 0005739 // mitochondrion // inferred from electronic annotation /// 0016020 // membrane // inferred from electronic annotation	0003677 // DNA binding // inferred from electronic annotation /// 0003950 // NAD+ ADP-ribosyltransferase activity // traceable author statement /// 0008270 // zinc ion binding // inferred from electronic annotation /// 0016787 // hydrolase activity // inferred from electronic annotation /// 0046872 // metal ion binding // inferred from electronic annotation		IPR001680 // G-protein beta WD-40 repeat // 0.43 /// IPR001680 // G-protein beta WD-40 repeat // 0.0059 /// IPR001680 // G-protein beta WD-40 repeat // 2.6E-6 /// IPR001680 // G-protein beta WD-40 repeat // 0.28 /// IPR001680 // G-protein beta WD-40 repeat // 4.4E-10	100.583	124.2	91.1333	83.1167	809.533	970.367	262.467	371.65	411.333	357.5	525.783	466.233	606.55	487.867	944.5	476.217	286.283	1004.77	667.433	548.833	377.6	543.933	375.883	485.467	625.75	564.817	375.583	475.933	392.2	596.4	422.333	373.85	489.117	763	636.05	464.067
48612_at	AA225490	Hs.511839	Nedd4 binding protein 1	N4BP1	chr16q12.1	9683	NP_694574.3	NM_153029		0005634 // nucleus // inferred from electronic annotation			IPR004344 // Tubulin-tyrosine ligase // 3.7E-78 /// IPR004344 // Tubulin-tyrosine ligase // 3.4E-33	177	187	184.867	153.8	1504.2	1438	636.05	479.45	576.617	465.383	871.967	894.967	816.867	531.733	1223.67	1210.7	576.167	1974.9	1937.4	1504.2	541.167	1139.67	539.2	588.2	1275.37	1483.7	1512.5	1068.63	598.7	763.3	1275.37	517.183	1233.1	1735.33	1172.5	877.6
48030_i_at	H93077	Hs.519694	chromosome 5 open reading frame 4	C5orf4	chr5q31-q32	10826	NP_057432.1 /// NP_115761.1	NM_016348 /// NM_032385	0008152 // metabolism // inferred from electronic annotation	0016020 // membrane // inferred from electronic annotation /// 0016021 // integral to membrane // inferred from electronic annotation	0003824 // catalytic activity // inferred from electronic annotation		IPR001841 // Zn-finger, RING // 3.2E-11	288.15	301.4	210.45	159.75	2515.83	2141.25	984.433	1183.67	1178.8	1150.8	1608.77	1713.63	1569.87	1528.43	2320.33	1624.83	1199.93	3336.4	3852.33	2089.15	1624.83	1569.87	1197.4	1201	2294.58	2070.75	2443.48	1541.87	918.8	1068.63	1452.23	1086.63	1957.3	2557.12	2083.5	1440.47
47571_at	AA004757	Hs.189826	zinc finger protein 236	ZNF236	chr18q22-q23	7776	NP_031371.2	NM_007345	0006350 // transcription // inferred from electronic annotation /// 0006355 // regulation of transcription, DNA-dependent // non-traceable author statement /// 0006355 // regulation of transcription, DNA-dependent // inferred from electronic annotation	0005622 // intracellular // inferred from electronic annotation /// 0005634 // nucleus // non-traceable author statement /// 0005634 // nucleus // inferred from electronic annotation	0003676 // nucleic acid binding // inferred from electronic annotation /// 0003700 // transcription factor activity // non-traceable author statement /// 0008270 // zinc ion binding // inferred from electronic annotation /// 0046872 // metal ion binding // inferred from electronic annotation /// 0003677 // DNA binding // inferred from electronic annotation			68.4333	62.4	49.95	49.95	504.317	586.55	83.7667	125.25	117.6	86.6667	93.9667	161.35	166.017	118.2	141.917	235.433	133.95	183.7	325.85	147.767	107.5	127.5	168.383	129.15	252.55	138.7	123.45	190.6	131	104.367	108.7	118.167	217.283	170.05	197.833	89.1667
45749_at	AA400206	Hs.152717	family with sequence similarity 65, member A	FAM65A	chr16q22.1	79567	NP_078795.2	NM_024519			0003899 // DNA-directed RNA polymerase activity // inferred from electronic annotation /// 0005488 // binding // inferred from electronic annotation		IPR007677 // DFNA5 protein // 5.9E-20 /// IPR005307 // Nuclear movement protein // 2.7E-73	157.85	160.817	249.667	233.633	1425.03	1425.03	521.767	440.95	630.15	471.783	829.833	674.6	831.733	933.633	1272.03	1163.3	474.367	1180.83	1817.45	1050.67	532.267	937.1	597.15	602.7	1019.97	990.967	798.633	805.1	660.783	719.433	1507.73	466.767	857.033	933.633	701.733	752.033
45633_at	AI421812	Hs.47125	GINS complex subunit 3 (Psf3 homolog)	GINS3	chr16q21	64785	NP_073607.2	NM_022770						49.95	49.95	49.95	49.95	49.95	49.95	49.95	49.95	49.95	49.95	49.95	49.95	49.95	49.95	49.95	49.95	49.95	49.95	49.95	49.95	49.95	49.95	49.95	49.95	49.95	49.95	49.95	49.95	49.95	49.95	49.95	49.95	49.95	49.95	49.95	49.95
44617_at	AI431902	Hs.524817	2-oxoglutarate and iron-dependent oxygenase domain containing 2	OGFOD2	chr12q24.31	79676	NP_078899.1	NM_024623	0019538 // protein metabolism // inferred from electronic annotation		0016706 // oxidoreductase activity, acting on paired donors, with incorporation or reduction of molecular oxygen, 2-oxoglutarate as one donor, and incorporation of one atom each of oxygen into both donors // inferred from electronic annotation		IPR001590 // Peptidase M12B, ADAM/reprolysin // 2.2E-96 /// IPR002870 // Peptidase M12B, propeptide // 1.0E-49 /// IPR001762 // Disintegrin // 2.9E-28 /// IPR001357 // BRCT // 1.9E-15 /// IPR008018 // Phage head-tail attachment // 9.9E-92	112.6	116.867	66.2333	82.9667	733.6	422.117	201.9	142.817	173.85	137.55	181.05	355.633	223.1	155.2	239.633	164.367	144.7	225.4	309.9	220.667	209.517	201.467	159.55	222.167	343.5	147.133	182.883	257.967	180.9	194.3	196.8	154.85	200.183	367.517	154.683	167.7
44563_at	AI858000	Hs.437460	WD repeat domain 79	WDR79	chr17p13.1	55135	NP_060551.1	NM_018081						113.6	134.2	81.9667	81.1833	553.567	555.533	157.967	218.883	162.667	188.567	264.467	337.983	471.783	265	285.667	410.633	274.967	371.483	390.3	342.15	266.417	283.15	336.9	174.4	383.4	475.233	366.817	298.1	236.033	257.567	310.5	184.167	266.7	378.933	348.267	154.633
41660_at	AL031588	Hs.252387	cadherin, EGF LAG seven-pass G-type receptor 1 (flamingo homolog, Drosophila)	CELSR1	chr22q13.3	9620	NP_055061.1	NM_014246	0001843 // neural tube closure // inferred from sequence or structural similarity /// 0007156 // homophilic cell adhesion // inferred from electronic annotation /// 0007165 // signal transduction // inferred from electronic annotation /// 0007218 // neuropeptide signaling pathway // inferred from electronic annotation /// 0007275 // development // inferred from electronic annotation /// 0007417 /…	0005615 // extracellular space // inferred from electronic annotation /// 0005887 // integral to plasma membrane // traceable author statement /// 0016020 // membrane // inferred from electronic annotation /// 0016021 // integral to membrane // inferred from electronic annotation /// 0016021 // integral to membrane // traceable author statement	0004930 // G-protein coupled receptor activity // non-traceable author statement /// 0005509 // calcium ion binding // inferred from electronic annotation /// 0046983 // protein dimerization activity // non-traceable author statement /// 0004871 // signal transducer activity // inferred from electronic annotation /// 0004872 // receptor activity // inferred from electronic annotation /// 0004930 …	GPCRDB_Other // GenMAPP /// GPCRDB_Other // GenMAPP	IPR001680 // G-protein beta WD-40 repeat // 5.2E-9 /// IPR001680 // G-protein beta WD-40 repeat // 8.2E-11 /// IPR001680 // G-protein beta WD-40 repeat // 9.7E-13 /// IPR001680 // G-protein beta WD-40 repeat // 7.7E-15 /// IPR001680 // G-protein beta WD-40 repeat // 1.7E-8 /// IPR001680 // G-protein beta WD-40 repeat // 3.0E-12 /// IPR001680 // G-protein beta WD-40 repeat // 1.1E-9	49.95	49.95	49.95	49.95	49.95	49.95	49.95	49.95	49.95	49.95	49.95	49.95	49.95	49.95	49.95	49.95	49.95	49.95	49.95	49.95	49.95	49.95	49.95	49.95	49.95	49.95	49.95	49.95	49.95	49.95	49.95	49.95	49.95	49.95	49.95	49.95
41329_at	AI458463	Hs.435560	SCY1-like 3 (S. cerevisiae)	SCYL3	chr1q24.2	57147	NP_065156.4 /// NP_851607.1	NM_020423 /// NM_181093	0006468 // protein amino acid phosphorylation // inferred from electronic annotation /// 0016477 // cell migration // non-traceable author statement	0005737 // cytoplasm // inferred from direct assay /// 0005794 // Golgi apparatus // inferred from direct assay /// 0030027 // lamellipodium // inferred from direct assay	0004672 // protein kinase activity // inferred from electronic annotation /// 0005515 // protein binding // inferred from physical interaction /// 0005524 // ATP binding // inferred from electronic annotation /// 0016301 // kinase activity // inferred from direct assay		IPR000719 // Protein kinase // 6.2E-4	58.9	67.8333	51.05	49.95	49.95	49.95	49.95	49.95	49.95	49.95	49.95	59.9333	57.2333	49.95	49.95	49.95	49.95	49.95	49.95	49.95	49.95	49.95	49.95	49.95	49.95	49.95	49.95	49.95	49.95	49.95	49.95	49.95	49.95	49.95	49.95	49.95
40359_at	M91083	Hs.72925	Ras association (RalGDS/AF-6) domain family 7	RASSF7	chr11p15.5	8045	NP_003466.1	NM_003475	0006355 // regulation of transcription, DNA-dependent // non-traceable author statement /// 0007165 // signal transduction // inferred from electronic annotation	0005634 // nucleus // non-traceable author statement	0003677 // DNA binding // non-traceable author statement /// 0005515 // protein binding // inferred from physical interaction			120.55	110.9	73.1667	75.6	755.933	1064.57	201.117	346.933	349.1	267.017	391.167	601.933	712.633	464.067	567.967	781.467	560.917	1211.47	844.6	1004.17	389.233	664.483	580.067	483.467	983.3	883.067	752.033	358.367	489.767	694.5	558.683	324.75	765.967	902.733	656.733	463.267
396_f_at	X97671	Hs.631624	erythropoietin receptor	EPOR	chr19p13.3-p13.2	2057	NP_000112.1	NM_000121	0007165 // signal transduction // inferred from electronic annotation /// 0007165 // signal transduction // non-traceable author statement /// 0007264 // small GTPase mediated signal transduction // inferred from electronic annotation	0005622 // intracellular // inferred from electronic annotation /// 0005887 // integral to plasma membrane // traceable author statement /// 0016020 // membrane // inferred from electronic annotation /// 0016021 // integral to membrane // inferred from electronic annotation	0004900 // erythropoietin receptor activity // traceable author statement /// 0005085 // guanyl-nucleotide exchange factor activity // inferred from electronic annotation /// 0005515 // protein binding // inferred from physical interaction /// 0004872 // receptor activity // inferred from electronic annotation /// 0004888 // transmembrane receptor activity // inferred from electronic annotation /…		IPR000477 // RNA-directed DNA polymerase (Reverse transcriptase) // 7.8E-15 /// IPR001965 // Zn-finger-like, PHD finger // 2.7E-20	185.65	186.767	151.967	134.65	2379.52	2200.6	560.95	712.633	861.8	696.633	1181.57	1054.13	1125.87	774.5	1957.3	1135.77	660.283	4035.5	3293.93	2736.67	1059.1	2013.82	764.7	865.6	2109.2	2503.93	2704.05	1932.5	946.7	1129.47	2453.53	728.567	1815.95	1900.85	1256.2	1638.87
39318_at	X82240	Hs.2484	T-cell leukemia/lymphoma 1A	TCL1A	chr14q32.1	8115	NP_068801.1	NM_021966	0007275 // development // traceable author statement	0005783 // endoplasmic reticulum // inferred from electronic annotation /// 0005792 // microsome // inferred from electronic annotation /// 0005938 // cell cortex // inferred from electronic annotation /// 0045120 // pronucleus // inferred from electronic annotation	0005515 // protein binding // inferred from physical interaction			49.95	49.95	49.95	49.95	72.0667	63.8667	49.95	49.95	49.95	49.95	49.95	49.95	49.95	49.95	88.1333	49.95	49.95	49.95	49.95	73.1333	49.95	49.95	49.95	49.95	49.95	49.95	49.95	62.9667	49.95	49.95	49.95	49.95	50.9667	49.95	55.1833	49.95
38707_r_at	S75174	Hs.108371	E2F transcription factor 4, p107/p130-binding	E2F4	chr16q21-q22	1874	NP_001941.2	NM_001950	0000074 // regulation of progression through cell cycle // traceable author statement /// 0006350 // transcription // inferred from electronic annotation /// 0006355 // regulation of transcription, DNA-dependent // inferred from electronic annotation /// 0007049 // cell cycle // inferred from electronic annotation /// 0000074 // regulation of progression through cell cycle // inferred from electr…	0005634 // nucleus // inferred from electronic annotation /// 0005667 // transcription factor complex // inferred from electronic annotation	0003700 // transcription factor activity // inferred from direct assay /// 0005515 // protein binding // inferred from physical interaction /// 0003677 // DNA binding // inferred from mutant phenotype /// 0003677 // DNA binding // inferred from electronic annotation /// 0003700 // transcription factor activity // inferred from electronic annotation	Cell_cycle_KEGG // GenMAPP /// G1_to_S_cell_cycle_Reactome // GenMAPP		199.267	190.983	203.783	203.783	2127.1	2128.35	727	630.7	713.367	705.633	1043.83	1249.33	1378.67	886.7	2074.35	1507.73	540.467	3273.67	2200.6	2376.37	879.333	1436.23	805.1	722.167	1383.33	1804.15	1549.1	1472.5	713.367	1055.23	1117.87	764.7	1272.03	1520.77	1439.47	1223.67
38447_at	U08438	Hs.83636	adrenergic, beta, receptor kinase 1	ADRBK1	chr11q13	156	NP_001610.1	NM_001619	0002026 // cardiac inotropy // inferred from electronic annotation /// 0002029 // desensitization of G-protein coupled receptor protein signaling pathway // inferred from electronic annotation /// 0006468 // protein amino acid phosphorylation // inferred from electronic annotation /// 0007165 // signal transduction // traceable author statement /// 0007186 // G-protein coupled receptor protein si…	0005625 // soluble fraction // traceable author statement /// 0005737 // cytoplasm // traceable author statement	0000166 // nucleotide binding // inferred from electronic annotation /// 0004674 // protein serine/threonine kinase activity // inferred from electronic annotation /// 0004703 // G-protein coupled receptor kinase activity // inferred from electronic annotation /// 0004713 // protein-tyrosine kinase activity // inferred from electronic annotation /// 0004871 // signal transducer activity // inferr…		IPR000276 // Rhodopsin-like GPCR superfamily // 5.4E-11 /// IPR001245 // Tyrosine protein kinase // 8.9E-7	99.3167	101.833	84.65	60.8667	1321.23	1277.13	264.467	276.233	495.35	238.4	439.933	517.183	638.2	312.95	527.567	572.967	277.667	1071.4	1051.57	493.217	316	515.617	375.517	159.183	651.7	522.867	476.367	413.233	439.933	364.95	863.967	345.1	701.333	530.633	508.667	377.6
37950_at	X74496	Hs.436564	prolyl endopeptidase	PREP	chr6q22	5550	NP_002717.3	NM_002726	0006508 // proteolysis // inferred from electronic annotation /// 0006508 // proteolysis // traceable author statement	0005634 // nucleus // inferred from electronic annotation /// 0005737 // cytoplasm // traceable author statement /// 0005737 // cytoplasm // inferred from electronic annotation	0004287 // prolyl oligopeptidase activity // inferred from electronic annotation /// 0004287 // prolyl oligopeptidase activity // traceable author statement /// 0016787 // hydrolase activity // inferred from electronic annotation /// 0004252 // serine-type endopeptidase activity // inferred from electronic annotation /// 0008233 // peptidase activity // inferred from electronic annotation /// 000…		IPR000471 // Interferon alpha, beta and delta // 7.2E-30 /// IPR008485 // Protein of unknown function DUF766 // 1.0E-126	82.9667	85.2	49.95	56.3333	49.95	49.95	49.95	49.95	49.95	49.95	49.95	49.95	49.95	49.95	49.95	49.95	49.95	49.95	49.95	49.95	49.95	49.95	56.6333	49.95	49.95	49.95	49.95	49.95	49.95	49.95	49.95	49.95	49.95	49.95	49.95	49.95
37793_r_at	AF034956	Hs.631757	RAD51-like 3 (S. cerevisiae)	RAD51L3	chr17q11	5892	NP_002869.2 /// NP_598332.1	NM_002878 /// NM_133629	0006259 // DNA metabolism // inferred from electronic annotation /// 0006284 // base-excision repair // inferred from electronic annotation /// 0007131 // meiotic recombination // traceable author statement /// 0006281 // DNA repair // inferred from electronic annotation /// 0006310 // DNA recombination // inferred from electronic annotation /// 0006974 // response to DNA damage stimulus // infer…	0005634 // nucleus // traceable author statement /// 0005634 // nucleus // inferred from electronic annotation	0000166 // nucleotide binding // inferred from electronic annotation /// 0003677 // DNA binding // inferred from electronic annotation /// 0003677 // DNA binding // traceable author statement /// 0005524 // ATP binding // inferred from electronic annotation /// 0008094 // DNA-dependent ATPase activity // inferred from electronic annotation /// 0017111 // nucleoside-triphosphatase activity // infe…		IPR006052 // Tumor Necrosis Factor // 6.3E-59 /// IPR002110 // Ankyrin // 6.4E-4 /// IPR002110 // Ankyrin // 0.017 /// IPR005124 // Vacuolar (H+)-ATPase G subunit // 3.4E-54 /// IPR001650 // Helicase, C-terminal // 4.1E-28 /// IPR001410 // DEAD/DEAH box helicase // 2.2E-66	49.95	49.95	49.95	49.95	144.2	174.65	67.2333	84.7667	144.4	78.2833	55.15	97.3	84.2667	80.6667	85.9	85.2333	72.9	52.4667	65.8333	80.1167	74.8	78.95	59.3	49.95	62.5667	85.7	66.7667	69.8333	57.3333	58.3667	57.6667	49.95	91.3333	49.95	64.2	65.1667
37549_g_at	U87408	Hs.372360	parathyroid hormone-responsive B1	PTHB1	chr7p14	27241	NP_001028776.1 /// NP_001028777.1 /// NP_055266.2 /// NP_940820.1	NM_001033604 /// NM_001033605 /// NM_014451 /// NM_198428	0007601 // visual perception // inferred from electronic annotation /// 0050896 // response to stimulus // inferred from electronic annotation /// 0043043 // peptide biosynthesis // inferred from sequence or structural similarity /// 0006412 // protein biosynthesis // inferred from electronic annotation /// 0042769 // DNA damage response, detection of DNA damage // non-traceable author statement	0005575 // cellular_component // --- /// 0005615 // extracellular space // inferred from electronic annotation /// 0005763 // mitochondrial small ribosomal subunit // inferred from sequence or structural similarity /// 0005622 // intracellular // inferred from electronic annotation /// 0005739 // mitochondrion // inferred from electronic annotation /// 0005840 // ribosome // inferred from electro…	0003674 // molecular_function // --- /// 0003735 // structural constituent of ribosome // inferred from electronic annotation		IPR000101 // Peptidase T3, gamma-glutamyltranspeptidase // 4.5E-7 /// IPR002625 // Smr protein/MutS2 C-terminal // 2.7E-29	109.467	106.5	49.95	58.5	49.95	49.95	49.95	49.95	49.95	62.5	80.9667	110.067	52.6667	49.95	49.95	66.2333	49.95	49.95	49.95	49.95	49.95	56.6	49.95	49.95	72.3333	49.95	49.95	49.95	54.8333	53.7667	49.95	65.5667	49.95	49.95	49.95	49.95
37433_at	AF077954	Hs.634224	protein inhibitor of activated STAT, 2	PIAS2	chr18q21.1	9063	NP_004662.2 /// NP_775298.1 /// XP_001129747.1	NM_004671 /// NM_173206 /// XM_001129747	0006512 // ubiquitin cycle // inferred from electronic annotation /// 0016925 // protein sumoylation // inferred from electronic annotation /// 0030521 // androgen receptor signaling pathway // non-traceable author statement /// 0045893 // positive regulation of transcription, DNA-dependent // non-traceable author statement /// 0006350 // transcription // inferred from electronic annotation /// 0…	0005634 // nucleus // inferred from electronic annotation	0003677 // DNA binding // inferred from electronic annotation /// 0003702 // RNA polymerase II transcription factor activity // inferred from electronic annotation /// 0003713 // transcription coactivator activity // non-traceable author statement /// 0005515 // protein binding // inferred from physical interaction /// 0008270 // zinc ion binding // traceable author statement /// 0019789 // SUMO …		IPR000832 // G-protein coupled receptor family 2 (secretin-like) // 1.0E-126 /// IPR001879 // Hormone receptor, extracellular // 1.7E-19 /// IPR001254 // Peptidase S1, chymotrypsin // 1.7E-83 /// IPR006209 // EGF-like domain // 3.8E-10 /// IPR000562 // Type II fibronectin collagen-binding domain // 6.6E-37 /// IPR000083 // Fibronectin, type I // 1.8E-13 /// IPR000001 // Kringle // 5.9E-24 /// IPR…	49.95	49.95	49.95	49.95	49.95	49.95	49.95	49.95	49.95	49.95	49.95	49.95	49.95	49.95	49.95	49.95	49.95	49.95	49.95	49.95	49.95	49.95	49.95	49.95	49.95	49.95	49.95	49.95	49.95	49.95	49.95	49.95	49.95	49.95	49.95	49.95
37201_at	D38535	Hs.518000	inter-alpha (globulin) inhibitor H4 (plasma Kallikrein-sensitive glycoprotein)	ITIH4	chr3p21-p14	3700	NP_002209.2	NM_002218	0006953 // acute-phase response // inferred from electronic annotation /// 0030212 // hyaluronan metabolism // inferred from electronic annotation	0005576 // extracellular region // non-traceable author statement /// 0005737 // cytoplasm // inferred from electronic annotation /// 0005886 // plasma membrane // inferred from electronic annotation	0004867 // serine-type endopeptidase inhibitor activity // inferred from electronic annotation /// 0005509 // calcium ion binding // inferred from electronic annotation /// 0005540 // hyaluronic acid binding // inferred from electronic annotation /// 0004866 // endopeptidase inhibitor activity // inferred from electronic annotation /// 0004866 // endopeptidase inhibitor activity // traceable auth…			49.95	49.95	49.95	49.95	83.65	158.233	65.3667	76.8	55.5	72.1333	64.6	71.9667	107.133	80.0333	138.783	94.6333	91.9	131.6	152.783	135.2	91.9667	120.25	89.3667	115.217	115.5	49.95	108.7	124.1	95.8333	125.6	98.6167	76.8	81.7	137.167	94.0333	95.0833
37022_at	U41344	Hs.632481	proline/arginine-rich end leucine-rich repeat protein	PRELP	chr1q32	5549	NP_002716.1 /// NP_958505.1	NM_002725 /// NM_201348	0001501 // skeletal development // traceable author statement /// 0001501 // skeletal development // inferred from electronic annotation	0005578 // extracellular matrix (sensu Metazoa) // traceable author statement /// 0005615 // extracellular space // inferred from electronic annotation /// 0005578 // extracellular matrix (sensu Metazoa) // inferred from electronic annotation	0005201 // extracellular matrix structural constituent // traceable author statement /// 0005515 // protein binding // inferred from electronic annotation /// 0005201 // extracellular matrix structural constituent // inferred from electronic annotation			134.65	126.3	196.217	126.3	959.5	1003.13	494.383	117.933	77.4333	233.067	283.717	364.383	129.25	174.1	160.967	104.433	145.333	244.133	160.85	174	114.95	161.517	170.65	153.967	140.7	172.2	167.333	153.767	201.117	183.7	120.45	168.6	162.667	128.9	121.15	103.5
36907_at	M88468	Hs.130607	mevalonate kinase (mevalonic aciduria)	MVK	chr12q24	4598	NP_000422.1	NM_000431	0006468 // protein amino acid phosphorylation // not recorded /// 0006695 // cholesterol biosynthesis // inferred from electronic annotation /// 0008152 // metabolism // inferred from electronic annotation /// 0008299 // isoprenoid biosynthesis // traceable author statement /// 0006694 // steroid biosynthesis // inferred from electronic annotation /// 0008299 // isoprenoid biosynthesis // inferre…	0005737 // cytoplasm // inferred from electronic annotation /// 0005777 // peroxisome // inferred from electronic annotation	0000166 // nucleotide binding // inferred from electronic annotation /// 0004496 // mevalonate kinase activity // traceable author statement /// 0005524 // ATP binding // inferred from electronic annotation /// 0016740 // transferase activity // inferred from electronic annotation /// 0042802 // identical protein binding // inferred from physical interaction /// 0004496 // mevalonate kinase activ…	Cholesterol_Biosynthesis // GenMAPP /// Biosynthesis of steroids // KEGG	IPR002917 // GTP-binding protein, HSR1-related // 4.8E-72 /// IPR002917 // GTP-binding protein, HSR1-related // 4.8E-72 /// IPR001611 // Leucine-rich repeat // 0.29 /// IPR001611 // Leucine-rich repeat // 0.014 /// IPR001611 // Leucine-rich repeat // 0.0013 /// IPR001611 // Leucine-rich repeat // 0.0088 /// IPR001611 // Leucine-rich repeat // 0.099 /// IPR001611 // Leucine-rich repeat // 0.19 ///…	147.25	170.2	136.7	124.5	1205.13	1098.07	402.233	402.267	434.683	430.583	494.383	676.633	579.483	317.683	459.633	676.633	441.533	809.133	705.633	560.95	375.517	433.367	524.833	295.7	795.7	733.6	714.1	638.45	372.667	611.85	611.2	452.617	679.367	829.833	552.45	499.9
36888_at	AB020648												IPR003322 // Retroviral GAG p10 protein // 1.7E-24 /// IPR003322 // Retroviral GAG p10 protein // 3.6E-28	119.7	139.267	49.95	57.2333	1016.73	1109.97	230.933	197.833	266.55	221.567	315.05	337.1	366.95	258.333	424.717	433.883	242.433	480.5	594.4	433.083	256.433	276.233	223.367	252.717	468.5	325.5	359.933	286.517	239.267	295	506.983	191.567	336.7	477.9	268.417	304.75
36829_at	AF022991	Hs.445534	period homolog 1 (Drosophila)	PER1	chr17p13.1-17p12	5187	NP_002607.1	NM_002616	0006350 // transcription // inferred from electronic annotation /// 0006355 // regulation of transcription, DNA-dependent // inferred from electronic annotation /// 0007165 // signal transduction // inferred from electronic annotation /// 0009649 // entrainment of circadian clock // traceable author statement /// 0016481 // negative regulation of transcription // inferred from sequence or structu…	0005634 // nucleus // inferred from electronic annotation	0004871 // signal transducer activity // inferred from electronic annotation /// 0005515 // protein binding // inferred from sequence or structural similarity	Circadian_Exercise // GenMAPP /// Circadian_Exercise // GenMAPP	IPR000276 // Rhodopsin-like GPCR superfamily // 3.0E-20 /// IPR001163 // Small nuclear ribonucleoprotein (Sm protein) // 3.8E-25 /// IPR013767 // PAS fold // 4.9E-4	82.4667	84	67.5667	49.95	1059.1	1019.97	303.5	257.9	247.983	223.1	552.417	360.267	292.45	226.733	232.45	311.5	255.3	532.267	444.05	398.133	221.667	357.233	295.1	240	367.517	380.667	459	390.267	287.35	313.9	337.8	268.533	345.45	457.717	318.983	346.05
36129_at	AB007857	Hs.513861	RUN and TBC1 domain containing 1	RUTBC1	chr17p13.3	9905	NP_055668.1	NM_014853					--- // --- // 3.2E-19 /// IPR002017 // Spectrin repeat // 0.04 /// IPR002017 // Spectrin repeat // 5.7E-5 /// IPR002017 // Spectrin repeat // 0.45 /// IPR001101 // Plectin repeat // 6.0E-20 /// IPR001101 // Plectin repeat // 5.8E-17 /// IPR001101 // Plect	289.917	257.633	248.4	182.317	1145.1	1028.23	484.383	627.85	706.233	485.85	588.2	639.433	1023.83	999.2	1027.43	1116.97	478.367	1037.6	563.05	895.967	558.017	637	720.333	501	877.6	837.4	996.4	734.467	815.933	1122.8	712.933	706.233	770.333	815.933	809.533	528.267
36019_at	L26260		serine/threonine kinase 19	STK19	chr6p21.3	8859	NP_004188.1 /// NP_115830.1	NM_004197 /// NM_032454	0006468 // protein amino acid phosphorylation // traceable author statement	0005634 // nucleus // traceable author statement /// 0005634 // nucleus // inferred from electronic annotation	0000166 // nucleotide binding // inferred from electronic annotation /// 0004674 // protein serine/threonine kinase activity // traceable author statement /// 0005515 // protein binding // inferred from physical interaction /// 0005524 // ATP binding // inferred from electronic annotation /// 0016301 // kinase activity // inferred from electronic annotation /// 0016740 // transferase activity // …		IPR000079 // High mobility group protein HMG14 and HMG17 // 6.5E-7 /// IPR008162 // Inorganic pyrophosphatase // 1.0E-126 /// IPR000719 // Protein kinase // 2.6E-20 /// IPR005135 // Endonuclease/exonuclease/phosphatase // 2.7E-7 /// IPR004244 // L1 transposable element // 1.1E-56	145.833	174.1	137.983	147.733	643.9	756.933	229.917	184.283	284.183	201.467	251.417	328.15	318.45	171.7	301.75	343.5	208.517	291.1	393.533	313.8	223.033	249.667	226.167	196.333	292.2	318.983	202.017	233.333	202.467	192.067	186.55	295.55	246.767	315.75	272.283	238.233
36004_at	AF074382	Hs.43505	inhibitor of kappa light polypeptide gene enhancer in B-cells, kinase gamma	IKBKG	chrXq28	8517	NP_003630.1	NM_003639	0001782 // B cell homeostasis // inferred from electronic annotation /// 0006350 // transcription // inferred from electronic annotation /// 0006355 // regulation of transcription, DNA-dependent // inferred from electronic annotation /// 0006917 // induction of apoptosis // traceable author statement /// 0006955 // immune response // traceable author statement /// 0007250 // activation of NF-kapp…	0005622 // intracellular // inferred from direct assay /// 0005634 // nucleus // inferred from electronic annotation /// 0008385 // IkappaB kinase complex // traceable author statement /// 0044444 // cytoplasmic part // inferred from direct assay /// 0005737 // cytoplasm // inferred from electronic annotation	0004871 // signal transducer activity // traceable author statement /// 0005515 // protein binding // inferred from physical interaction /// 0016301 // kinase activity // inferred from electronic annotation /// 0005515 // protein binding // inferred from direct assay	Apoptosis // GenMAPP /// Apoptosis_GenMAPP // GenMAPP /// Apoptosis // GenMAPP /// Apoptosis_GenMAPP // GenMAPP	IPR006917 // SOUL heme-binding protein // 5.1E-90 /// --- // --- // 1.8E-56 /// --- // --- // 1.0E-23	106.8	100.367	108.4	110.067	578.933	877.833	158.233	297.95	245.833	191.317	361.867	521.267	343.35	216.483	391.367	281.783	220.667	470.967	497.567	388.133	274.783	450.917	266.817	178.6	359.267	394.933	461.283	253.9	342.45	227.35	440.7	221.667	298.4	482.467	251.55	308.35
35201_at	X16135	Hs.589594	heterogeneous nuclear ribonucleoprotein L	HNRPL	chr19q13.2	3191	NP_001005335.1 /// NP_001524.2	NM_001005335 /// NM_001533	0006397 // mRNA processing // inferred from electronic annotation /// 0008380 // RNA splicing // inferred from electronic annotation /// 0006396 // RNA processing // traceable author statement	0005634 // nucleus // inferred from electronic annotation /// 0005654 // nucleoplasm // traceable author statement /// 0030530 // heterogeneous nuclear ribonucleoprotein complex // traceable author statement /// 0030529 // ribonucleoprotein complex // inferred from electronic annotation	0000166 // nucleotide binding // inferred from electronic annotation /// 0003723 // RNA binding // inferred from electronic annotation /// 0003723 // RNA binding // traceable author statement /// 0003676 // nucleic acid binding // inferred from electronic annotation	mRNA_processing_Reactome // GenMAPP		258.6	205.633	160.767	146.717	875.167	686.033	248.1	239.133	299.15	193.433	777.667	701.333	917.067	323.4	839.433	815.4	330.55	1750.2	1165.23	552.417	263.6	395.4	251.267	464.167	829.833	575.6	534.433	581.383	379.65	435.733	1016.1	451.433	444.05	802	439.533	487.25
35150_at	X60592	Hs.472860	CD40 molecule, TNF receptor superfamily member 5	CD40	chr20q12-q13.2	958	NP_001241.1 /// NP_690593.1	NM_001250 /// NM_152854	0006412 // protein biosynthesis // inferred from electronic annotation /// 0006461 // protein complex assembly // traceable author statement /// 0006915 // apoptosis // inferred from electronic annotation /// 0006954 // inflammatory response // traceable author statement /// 0006955 // immune response // inferred from electronic annotation /// 0007165 // signal transduction // inferred from elect…	0005634 // nucleus // inferred from electronic annotation /// 0005840 // ribosome // inferred from electronic annotation /// 0005886 // plasma membrane // traceable author statement /// 0005887 // integral to plasma membrane // traceable author statement /// 0009897 // external side of plasma membrane // inferred from electronic annotation /// 0016020 // membrane // inferred from electronic annot…	0003677 // DNA binding // inferred from electronic annotation /// 0003735 // structural constituent of ribosome // inferred from electronic annotation /// 0004888 // transmembrane receptor activity // inferred from electronic annotation /// 0019899 // enzyme binding // inferred from physical interaction /// 0005515 // protein binding // inferred from physical interaction /// 0004871 // signal tra…	Apoptosis_KEGG // GenMAPP /// Inflammatory_Response_Pathway // GenMAPP /// Apoptosis_KEGG // GenMAPP /// Inflammatory_Response_Pathway // GenMAPP	IPR001680 // G-protein beta WD-40 repeat // 2.0E-8 /// IPR001680 // G-protein beta WD-40 repeat // 1.7E-4 /// IPR001680 // G-protein beta WD-40 repeat // 4.2E-11 /// IPR001680 // G-protein beta WD-40 repeat // 0.04 /// IPR001680 // G-protein beta WD-40 repeat // 4.2E-7 /// IPR001680 // G-protein beta WD-40 repeat // 4.7E-8 /// IPR001680 // G-protein beta WD-40 repeat // 2.8E-9 /// IPR001680 // G-…	97.1167	98.8	82.6667	55.3333	754.467	831.733	276.333	180.8	205.333	180	299.95	464.067	311.25	226.1	485.117	277.667	206	492.55	691.933	394.3	201.617	380.183	197.283	205.95	453.883	406.467	367.15	444.233	292.55	201.983	425.717	254.067	234.033	443.283	363.4	269.567
34846_at	AF112472	Hs.351887	Calcium/calmodulin-dependent protein kinase (CaM kinase) II beta	CAMK2B	chr22q12|7p14.3-p14.1	816	NP_001211.3 /// NP_742075.1 /// NP_742076.1 /// NP_742077.1 /// NP_742078.1 /// NP_742079.1 /// NP_742080.1 /// NP_742081.1 /// XP_001125861.1	NM_001220 /// NM_172078 /// NM_172079 /// NM_172080 /// NM_172081 /// NM_172082 /// NM_172083 /// NM_172084 /// XM_001125861	0000082 // G1/S transition of mitotic cell cycle // inferred from electronic annotation /// 0006816 // calcium ion transport // inferred from electronic annotation /// 0007165 // signal transduction // traceable author statement /// 0046777 // protein amino acid autophosphorylation // inferred from electronic annotation /// 0006468 // protein amino acid phosphorylation // inferred from electronic…		0000166 // nucleotide binding // inferred from electronic annotation /// 0004674 // protein serine/threonine kinase activity // inferred from electronic annotation /// 0004685 // calcium- and calmodulin-dependent protein kinase activity // traceable author statement /// 0004713 // protein-tyrosine kinase activity // inferred from electronic annotation /// 0005516 // calmodulin binding // inferred…	Calcium_regulation_in_cardiac_cells // GenMAPP /// Smooth_muscle_contraction // GenMAPP /// Calcium signaling pathway // KEGG /// Wnt signaling pathway // KEGG /// Long-term potentiation // KEGG /// Olfactory transduction // KEGG /// GnRH signaling pathwa		50.9	72	50.8167	49.95	187.65	312.95	124.95	113.533	170.05	116.667	183.283	188.833	211.867	178.8	388.333	248.517	121.15	364.033	336.9	289.917	142.417	243.067	271.483	155.7	241.533	358.833	260.483	193.917	140.267	130.45	300.1	130.3	228.733	280	201.7	266.55
34225_at	AF101434	Hs.21771	Wolf-Hirschhorn syndrome candidate 2	WHSC2	chr4p16.3	7469	NP_005654.2	NM_005663	0006350 // transcription // inferred from electronic annotation /// 0006355 // regulation of transcription, DNA-dependent // inferred from electronic annotation /// 0007275 // development // traceable author statement	0005634 // nucleus // inferred from electronic annotation			IPR001356 // Homeobox // 9.8E-33 /// IPR003654 // Paired-like homeodomain protein, OAR // 2.7E-8 /// IPR001806 // Ras GTPase superfamily // 1.5E-99 /// IPR000276 // Rhodopsin-like GPCR superfamily // 5.2E-27	61.4667	49.95	59.7667	61.2333	61.2667	96.3667	106.9	83.7667	111.9	117.15	49.95	49.95	62.7667	69.4667	49.95	87.8	127.1	100.75	92.5	49.95	75.8	49.95	86.4667	49.95	55.5	49.95	49.95	49.95	59.7667	58.2667	49.95	49.95	49.95	49.95	49.95	49.95
33768_at	L19267	Hs.515474	dystrophia myotonica-containing WD repeat motif	DMWD	chr19q13.3	1762	NP_004934.1	NM_004943	0007126 // meiosis // non-traceable author statement /// 0007126 // meiosis // inferred from electronic annotation	0005575 // cellular_component // ---	0003674 // molecular_function // ---		--- // --- // 4.4E-22	60.9333	118.167	104.733	68.6333	1109.97	1054.13	231.933	195.667	369.517	309.85	535.8	514.983	749.233	357.233	573.35	532.267	248.15	560.433	729.8	590.983	378.417	460.7	316.55	354	688.067	694.5	544.533	457.8	305.6	408.4	908.867	298.8	684.833	673.533	475.233	470.967
336_at	D38081	Hs.442530	thromboxane A2 receptor	TBXA2R	chr19p13.3	6915	NP_001051.1 /// NP_963998.1	NM_001060 /// NM_201636	0006936 // muscle contraction // not recorded /// 0007165 // signal transduction // inferred from electronic annotation /// 0007186 // G-protein coupled receptor protein signaling pathway // inferred from electronic annotation /// 0007186 // G-protein coupled receptor protein signaling pathway // traceable author statement /// 0007585 // respiratory gaseous exchange // not recorded	0005886 // plasma membrane // traceable author statement /// 0005887 // integral to plasma membrane // traceable author statement /// 0016020 // membrane // inferred from electronic annotation /// 0016021 // integral to membrane // inferred from electronic annotation	0001584 // rhodopsin-like receptor activity // inferred from electronic annotation /// 0004872 // receptor activity // inferred from electronic annotation /// 0004960 // thromboxane receptor activity // inferred from electronic annotation /// 0004961 // thromboxane A2 receptor activity // traceable author statement /// 0004871 // signal transducer activity // inferred from electronic annotation /…	GPCRDB_Class_A_Rhodopsin-like // GenMAPP /// Small_ligand_GPCRs // GenMAPP	IPR002656 // Acyltransferase 3 family // 3.6E-12 /// IPR002656 // Acyltransferase 3 family // 3.6E-12 /// IPR000276 // Rhodopsin-like GPCR superfamily // 5.9E-8	69.4333	51.4	49.95	74.5333	209.4	191.067	104.767	98.1333	125.7	76.3667	108.9	149.967	168.25	73.7667	159	180.9	74.1333	182.9	256.733	142.667	98.65	119.317	88.6333	135.25	149.767	165.017	121.2	91.6333	98.3	96.2833	135.25	126.1	78.7667	150.8	152.75	97.0333
32836_at	U56417	Hs.409230	1-acylglycerol-3-phosphate O-acyltransferase 1 (lysophosphatidic acid acyltransferase, alpha)	AGPAT1	chr6p21.3	10554	NP_006402.1 /// NP_116130.2	NM_006411 /// NM_032741	0006654 // phosphatidic acid biosynthesis // traceable author statement /// 0008152 // metabolism // inferred from electronic annotation /// 0008654 // phospholipid biosynthesis // inferred from electronic annotation /// 0006644 // phospholipid metabolism // traceable author statement	0005615 // extracellular space // inferred from electronic annotation /// 0005783 // endoplasmic reticulum // traceable author statement /// 0016020 // membrane // inferred from electronic annotation /// 0016021 // integral to membrane // inferred from electronic annotation	0003841 // 1-acylglycerol-3-phosphate O-acyltransferase activity // inferred from electronic annotation /// 0003841 // 1-acylglycerol-3-phosphate O-acyltransferase activity // non-traceable author statement /// 0008415 // acyltransferase activity // inferred from electronic annotation /// 0016740 // transferase activity // inferred from electronic annotation	Glycerolipid metabolism // KEGG /// Glycerophospholipid metabolism // KEGG /// Ether lipid metabolism // KEGG	IPR000276 // Rhodopsin-like GPCR superfamily // 6.5E-15 /// IPR000276 // Rhodopsin-like GPCR superfamily // 2.2E-8 /// IPR003594 // ATP-binding region, ATPase-like // 3.9E-7 /// IPR002558 // I/LWEQ domain // 1.0E-126 /// IPR001909 // KRAB box // 4.1E-24 /// IPR000719 // Protein kinase // 3.0E-23	218.433	240.467	306.75	257.9	1182.4	1016.1	479.767	701.367	787.767	545.683	745.467	705.633	959.5	531.033	903.9	932.967	664.483	962.5	913.233	875.167	809.133	953.933	565.3	734.733	723.6	726.167	847.933	848.367	962.967	1004.77	836.133	378.417	754.467	838.167	785.267	773.133
32811_at	X98507	Hs.286226	myosin IC	MYO1C	chr17p13	4641	NP_203693.2	NM_033375	0006810 // transport // inferred from electronic annotation	0001725 // stress fiber // inferred from direct assay /// 0005737 // cytoplasm // inferred from direct assay /// 0005902 // microvillus // inferred from direct assay /// 0009925 // basal plasma membrane // inferred from direct assay /// 0016328 // lateral plasma membrane // inferred from direct assay /// 0031941 // filamentous actin // inferred from direct assay /// 0045160 // myosin I complex //…	0000166 // nucleotide binding // inferred from electronic annotation /// 0003774 // motor activity // inferred from electronic annotation /// 0003779 // actin binding // inferred from electronic annotation /// 0005516 // calmodulin binding // inferred from electronic annotation /// 0005524 // ATP binding // inferred from electronic annotation /// 0005515 // protein binding // inferred from physic…		IPR007087 // Zn-finger, C2H2 type // 8.7E-6 /// IPR000687 // Protein of unknown function RIO1 // 2.5E-87	173.15	204.533	140.567	142.417	1085.53	870.3	203.267	293.45	199.3	285.15	536.833	434.683	412.15	297.35	317.433	428.767	224.267	480.717	574.783	535.9	268.117	362.4	232.883	365.75	558.567	524.833	334.35	347.35	405.967	512.017	355.233	208.233	364.183	410.633	465.383	312.35
32723_at	L02547	Hs.172865	cleavage stimulation factor, 3' pre-RNA, subunit 1, 50kDa	CSTF1	chr20q13.31	1477	NP_001028693.1 /// NP_001028694.1 /// NP_001315.1	NM_001033521 /// NM_001033522 /// NM_001324	0006378 // mRNA polyadenylation // traceable author statement /// 0006379 // mRNA cleavage // traceable author statement /// 0006378 // mRNA polyadenylation // inferred from electronic annotation /// 0006379 // mRNA cleavage // inferred from electronic annotation /// 0006396 // RNA processing // inferred from electronic annotation /// 0006397 // mRNA processing // inferred from electronic annotat…	0005634 // nucleus // traceable author statement /// 0005634 // nucleus // inferred from electronic annotation	0003723 // RNA binding // traceable author statement /// 0005515 // protein binding // inferred from physical interaction /// 0003723 // RNA binding // inferred from electronic annotation	mRNA_processing_Reactome // GenMAPP	IPR001092 // Basic helix-loop-helix dimerization domain bHLH // 6.2E-21 /// IPR005822 // Ribosomal protein L13 // 5.5E-7	49.95	49.95	49.95	49.95	49.95	49.95	49.95	49.95	49.95	49.95	49.95	49.95	49.95	49.95	49.95	49.95	49.95	49.95	49.95	49.95	49.95	49.95	49.95	49.95	49.95	49.95	49.95	49.95	49.95	49.95	49.95	49.95	49.95	49.95	49.95	49.95
32699_s_at	X64116	Hs.171844	poliovirus receptor	PVR	chr19q13.2	5817	NP_006496.2	NM_006505	0016337 // cell-cell adhesion // inferred from electronic annotation /// 0016477 // cell migration // inferred from electronic annotation /// 0007155 // cell adhesion // inferred from electronic annotation	0005615 // extracellular space // traceable author statement /// 0005737 // cytoplasm // traceable author statement /// 0016020 // membrane // inferred from electronic annotation /// 0016021 // integral to membrane // traceable author statement /// 0016021 // integral to membrane // inferred from electronic annotation	0004872 // receptor activity // traceable author statement /// 0005515 // protein binding // inferred from electronic annotation /// 0004872 // receptor activity // inferred from electronic annotation		IPR001965 // Zn-finger-like, PHD finger // 1.1E-12 /// IPR001487 // Bromodomain // 4.7E-32 /// IPR000904 // SEC7-like domain // 9.3E-69 /// IPR001147 // Ribosomal protein L21e // 6.9E-64	49.95	49.95	49.95	53.7667	243	173.2	81.4167	83.7667	105.533	61.9667	78.2833	146.5	93.8667	71.6333	155.633	157.967	60.7	200.683	151.4	127.75	81.8167	134.8	121.95	138.817	217.283	275.733	168.25	167	81.7333	116.017	73.6	93.1	207.267	225.2	109.2	122.75
32540_at	AI762547	Hs.149413	Protein phosphatase 3 (formerly 2B), catalytic subunit, gamma isoform (calcineurin A gamma)	PPP3CC	chr8p21.3	5533	NP_005596.2	NM_005605		0005955 // calcineurin complex // not recorded	0004721 // phosphoprotein phosphatase activity // inferred from electronic annotation /// 0005506 // iron ion binding // inferred from electronic annotation /// 0005516 // calmodulin binding // inferred from electronic annotation /// 0008270 // zinc ion binding // inferred from electronic annotation /// 0016787 // hydrolase activity // inferred from electronic annotation /// 0046872 // metal ion …	G_Protein_Signaling // GenMAPP /// G_Protein_Signaling // GenMAPP /// G_Protein_Signaling // GenMAPP /// MAPK signaling pathway // KEGG /// Calcium signaling pathway // KEGG /// Apoptosis // KEGG /// Wnt signaling pathway // KEGG /// TGF-beta signaling pa		49.95	49.95	49.95	49.95	200.4	160.333	49.95	49.95	49.95	49.95	58.9667	62.1	78.6833	49.95	114.983	77.8667	49.95	119.45	129.15	64.1667	49.95	73.3	49.95	55.3833	98.1333	126.5	116.933	58.7333	49.95	49.95	65.0333	49.95	72.6	49.95	59.9333	67.2667
32029_at	AC005591	Hs.459691	3-phosphoinositide dependent protein kinase-1	PDPK1	chr16p13.3	5170	NP_002604.1 /// NP_112558.2 /// XP_001130789.1	NM_002613 /// NM_031268 /// XM_001130789	0006468 // protein amino acid phosphorylation // inferred from electronic annotation /// 0006468 // protein amino acid phosphorylation // traceable author statement /// 0008286 // insulin receptor signaling pathway // traceable author statement /// 0030036 // actin cytoskeleton organization and biogenesis // traceable author statement	0005737 // cytoplasm // inferred from expression pattern /// 0005886 // plasma membrane // inferred from expression pattern /// 0016020 // membrane // inferred from electronic annotation	0000166 // nucleotide binding // inferred from electronic annotation /// 0004672 // protein kinase activity // inferred from electronic annotation /// 0004676 // 3-phosphoinositide-dependent protein kinase activity // traceable author statement /// 0005524 // ATP binding // inferred from electronic annotation /// 0016740 // transferase activity // inferred from electronic annotation /// 0004674 /…	Integrin-mediated_cell_adhesion_KEGG // GenMAPP /// Integrin-mediated_cell_adhesion_KEGG // GenMAPP /// Integrin-mediated_cell_adhesion_KEGG // GenMAPP	IPR001245 // Tyrosine protein kinase // 0.015 /// IPR001245 // Tyrosine protein kinase // 1.3E-15	88.8333	84.2333	64.1667	69.0667	389.633	300.35	94.5333	122.4	133.25	73	167.333	145.033	211.6	122.7	243.133	228.383	160.4	324.85	411.333	237.8	93.5333	243.367	308.1	93.9667	436.233	381	402.383	217.767	230.567	296.5	555.533	165.5	458.167	340.483	197.95	300.1
31861_at	L14754	Hs.503048	immunoglobulin mu binding protein 2	IGHMBP2	chr11q13.3	3508	NP_002171.2	NM_002180	0006260 // DNA replication // traceable author statement /// 0006281 // DNA repair // traceable author statement /// 0006310 // DNA recombination // traceable author statement /// 0006350 // transcription // inferred from electronic annotation /// 0006355 // regulation of transcription, DNA-dependent // inferred from electronic annotation	0005634 // nucleus // inferred from electronic annotation /// 0005737 // cytoplasm // inferred from electronic annotation /// 0030424 // axon // inferred from electronic annotation /// 0043025 // cell soma // inferred from electronic annotation	0000166 // nucleotide binding // inferred from electronic annotation /// 0003677 // DNA binding // inferred from electronic annotation /// 0003678 // DNA helicase activity // traceable author statement /// 0003697 // single-stranded DNA binding // traceable author statement /// 0005515 // protein binding // inferred from physical interaction /// 0005524 // ATP binding // inferred from electronic …			106.167	105.633	56.3	55.3333	1178.8	1188.97	237.8	353.533	459.15	269.5	445.2	441.133	642.3	351.333	591.667	560.95	421.033	899.5	540.467	449.5	337.2	416.433	408.167	220.133	509.133	518.733	434.783	438.2	378.933	362.4	470.583	179.1	418.533	520.233	436.5	393.7
31637_s_at	X72631	Hs.724	thyroid hormone receptor, alpha (erythroblastic leukemia viral (v-erb-a) oncogene homolog, avian) /// nuclear receptor subfamily 1, group D, member 1	THRA /// NR1D1	chr17q11.2	7067 /// 9572	NP_003241.2 /// NP_068370.1 /// NP_955366.1	NM_003250 /// NM_021724 /// NM_199334	0001502 // cartilage condensation // inferred from electronic annotation /// 0001503 // ossification // inferred from electronic annotation /// 0006355 // regulation of transcription, DNA-dependent // inferred from electronic annotation /// 0006366 // transcription from RNA polymerase II promoter // traceable author statement /// 0007582 // physiological process // inferred from electronic annota…	0005634 // nucleus // inferred from electronic annotation /// 0005634 // nucleus // traceable author statement	0003700 // transcription factor activity // traceable author statement /// 0003707 // steroid hormone receptor activity // inferred from electronic annotation /// 0004887 // thyroid hormone receptor activity // traceable author statement /// 0005515 // protein binding // inferred from physical interaction /// 0008270 // zinc ion binding // inferred from electronic annotation /// 0016564 // transc…	Nuclear_Receptors // GenMAPP /// Nuclear_Receptors // GenMAPP	IPR000533 // Tropomyosin // 1.3E-8 /// IPR000533 // Tropomyosin // 1.0E-126 /// IPR000276 // Rhodopsin-like GPCR superfamily // 4.0E-52	136.9	145.917	86.5667	110.433	725.333	409.733	269.567	621.35	373.583	427.083	311.1	351.633	289.117	601.3	508.667	273.017	996.4	743.8	979.867	503.817	643.85	509.167	484.15	388.333	679.767	503.817	441.133	502.433	512.3	1003.13	482.917	318.983	624.95	544.967	395.6	437.417
222370_x_at	N57781													49.95	49.95	49.95	49.95	133.6	74.4	49.95	49.95	73.8	49.95	87.8333	57.5333	65.1	49.95	63.6	64.0333	49.95	97.3	112.667	51.2833	49.95	49.95	49.95	97.15	80.5	110.633	80.35	198.983	49.95	78.05	85.3333	57.7667	57.6	49.95	58	55.15
222368_at	AW972351	Hs.649066	CDNA FLJ37098 fis, clone BRACE2019004								0008907 // integrase activity // inferred from electronic annotation			49.95	49.95	49.95	49.95	479.45	502.1	237	149.1	103.967	122.95	126.3	178.3	303.5	167.7	297.2	151	164.583	247.467	284.183	225.167	140.567	179.8	142.75	200.4	175.2	209.733	248.583	205.333	180.35	336.6	196.033	109.433	233.067	196.533	223.867	204.033
222361_at	AI433261	Hs.551805	similar to tubulin, beta 8	LOC643224	chr9q34.3	643224	XP_937810.2	XM_932717	0007018 // microtubule-based movement // inferred from electronic annotation /// 0051258 // protein polymerization // inferred from electronic annotation	0005874 // microtubule // inferred from electronic annotation /// 0043234 // protein complex // inferred from electronic annotation	0003924 // GTPase activity // inferred from electronic annotation /// 0005198 // structural molecule activity // inferred from electronic annotation /// 0005525 // GTP binding // inferred from electronic annotation			49.95	49.95	49.95	49.95	49.95	49.95	49.95	49.95	49.95	49.95	49.95	49.95	125.6	49.95	49.95	78.95	49.95	49.95	49.95	49.95	49.95	49.95	49.95	49.95	49.95	49.95	49.95	49.95	49.95	49.95	49.95	49.95	49.95	49.95	49.95	49.95
222333_at	AV661533	Hs.517937	ALS2 C-terminal like	ALS2CL	chr3p21.31	259173	NP_667340.2 /// NP_877576.1	NM_147129 /// NM_182775					IPR001365 // Adenosine/AMP deaminase // 1.0E-126 /// IPR007110 // Immunoglobulin-like // 3.4E-7 /// IPR000602 // Glycoside hydrolase, family 38 // 1.0E-126 /// IPR001197 // Ribosomal protein L10E // 1.0E-126	69.7667	76.2333	49.95	50.5833	257.667	216.667	71.2	142.75	124.95	125.85	394.3	213.8	177.45	86.9333	268.533	206.3	118.883	357.1	475	301.4	198.317	394.033	113.867	275.5	378.417	411.767	375.233	216.533	214.7	189.2	489.767	136.25	303.75	524.833	279.633	300
222329_x_at	AW974816												IPR000915 // Ribosomal protein L6E // 1.9E-54	49.95	49.95	49.95	49.95	522.4	810.767	49.95	49.95	95.3167	49.95	49.95	96.7167	96.0333	49.95	123.8	104.333	49.95	84.9167	99.6	49.95	49.95	109.067	49.95	62.4	49.95	146.033	92.7667	49.95	49.95	55.3	49.95	49.95	86.2	130	82.6333	109.6
222301_at	BF530257	Hs.380027	Chromosome 1 open reading frame 61	C1orf61	chr1q22	10485	NP_006356.1	NM_006365						49.95	49.95	49.95	49.95	80.7333	61.4	49.95	67.6	199.267	84.4833	116.1	111.7	137.317	111.2	114.233	188.833	184.033	294.55	329.917	187.683	103.267	141.917	160.333	141.833	141.3	215.067	49.95	100.367	107.667	165.217	71.6	98.1833	186.167	78.9833	145.833	95.5167
222271_at	AV720803													49.95	49.95	49.95	49.95	200.4	269.8	88.4333	83.15	69.6667	49.95	117.15	137.867	155.633	125.65	113.267	65.7667	63.1333	361.3	80.9333	108.2	53.5333	82.85	60.8667	192.067	49.95	361.6	266	177.3	116.483	49.95	271.483	80.2333	165.25	181.45	107	82.4333
222235_s_at	AL139812	Hs.180758	chondroitin sulfate GalNAcT-2	GALNACT-2	chr10q11.21	55454	NP_061060.3	NM_018590	0050652 // dermatan sulfate proteoglycan biosynthesis, polysaccharide chain biosynthesis // traceable author statement /// 0050653 // chondroitin sulfate proteoglycan biosynthesis, polysaccharide chain biosynthesis // traceable author statement /// 0030166 // proteoglycan biosynthesis // inferred from direct assay /// 0050650 // chondroitin sulfate proteoglycan biosynthesis // inferred from direc…	0016020 // membrane // inferred from electronic annotation /// 0016021 // integral to membrane // inferred from electronic annotation /// 0030173 // integral to Golgi membrane // non-traceable author statement /// 0030173 // integral to Golgi membrane // inferred from electronic annotation	0005515 // protein binding // traceable author statement /// 0016740 // transferase activity // inferred from electronic annotation /// 0046872 // metal ion binding // inferred from electronic annotation /// 0047237 // glucuronylgalactosylproteoglycan 4-beta-N-acetylgalactosaminyltransferase activity // inferred from electronic annotation /// 0008376 // acetylgalactosaminyltransferase activity //…		IPR006844 // OST3/OST6 // 2.5E-126 /// IPR008428 // Chondroitin N-acetylgalactosaminyltransferase // 7.4E-68 /// IPR008428 // Chondroitin N-acetylgalactosaminyltransferase // 3.0E-31	159.233	131.35	96.1167	70.5	49.95	49.95	49.95	49.95	49.95	49.95	49.95	49.95	49.95	49.95	54.6667	115.867	49.95	49.95	49.95	49.95	49.95	49.95	49.95	49.95	49.95	49.95	49.95	49.95	49.95	49.95	49.95	49.95	49.95	49.95	49.95	49.95
222204_s_at	AL110238	Hs.460078	RRN3 RNA polymerase I transcription factor homolog (S. cerevisiae)	RRN3	chr16p12	54700	NP_060897.3	NM_018427	0006350 // transcription // inferred from electronic annotation /// 0006355 // regulation of transcription, DNA-dependent // inferred from electronic annotation /// 0006360 // transcription from RNA polymerase I promoter // traceable author statement	0005634 // nucleus // inferred from electronic annotation	0003701 // RNA polymerase I transcription factor activity // traceable author statement			118.833	80.35	49.95	49.95	49.95	49.95	80.35	49.95	74.7667	49.95	49.95	49.95	78.95	49.95	49.95	49.95	49.95	49.95	49.95	49.95	49.95	49.95	49.95	49.95	49.95	49.95	49.95	49.95	49.95	49.95	49.95	49.95	49.95	49.95	49.95	49.95
222187_x_at	X78262	Hs.587054	GTPase activating protein (SH3 domain) binding protein 1	G3BP1	chr5q33.1	10146	NP_005745.1 /// NP_938405.1	NM_005754 /// NM_198395	0006810 // transport // inferred from electronic annotation /// 0007265 // Ras protein signal transduction // traceable author statement /// 0007265 // Ras protein signal transduction // inferred from electronic annotation	0005622 // intracellular // inferred from electronic annotation /// 0005634 // nucleus // traceable author statement /// 0005737 // cytoplasm // inferred from electronic annotation /// 0005634 // nucleus // inferred from electronic annotation /// 0005737 // cytoplasm // not recorded	0000166 // nucleotide binding // inferred from electronic annotation /// 0003676 // nucleic acid binding // inferred from electronic annotation /// 0003677 // DNA binding // inferred from electronic annotation /// 0003723 // RNA binding // inferred from electronic annotation /// 0004003 // ATP-dependent DNA helicase activity // traceable author statement /// 0004004 // ATP-dependent RNA helicase …			49.95	49.95	49.95	49.95	481.267	265.467	51.7833	49.95	49.95	49.95	55.8667	116.167	174.4	49.95	153.8	189.467	79.1	135.45	79.75	140.933	49.95	93.6667	70.7333	67.1333	158.233	97.75	216.533	140.7	79.3333	95.4	254.2	100.95	133.25	142.3	83.2667	114.45
222183_x_at	AL390153	Hs.546550 /// Hs.595754	CDNA FLJ35189 fis, clone PLACE6016210 /// SNW domain containing 1	SNW1	chr14q24.3	22938	NP_036377.1	NM_012245	0000398 // nuclear mRNA splicing, via spliceosome // inferred from direct assay /// 0006357 // regulation of transcription from RNA polymerase II promoter // traceable author statement /// 0008380 // RNA splicing // inferred from electronic annotation /// 0016481 // negative regulation of transcription // inferred from direct assay /// 0006397 // mRNA processing // inferred from electronic annota…	0005634 // nucleus // traceable author statement /// 0005681 // spliceosome complex // inferred from direct assay /// 0005634 // nucleus // inferred from electronic annotation /// 0005681 // spliceosome complex // inferred from electronic annotation	0003713 // transcription coactivator activity // traceable author statement /// 0005112 // Notch binding // inferred from physical interaction /// 0005515 // protein binding // inferred from physical interaction			49.95	49.95	49.95	49.95	539.167	329.733	49.95	49.95	49.95	49.95	49.95	49.95	49.95	49.95	49.95	117.333	49.95	49.95	49.95	49.95	49.95	124	49.95	50.3833	49.95	49.95	49.95	62.5333	49.95	49.95	208.2	49.95	49.95	49.95	49.95	94.8667
222182_s_at	BG105204	Hs.133350	CCR4-NOT transcription complex, subunit 2	CNOT2	chr12q15	4848	NP_055330.1	NM_014515	0006355 // regulation of transcription, DNA-dependent // inferred from electronic annotation /// 0006358 // regulation of global transcription from RNA polymerase II promoter // non-traceable author statement /// 0006350 // transcription // inferred from electronic annotation /// 0045449 // regulation of transcription // inferred from electronic annotation	0005634 // nucleus // non-traceable author statement /// 0005634 // nucleus // inferred from electronic annotation	0016455 // RNA polymerase II transcription mediator activity // traceable author statement /// 0030528 // transcription regulator activity // inferred from electronic annotation		IPR007087 // Zn-finger, C2H2 type // 6.7E-6 /// IPR007087 // Zn-finger, C2H2 type // 1.6E-4 /// IPR007087 // Zn-finger, C2H2 type // 2.1E-5	222.8	169.25	108.033	123.6	49.95	49.95	68.5333	49.95	49.95	49.95	49.95	49.95	49.95	80.5	49.95	49.95	135.95	49.95	49.95	49.95	49.95	49.95	49.95	55.6167	76.8667	49.95	49.95	54.8333	49.95	49.95	60.5667	69.4667	49.95	49.95	49.95	87.2667
222169_x_at	N71739	Hs.439645	SH2 domain containing 3A	SH2D3A	chr19p13.3	10045	NP_005481.1	NM_005490	0007254 // JNK cascade // traceable author statement /// 0007264 // small GTPase mediated signal transduction // inferred from electronic annotation /// 0007242 // intracellular signaling cascade // inferred from electronic annotation	0005622 // intracellular // inferred from electronic annotation	0005070 // SH3/SH2 adaptor activity // traceable author statement /// 0005085 // guanyl-nucleotide exchange factor activity // inferred from electronic annotation			49.95	49.95	49.95	49.95	184.5	254.667	49.95	49.95	49.95	49.95	78.2	68.9333	170.8	49.95	99.1667	60.7	49.95	97.8167	129.6	84.2667	49.95	63.8333	49.95	141.467	123.65	160.767	106.633	103.667	60.2	53.9167	49.95	49.95	122.4	247.8	90.4333	88.4333
222163_s_at	BE890973	Hs.369657	spermatogenesis associated 5-like 1	SPATA5L1	chr15q21.1	79029	NP_076968.1	NM_024063	0051301 // cell division // inferred from electronic annotation	---	0000166 // nucleotide binding // inferred from electronic annotation /// 0005524 // ATP binding // inferred from electronic annotation /// 0017111 // nucleoside-triphosphatase activity // inferred from electronic annotation		IPR011703 // ATPase associated with various cellular activities, AAA-3 // 1.4E-5 /// IPR003959 // AAA ATPase, central region // 3.0E-33 /// IPR011703 // ATPase associated with various cellular activities, AAA-3 // 1.2E-4 /// IPR011703 // ATPase associated with various cellular activities, AAA-3 // 1.4E-5 /// IPR011703 // ATPase associated with various cellular activities, AAA-3 // 7.2E-5	118.8	128.3	72.6	75.7667	49.95	49.95	102.367	49.95	58.5	55.3	49.95	49.95	54.2333	49.95	49.95	49.95	99.2333	49.95	49.95	49.95	49.95	49.95	72.3667	49.95	49.95	49.95	49.95	49.95	49.95	49.95	49.95	49.95	49.95	49.95	49.95	49.95
222149_x_at	AL137398	Hs.525714	golgi autoantigen, golgin subfamily a, 8G	GOLGA8G	chr15q13.1	283768	NP_001012420.2	NM_001012420					IPR000910 // HMG1/2 (high mobility group) box // 2.5E-21 /// IPR002562 // 3-5 exonuclease // 4.1E-36 /// IPR002121 // HRDC domain // 5.4E-10 /// IPR001410 // DEAD/DEAH box helicase // 5.4E-14 /// IPR001650 // Helicase, C-terminal // 1.0E-26 /// IPR001849 // Pleckstrin-like // 1.9E-21	49.95	49.95	49.95	49.95	49.95	68.4667	49.95	49.95	49.95	49.95	56.8333	49.95	49.95	49.95	49.95	49.95	49.95	49.95	61.3667	49.95	49.95	49.95	49.95	49.95	49.95	49.95	49.95	49.95	49.95	49.95	49.95	49.95	49.95	49.95	49.95	49.95
222122_s_at	BG403671	Hs.592243	THO complex 2	THOC2	chrXq25-q26.3	57187	NP_065182.1	NM_020449	0006397 // mRNA processing // inferred from electronic annotation /// 0006810 // transport // inferred from electronic annotation /// 0008380 // RNA splicing // inferred from electronic annotation /// 0051028 // mRNA transport // inferred from electronic annotation	0005634 // nucleus // inferred from electronic annotation	0003723 // RNA binding // inferred from electronic annotation			192.067	172.95	84.9167	76.6667	49.95	49.95	98.8	49.95	49.95	49.95	49.95	49.95	49.95	49.95	49.95	66.7667	49.95	49.95	49.95	49.95	49.95	49.95	49.95	49.95	65.1667	78.25	91.6333	51.05	49.95	66.2667	49.95	72.6	64.2667	49.95	59.2	59.3667
222118_at	AK023669	Hs.55028	centromere protein N	CENPN	chr16q23.2	55839	NP_060925.1	NM_018455		0000775 // chromosome, pericentric region // inferred from electronic annotation /// 0005634 // nucleus // inferred from electronic annotation /// 0005694 // chromosome // inferred from electronic annotation				49.95	49.95	49.95	49.95	49.95	49.95	49.95	49.95	49.95	49.95	49.95	49.95	49.95	49.95	49.95	49.95	49.95	49.95	49.95	49.95	49.95	49.95	49.95	49.95	49.95	49.95	49.95	49.95	49.95	49.95	49.95	49.95	49.95	49.95	49.95	49.95
222103_at	AI434345	Hs.435267	activating transcription factor 1	ATF1	chr12q13	466	NP_005162.1	NM_005171	0006350 // transcription // inferred from electronic annotation /// 0006355 // regulation of transcription, DNA-dependent // inferred from electronic annotation	0005634 // nucleus // inferred from electronic annotation	0003700 // transcription factor activity // inferred from electronic annotation /// 0003700 // transcription factor activity // traceable author statement /// 0043565 // sequence-specific DNA binding // inferred from electronic annotation /// 0046983 // protein dimerization activity // inferred from electronic annotation /// 0005515 // protein binding // inferred from physical interaction /// 000…	Smooth_muscle_contraction // GenMAPP /// Smooth_muscle_contraction // GenMAPP		100.617	97.9667	170.35	175.5	49.95	49.95	139.133	49.95	49.95	49.95	49.95	49.95	49.95	49.95	49.95	49.95	49.95	49.95	49.95	49.95	49.95	49.95	49.95	49.95	49.95	49.95	49.95	49.95	49.95	49.95	49.95	49.95	49.95	49.95	49.95	49.95
222053_at	AI497781	Hs.131846	TAF6-like RNA polymerase II, p300/CBP-associated factor (PCAF)-associated factor, 65kDa	TAF6L	chr11q12.3	10629	NP_006464.1	NM_006473	0006338 // chromatin remodeling // traceable author statement /// 0006350 // transcription // inferred from electronic annotation /// 0006352 // transcription initiation // inferred from electronic annotation /// 0006357 // regulation of transcription from RNA polymerase II promoter // traceable author statement /// 0051090 // regulation of transcription factor activity // inferred from electroni…	0000118 // histone deacetylase complex // traceable author statement /// 0005634 // nucleus // inferred from electronic annotation	0003677 // DNA binding // traceable author statement /// 0003702 // RNA polymerase II transcription factor activity // inferred from electronic annotation /// 0016986 // transcription initiation factor activity // inferred from electronic annotation			49.95	49.95	49.95	49.95	191.283	49.95	49.95	49.95	49.95	49.95	50.6167	49.95	74.1667	59.0333	49.95	49.95	49.95	55.7	137.467	49.95	49.95	49.95	49.95	49.95	71.4333	196.7	50.8167	49.95	57.1667	65.7667	148.683	49.95	49.95	94.5	74.2333	49.95
222036_s_at	AI859865	Hs.10094	Solute carrier family 12 (potassium/chloride transporters), member 4	SLC12A4	chr16q22.1	6560	NP_005063.1	NM_005072	0000074 // regulation of progression through cell cycle // inferred from sequence or structural similarity /// 0006811 // ion transport // inferred from electronic annotation /// 0006813 // potassium ion transport // inferred from electronic annotation /// 0006814 // sodium ion transport // inferred from electronic annotation /// 0006821 // chloride transport // inferred from electronic annotatio…	0005624 // membrane fraction // traceable author statement /// 0005887 // integral to plasma membrane // traceable author statement /// 0016020 // membrane // inferred from electronic annotation /// 0016021 // integral to membrane // inferred from sequence or structural similarity /// 0016021 // integral to membrane // inferred from electronic annotation	0005215 // transporter activity // inferred from electronic annotation /// 0015293 // symporter activity // inferred from electronic annotation /// 0015379 // potassium:chloride symporter activity // inferred from sequence or structural similarity /// 0030955 // potassium ion binding // inferred from electronic annotation /// 0015377 // cation:chloride symporter activity // inferred from electron…			51.3667	49.95	49.95	51.7833	49.95	49.95	49.95	102.4	98.6167	49.95	49.95	49.95	49.95	70.0667	49.95	49.95	73.3	59.6	58.7333	49.95	50.3	49.95	58.6667	49.95	56.6	49.95	49.95	49.95	58.9333	49.95	49.95	49.95	49.95	49.95	49.95	49.95
222000_at	AI915947	Hs.103939	chromosome 1 open reading frame 174	C1orf174	chr1p36.32	339448	NP_997239.1	NM_207356						124.5	106.4	92.0667	108.2	49.95	49.95	129.6	74.3667	59.4667	60.6333	49.95	49.95	49.95	49.95	76.8667	49.95	79.4833	49.95	49.95	52.0833	49.95	49.95	83	49.95	49.95	49.95	49.95	49.95	51.8167	62.5333	49.95	59.8667	49.95	49.95	50.4167	49.95
221991_at	AI937333	Hs.55069	neurexophilin 3 /// neurexophilin 3	NXPH3	chr17q21.33	11248	NP_009156.1	NM_007225	0007218 // neuropeptide signaling pathway // non-traceable author statement	0005576 // extracellular region // non-traceable author statement /// 0005615 // extracellular space // inferred from electronic annotation	0003674 // molecular_function // --- /// 0005102 // receptor binding // inferred from electronic annotation		IPR000719 // Protein kinase // 2.6E-84 /// IPR001060 // Cdc15/Fes/CIP4 // 1.7E-30 /// IPR000980 // SH2 motif // 6.3E-41	49.95	49.95	49.95	49.95	280	235.167	75.6667	149.983	171.95	142.7	105.367	108.167	146.8	98.5333	321.183	197.533	260.967	535.9	723	76.0333	182.467	243.8	190.6	202.867	265.3	258.6	161.05	84.65	87.9333	138.4	315.4	148.683	194.233	404.7	82.8833	128.6
221982_x_at	AA034498	Hs.444619	L antigen family, member 3	LAGE3	chrXq28	8270	NP_006005.2	NM_006014	0008150 // biological_process // ---	0005575 // cellular_component // ---	0003674 // molecular_function // ---			49.95	49.95	49.95	49.95	49.95	49.95	49.95	49.95	49.95	49.95	49.95	49.95	49.95	49.95	49.95	49.95	49.95	49.95	49.95	49.95	49.95	49.95	49.95	49.95	49.95	49.95	49.95	49.95	49.95	49.95	49.95	49.95	49.95	49.95	49.95	49.95
221967_at	AI933199	Hs.534396	neurexophilin 4	NXPH4	chr12q13.3	11247	NP_009155.1 /// XP_944028.1	NM_007224 /// XM_938935	0007218 // neuropeptide signaling pathway // non-traceable author statement	0005576 // extracellular region // non-traceable author statement	0003674 // molecular_function // ---		IPR007125 // Histone core // 1.0E-9 /// IPR001944 // Glycoside hydrolase, family 35 // 2.5E-24	50.4667	53.4167	49.95	49.95	193.067	234.333	49.95	49.95	49.95	53.7667	148.033	71.7	103.567	49.95	114.933	121.15	78.1667	212.333	196.467	139.933	49.95	209.333	71.4333	103.167	128.95	220.367	164.133	142	52.7167	49.95	228.817	87.3333	170.3	202.817	150.833	159.583
221964_at	AI591305		tubby like protein 3	TULP3	chr12p13.3	7289	NP_003315.2	NM_003324	0006355 // regulation of transcription, DNA-dependent // non-traceable author statement /// 0007186 // G-protein coupled receptor protein signaling pathway // non-traceable author statement	0005634 // nucleus // non-traceable author statement /// 0005886 // plasma membrane // non-traceable author statement	0005546 // phosphatidylinositol-4,5-bisphosphate binding // non-traceable author statement		IPR000096 // Serum amyloid A protein // 2.4E-81	81.7333	102.633	107.833	119.383	54.2667	49.95	70.9667	49.95	49.95	49.95	49.95	49.95	49.95	49.95	49.95	49.95	73.3667	49.95	49.95	49.95	49.95	92.6	49.95	49.95	49.95	49.95	49.95	49.95	49.95	49.95	49.95	49.95	49.95	49.95	49.95	49.95
221935_s_at	AK023140	Hs.518059	chromosome 3 open reading frame 64	C3orf64	chr3p14.1	285203	NP_775925.1	NM_173654			0016740 // transferase activity // inferred from electronic annotation		IPR007657 // Protein of unknown function DUF563 // 3.7E-8	49.95	65.7	49.95	49.95	49.95	49.95	49.95	49.95	49.95	49.95	49.95	49.95	49.95	49.95	49.95	49.95	49.95	49.95	49.95	49.95	49.95	49.95	49.95	49.95	49.95	49.95	49.95	49.95	49.95	49.95	49.95	49.95	49.95	49.95	49.95	49.95
221929_at	BG149837													52.4333	64.7667	49.95	49.95	385.133	317.433	82.9667	115.667	76.1333	81.9667	221.433	182.583	176.05	115.667	243.867	151.833	79.8333	364.383	277	303.983	92.8333	137.083	143.833	122.1	289.117	370.567	181.5	143.75	110	134.05	298.1	121.2	212.133	210.75	220.367	132.75
221859_at	AW089736	Hs.436643	synaptotagmin XIII	SYT13	chr11p12-p11	57586	NP_065877.1	NM_020826	0016192 // vesicle-mediated transport // inferred from electronic annotation	0005615 // extracellular space // inferred from electronic annotation /// 0005887 // integral to plasma membrane // inferred from electronic annotation /// 0008021 // synaptic vesicle // inferred from electronic annotation /// 0016020 // membrane // inferred from electronic annotation /// 0030133 // transport vesicle // inferred from direct assay /// 0016021 // integral to membrane // inferred fr…	0005215 // transporter activity // inferred from electronic annotation			52.2	50.3	49.95	49.95	375.583	328.5	56.9667	93.8667	149.3	84.3333	127.45	52.7167	213.533	104.767	94.5333	158.7	71.3	333.167	187.1	267.683	122.95	128.25	157.967	112.6	165.05	259.033	273.5	62.5667	164.183	140.333	78.0833	103.467	188.45	175.35	164.933	149.933
221855_at	N31716	Hs.356460	hypothetical protein LOC644096	LOC644096	chr19q13.12	644096	NP_001036096.1 /// XP_932416.1 /// XP_945291.1	NM_001042631 /// XM_927323 /// XM_940198					IPR003511 // DNA-binding HORMA // 6.5E-83	132.65	107.633	83.45	109.333	601.933	522.4	134.35	237.1	174.45	120.5	318.35	375.883	288.383	235.767	518.133	361.6	329.633	699.9	715.533	419.633	199.15	528.733	309.6	337.55	742.6	514.983	360.9	438.583	203.083	203.783	570.2	372.617	480.05	737.833	371.65	288.767
221776_s_at	AI885109	Hs.437894	bromodomain containing 7	BRD7	chr16q12	29117	NP_037395.2	NM_013263	0006357 // regulation of transcription from RNA polymerase II promoter // inferred from direct assay /// 0016055 // Wnt receptor signaling pathway // inferred from electronic annotation	0005634 // nucleus // inferred from direct assay /// 0005737 // cytoplasm // traceable author statement /// 0005634 // nucleus // inferred from electronic annotation /// 0005634 // nucleus // traceable author statement	0008134 // transcription factor binding // inferred from direct assay /// 0042393 // histone binding // inferred from direct assay /// 0005515 // protein binding // inferred from electronic annotation			78.1667	92.9667	87.8333	94.9333	49.95	49.95	96.5167	53.7333	49.95	111.267	85.6667	85.4	49.95	79.8333	49.95	49.95	58.7	49.95	49.95	49.95	69.3	70.2333	49.95	59.3667	49.95	49.95	50.3833	49.95	58.4333	49.95	49.95	108.833	50.1167	49.95	58.9333	49.95
221680_s_at	AF147782	Hs.272398	ets variant gene 7 (TEL2 oncogene)	ETV7	chr6p21	51513	NP_057219.1	NM_016135	0006350 // transcription // inferred from electronic annotation /// 0006355 // regulation of transcription, DNA-dependent // inferred from electronic annotation /// 0006366 // transcription from RNA polymerase II promoter // traceable author statement /// 0009887 // organ morphogenesis // traceable author statement	0005634 // nucleus // traceable author statement /// 0005634 // nucleus // inferred from electronic annotation	0003700 // transcription factor activity // inferred from electronic annotation /// 0003704 // specific RNA polymerase II transcription factor activity // traceable author statement /// 0043565 // sequence-specific DNA binding // inferred from electronic annotation /// 0003677 // DNA binding // inferred from electronic annotation		IPR001731 // Delta-aminolevulinic acid dehydratase // 2.3E-79 /// IPR001731 // Delta-aminolevulinic acid dehydratase // 1.0E-126 /// IPR008906 // HAT dimerisation // 6.1E-5 /// IPR003892 // Ubiquitin system component Cue // 2.0E-16	49.95	56.4	49.95	49.95	98.8	84.0667	49.95	49.95	53.45	49.95	85.4	49.95	64.6	53.9167	128.7	94.4333	49.95	60.0333	49.95	105.367	49.95	102.133	60.8333	153.567	56.9667	96.9167	88.7333	83.2667	63.2333	49.95	269.2	49.95	90.8	267.183	72.9667	49.95
221630_s_at	AY004154	Hs.223581	DEAD (Asp-Glu-Ala-Asp) box polypeptide 4	DDX4	chr5p15.2-p13.1	54514	NP_077726.1	NM_024415	0007275 // development // inferred from electronic annotation	0005634 // nucleus // inferred from electronic annotation /// 0005737 // cytoplasm // inferred from electronic annotation	0000166 // nucleotide binding // inferred from electronic annotation /// 0003678 // DNA helicase activity // inferred from electronic annotation /// 0003723 // RNA binding // inferred from electronic annotation /// 0005515 // protein binding // inferred from electronic annotation /// 0005524 // ATP binding // inferred from electronic annotation /// 0008026 // ATP-dependent helicase activity // in…		IPR008625 // GAGE // 9.8E-20 /// IPR008625 // GAGE // 1.9E-12 /// IPR008625 // GAGE // 2.6E-26	49.95	49.95	49.95	49.95	49.95	49.95	49.95	49.95	49.95	49.95	49.95	49.95	49.95	49.95	49.95	49.95	49.95	49.95	49.95	49.95	49.95	49.95	49.95	49.95	49.95	49.95	49.95	49.95	49.95	49.95	49.95	49.95	49.95	49.95	49.95	49.95
221629_x_at	AF151022	Hs.300224	chromosome 8 open reading frame 30A	C8orf30A	chr8q24.3	51236	NP_057542.2 /// XP_001127747.1	NM_016458 /// XM_001127747			0005488 // binding // inferred from electronic annotation		IPR002573 // Choline/ethanolamine kinase // 1.0E-13	93.4333	116.933	55.0333	77.3667	672.9	259.033	128.9	146.35	197.9	125.25	97.9	148.9	224.267	74.0667	197.467	185.1	125.7	394.033	247.3	292.95	163.517	186.45	171.6	208.983	313.35	238.4	228.617	163.85	191.2	228.3	260.967	131.5	180.95	286.25	187	171.2
221627_at	AF220123	Hs.274295	tripartite motif-containing 10	TRIM10	chr6p21.3	10107	NP_006769.1 /// NP_439893.1	NM_006778 /// NM_052828	0030097 // hemopoiesis // non-traceable author statement	0005622 // intracellular // non-traceable author statement /// 0005737 // cytoplasm // inferred from electronic annotation /// 0005622 // intracellular // inferred from electronic annotation	0005515 // protein binding // inferred from electronic annotation /// 0008270 // zinc ion binding // non-traceable author statement /// 0046872 // metal ion binding // inferred from electronic annotation /// 0008270 // zinc ion binding // inferred from electronic annotation		IPR000342 // Regulator of G protein // 2.1E-8 /// IPR001683 // Phox-like // 8.7E-12 /// IPR003114 // PX-associated // 1.1E-111	49.95	49.95	49.95	49.95	375.933	213.617	77.3	62.7333	62.4	59.2333	139.867	121.55	159.267	66.4	152.433	133.15	66.2667	164.133	153.8	135	63.5	49.95	88.0333	49.95	153.8	209.95	138.75	124.75	98.5667	100.8	222.4	93.7667	144.733	96.9167	97.55	98.5667
221612_at	AF225421	Hs.591668	leucine-rich repeats and transmembrane domains 1	LRTM1	chr3p14.3	57408	NP_065729.1	NM_020678		0016021 // integral to membrane // inferred from electronic annotation	0005515 // protein binding // inferred from electronic annotation		IPR008146 // Glutamine synthetase, catalytic domain // 8.7E-63 /// IPR008147 // Glutamine synthetase, beta-Grasp domain // 9.8E-9	49.95	49.95	49.95	49.95	230.467	178.25	49.95	72.3667	49.95	49.95	97.9	118.05	80.8833	78.2	167.25	50.7	71.2667	184.45	114.933	153.033	53.5	128.85	95.0333	86.7	127.1	126.5	146.967	97.8167	81.15	91.9	168.417	78.5667	100.75	83.7667	88.3667	81.5
221596_s_at	AL136619	Hs.21590	hypothetical protein DKFZp564O0523	DKFZP564O0523	chr7q21.2	84060	NP_115496.2	NM_032120					IPR001356 // Homeobox // 2.6E-31	49.95	49.95	49.95	49.95	49.95	49.95	49.95	49.95	49.95	49.95	49.95	49.95	49.95	75.5667	49.95	49.95	49.95	49.95	49.95	49.95	49.95	49.95	49.95	49.95	49.95	49.95	49.95	49.95	49.95	49.95	49.95	49.95	49.95	49.95	49.95	49.95
221540_x_at	AF078847	Hs.422901	general transcription factor IIH, polypeptide 2, 44kDa /// similar to TFIIH basal transcription factor complex p44 subunit (Basic transcription factor 2 44 kDa subunit) (BTF2-p44) (General transcription factor IIH polypeptide 2) /// similar to TFIIH basal	GTF2H2 /// DKFZP686M0199 /// LOC653866 /// LOC728340 /// LOC730394	chr5q12.2-q13.3 /// chr5q13.2	2966 /// 653238 /// 653866 /// 728340 /// 730394	NP_001035955.1 /// NP_001506.1 /// XP_001126890.1 /// XP_001126914.1 /// XP_001126931.1 /// XP_001126940.1 /// XP_001126987.1 /// XP_001127003.1 /// XP_001127012.1 /// XP_001127024.1 /// XP_001127036.1 /// XP_001127054.1 /// XP_001127067.1 /// XP_00112708	NM_001042490 /// NM_001515 /// XM_001126890 /// XM_001126914 /// XM_001126931 /// XM_001126940 /// XM_001126987 /// XM_001127003 /// XM_001127012 /// XM_001127024 /// XM_001127036 /// XM_001127054 /// XM_001127067 /// XM_001127085 /// XM_001130168 /// XM_	0006281 // DNA repair // inferred from electronic annotation /// 0006352 // transcription initiation // not recorded /// 0006355 // regulation of transcription, DNA-dependent // inferred from electronic annotation /// 0009411 // response to UV // traceable author statement /// 0045449 // regulation of transcription // inferred from electronic annotation /// 0043123 // positive regulation of I-kap…	0005634 // nucleus // inferred from electronic annotation /// 0005675 // transcription factor TFIIH complex // not recorded /// 0005622 // intracellular // inferred from electronic annotation /// 0005615 // extracellular space // inferred from electronic annotation /// 0016020 // membrane // inferred from electronic annotation /// 0016021 // integral to membrane // inferred from electronic annota…	0003700 // transcription factor activity // non-traceable author statement /// 0003702 // RNA polymerase II transcription factor activity // inferred from electronic annotation /// 0008135 // translation factor activity, nucleic acid binding // traceable author statement /// 0008270 // zinc ion binding // inferred from electronic annotation /// 0046872 // metal ion binding // inferred from electr…	RNA_transcription_Reactome // GenMAPP	IPR008862 // T-complex 11 // 1.4E-35 /// IPR008862 // T-complex 11 // 7.7E-13 /// IPR008862 // T-complex 11 // 4.3E-12 /// IPR000276 // Rhodopsin-like GPCR superfamily // 2.0E-31 /// IPR005817 // Wnt superfamily // 1.0E-126	80.4667	100.283	49.95	49.95	49.95	49.95	49.95	49.95	49.95	49.95	49.95	49.95	114.05	49.95	49.95	49.95	49.95	49.95	49.95	49.95	49.95	49.95	49.95	49.95	49.95	49.95	49.95	49.95	49.95	49.95	49.95	49.95	49.95	49.95	49.95	49.95
221533_at	AF250321	Hs.584881	chromosome 3 open reading frame 28	C3orf28	chr3q21.1	26355	NP_055182.3	NM_014367		0016020 // membrane // inferred from electronic annotation /// 0016021 // integral to membrane // inferred from electronic annotation			IPR000953 // Chromo // 1.1E-21	49.95	49.95	49.95	49.95	124.1	382.967	66.5	80.8167	70.1667	75.3333	49.95	121.75	49.95	129.9	174.25	92.0667	53.5	108.7	49.95	74	84.6833	141.917	131.6	66.8667	142.183	130.85	140.9	123.1	62.3333	49.95	143.317	83.5667	78.5333	122.4	65.5667	49.95
221514_at	BC001149	Hs.458598	UTP14, U3 small nucleolar ribonucleoprotein, homolog A (yeast)	UTP14A	chrXq25	10813	NP_006640.2	NM_006649	0007046 // ribosome biogenesis // inferred from electronic annotation	0005634 // nucleus // inferred from electronic annotation	0005515 // protein binding // inferred from physical interaction		IPR003929 // Calcium-activated BK potassium channel, alpha subunit // 1.4E-17 /// IPR003929 // Calcium-activated BK potassium channel, alpha subunit // 5.9E-30 /// IPR003929 // Calcium-activated BK potassium channel, alpha subunit // 1.0E-126 /// IPR006709 // Utp14 protein // 9.6E-10 /// IPR006709 // Utp14 protein // 7.1E-53	120.55	100.7	105	93.9667	55.7	49.95	57.9	49.95	49.95	49.95	49.95	49.95	49.95	49.95	49.95	49.95	49.95	49.95	49.95	49.95	49.95	49.95	49.95	49.95	49.95	49.95	49.95	49.95	49.95	49.95	49.95	49.95	49.95	49.95	49.95	49.95
221466_at	NM_002565	Hs.11042	pyrimidinergic receptor P2Y, G-protein coupled, 4	P2RY4	chrXq13	5030	NP_002556.1	NM_002565	0007165 // signal transduction // inferred from electronic annotation /// 0007200 // G-protein signaling, coupled to IP3 second messenger (phospholipase C activating) // traceable author statement /// 0007204 // elevation of cytosolic calcium ion concentration // traceable author statement /// 0030321 // transepithelial chloride transport // inferred from electronic annotation /// 0007186 // G-pr…	0005887 // integral to plasma membrane // traceable author statement /// 0016020 // membrane // inferred from electronic annotation /// 0016021 // integral to membrane // inferred from electronic annotation /// 0005783 // endoplasmic reticulum // inferred from electronic annotation /// 0005789 // endoplasmic reticulum membrane // inferred from electronic annotation	0001584 // rhodopsin-like receptor activity // inferred from electronic annotation /// 0004872 // receptor activity // inferred from electronic annotation /// 0019103 // pyrimidine nucleotide binding // inferred from electronic annotation /// 0045030 // UTP-activated nucleotide receptor activity // inferred from electronic annotation /// 0004871 // signal transducer activity // inferred from elec…		IPR000008 // C2 domain // 9.1E-40 /// IPR000008 // C2 domain // 3.6E-35	49.95	49.95	49.95	49.95	191.283	162.667	49.95	58.9333	63.1333	51.25	90.2333	71	63.3667	82.3	70.5667	98.1	49.95	141.067	244.9	119.7	82.2333	103.333	83.2667	67.5	135.95	147.767	179.55	82.9667	49.95	85.4667	101.133	49.95	87.7667	135.2	88.3667	76.4333
221464_at	NM_002548	Hs.532771	olfactory receptor, family 1, subfamily D, member 2	OR1D2	chr17p13-p12|17p13.3	4991	NP_002539.1	NM_002548	0006928 // cell motility // traceable author statement /// 0007165 // signal transduction // inferred from electronic annotation /// 0007186 // G-protein coupled receptor protein signaling pathway // traceable author statement /// 0007608 // sensory perception of smell // traceable author statement /// 0050896 // response to stimulus // inferred from electronic annotation /// 0007186 // G-protein…	0005887 // integral to plasma membrane // traceable author statement /// 0016020 // membrane // inferred from electronic annotation /// 0016021 // integral to membrane // inferred from electronic annotation	0004872 // receptor activity // inferred from electronic annotation /// 0004984 // olfactory receptor activity // traceable author statement /// 0001584 // rhodopsin-like receptor activity // inferred from electronic annotation /// 0004871 // signal transducer activity // inferred from electronic annotation /// 0004930 // G-protein coupled receptor activity // inferred from electronic annotation …		IPR003874 // CDC45-like protein // 7.7E-10 /// IPR003874 // CDC45-like protein // 6.8E-48 /// IPR003874 // CDC45-like protein // 1.4E-27 /// IPR000337 // G-protein coupled receptor family 3, metabotropic glutamate receptor-like // 1.0E-126 /// IPR001828 // Extracellular ligand-binding receptor // 6.7E-24	49.95	49.95	49.95	49.95	131.7	402.633	51.3667	49.95	75.2667	81.0333	49.95	55.6667	92.7	49.95	75.2	50.7333	80.9333	205.133	235.333	65.9	55.7	91.7667	49.95	116.3	290.3	213.767	179.4	52.3167	63.7667	79.9167	104.367	49.95	74.7667	73.0667	149.2	49.95
221460_at	NM_012368	Hs.258574	olfactory receptor, family 2, subfamily C, member 1	OR2C1	chr16p13.3	4993	NP_036500.2	NM_012368	0007165 // signal transduction // inferred from electronic annotation /// 0007186 // G-protein coupled receptor protein signaling pathway // inferred from electronic annotation /// 0007608 // sensory perception of smell // inferred from electronic annotation /// 0050896 // response to stimulus // inferred from electronic annotation	0016020 // membrane // inferred from electronic annotation /// 0016021 // integral to membrane // inferred from electronic annotation	0004872 // receptor activity // inferred from electronic annotation /// 0004984 // olfactory receptor activity // traceable author statement /// 0001584 // rhodopsin-like receptor activity // inferred from electronic annotation /// 0004871 // signal transducer activity // inferred from electronic annotation /// 0004930 // G-protein coupled receptor activity // inferred from electronic annotation …			49.95	49.95	49.95	49.95	131.2	190.95	49.95	49.95	77.1	49.95	49.95	64.7	56.5667	119.417	108.233	49.95	53.0333	75	116.7	142.667	57.9	71.5667	66.0667	82.6333	65.7667	135.65	142.117	49.95	49.95	77.6667	85.3333	87.8333	82.0833	178.3	49.95	92.1
221453_at	NM_021176	Hs.283963	glucose-6-phosphatase, catalytic, 2	G6PC2	chr2q24-q31	57818	NP_066999.1	NM_021176					IPR003689 // Zinc transporter ZIP // 1.1E-96 /// IPR000326 // Phosphoesterase, PA-phosphatase related // 2.5E-8	49.95	49.95	49.95	49.95	215.867	144.933	80.35	72.1333	67.1	67.1667	59.1667	111.667	110.433	116.1	100.05	87.1333	80.9333	154.25	165.717	115.217	83.7667	121.7	82.2333	80.5	108.9	78.8333	103.467	84.7667	69.1333	92.9	133.55	56.7667	99.9667	57.0333	79.6833	121.05
221448_s_at	NM_031271	Hs.458316	testis expressed sequence 15 /// testis expressed sequence 15	TEX15	chr8p12	56154	NP_112561.1	NM_031271					IPR009955 // Liver-expressed antimicrobial peptide 2 // 1.0E-59	49.95	49.95	49.95	49.95	78.6833	96.3333	49.95	53.1833	49.95	49.95	91.2333	66.6	49.95	73.7333	49.95	65.6667	49.95	66.7333	128.35	77	57.6	66.9333	49.95	49.95	70.0667	103.3	75.3	49.95	56.8333	83.3833	49.95	60.1	75.3333	49.95	66	49.95
221443_x_at	NM_015893	Hs.247710	prolactin releasing hormone	PRLH	chr2q37.3	51052	NP_056977.1	NM_015893			0005179 // hormone activity // traceable author statement /// 0005179 // hormone activity // inferred from electronic annotation		IPR001208 // MCM // 2.9E-58 /// IPR001208 // MCM // 1.0E-126	49.95	49.95	49.95	49.95	84.3333	50.15	49.95	49.95	49.95	49.95	132.5	49.95	76.1333	49.95	49.95	49.95	49.95	74.7667	49.95	94.8	49.95	153.8	49.95	163.85	141.4	102.4	132.15	86.6333	49.95	57.4	175.95	62.4	49.95	158.917	108.167	152.033
221426_s_at	NM_012373	Hs.532689	olfactory receptor, family 3, subfamily A, member 3 /// olfactory receptor, family 3, subfamily A, member 3	OR3A3	chr17p13.3	8392	NP_036505.1	NM_012373	0007165 // signal transduction // non-traceable author statement /// 0007186 // G-protein coupled receptor protein signaling pathway // inferred from electronic annotation /// 0007608 // sensory perception of smell // inferred from electronic annotation /// 0050896 // response to stimulus // inferred from electronic annotation /// 0007165 // signal transduction // inferred from electronic annotat…	0005887 // integral to plasma membrane // not recorded /// 0016020 // membrane // inferred from electronic annotation /// 0016021 // integral to membrane // inferred from electronic annotation	0004872 // receptor activity // inferred from electronic annotation /// 0004984 // olfactory receptor activity // inferred from electronic annotation /// 0001584 // rhodopsin-like receptor activity // inferred from electronic annotation /// 0004871 // signal transducer activity // inferred from electronic annotation /// 0004930 // G-protein coupled receptor activity // inferred from electronic an…		IPR001128 // Cytochrome P450 // 7.9E-7	49.95	49.95	49.95	49.95	170.9	206.117	77.5333	62.7333	53.15	49.95	134.95	106.033	87	51.7833	80.0667	135.2	49.95	79.6833	76	49.95	49.95	119.417	61.2667	99.5167	102.6	167.25	153.8	82.3	49.95	67.4333	225.8	63.1333	119.15	110.933	57.2333	55.2667
221409_at	NM_019897	Hs.553540	olfactory receptor, family 2, subfamily S, member 2	OR2S2	chr9p13.1-13.3	56656	NP_063950.1	NM_019897	0007165 // signal transduction // inferred from electronic annotation /// 0007186 // G-protein coupled receptor protein signaling pathway // inferred from electronic annotation /// 0007608 // sensory perception of smell // inferred from electronic annotation /// 0050896 // response to stimulus // inferred from electronic annotation	0016020 // membrane // inferred from electronic annotation /// 0016021 // integral to membrane // inferred from electronic annotation	0004872 // receptor activity // inferred from electronic annotation /// 0004984 // olfactory receptor activity // traceable author statement /// 0001584 // rhodopsin-like receptor activity // inferred from electronic annotation /// 0004984 // olfactory receptor activity // inferred from electronic annotation		IPR001128 // Cytochrome P450 // 3.7E-11 /// IPR001128 // Cytochrome P450 // 6.4E-112	49.95	49.95	49.95	49.95	143.6	120.75	49.95	81.15	83.7667	49.95	98.6833	137.783	103.1	92.3	68.2333	77.3667	58	116.533	121.15	49.95	84.8833	78.95	70.6	80.0667	98.8833	173.2	70.6333	107.3	71.2667	78.9833	55.6167	75.2	95.2333	49.95	74.5333	49.95
221407_at	NM_020660	Hs.283816	connexin-36	CX36	chr15q14	57369	NP_065711.1	NM_020660	0007267 // cell-cell signaling // inferred from electronic annotation /// 0007268 // synaptic transmission // inferred from electronic annotation /// 0007601 // visual perception // inferred from electronic annotation /// 0007154 // cell communication // inferred from electronic annotation /// 0007154 // cell communication // non-traceable author statement	0005922 // connexon complex // inferred from electronic annotation /// 0016020 // membrane // inferred from electronic annotation /// 0016021 // integral to membrane // inferred from electronic annotation /// 0005921 // gap junction // inferred from electronic annotation /// 0005921 // gap junction // non-traceable author statement	0015285 // connexon channel activity // inferred from electronic annotation /// 0005243 // gap-junction forming channel activity // non-traceable author statement			49.95	49.95	49.95	49.95	49.95	149.933	50.9333	66.3	96.0333	61.1667	59.7	93	91.2	65.2667	128.95	113.867	76.4333	128.95	125.25	107.433	71.5	98.65	115.667	78.9833	108.633	49.95	107.933	81.7333	94.6333	49.95	49.95	49.95	103.267	124.2	132	54.7833
221402_at	NM_012360	Hs.578918	olfactory receptor, family 1, subfamily F, member 1	OR1F1	chr16p13.3	4992	NP_036492.1	NM_012360	0007165 // signal transduction // non-traceable author statement /// 0007186 // G-protein coupled receptor protein signaling pathway // inferred from electronic annotation /// 0007608 // sensory perception of smell // inferred from electronic annotation /// 0050896 // response to stimulus // inferred from electronic annotation /// 0007165 // signal transduction // inferred from electronic annotat…	0005887 // integral to plasma membrane // not recorded /// 0016020 // membrane // inferred from electronic annotation /// 0016021 // integral to membrane // inferred from electronic annotation	0004872 // receptor activity // inferred from electronic annotation /// 0004984 // olfactory receptor activity // inferred from electronic annotation /// 0001584 // rhodopsin-like receptor activity // inferred from electronic annotation /// 0004871 // signal transducer activity // inferred from electronic annotation /// 0004930 // G-protein coupled receptor activity // inferred from electronic an…	GPCRDB_Class_A_Rhodopsin-like // GenMAPP	IPR007087 // Zn-finger, C2H2 type // 2.1E-5	60.0667	55.5	49.95	49.95	373.583	269.5	54.75	49.95	61.9333	60.4333	168.417	129.7	127.05	86	181.15	51.1333	49.95	160.767	252.25	179.6	49.95	178.15	70.7333	133.35	132.1	196.433	49.95	128.9	66.9333	77.6667	200.183	70.2333	101.467	137.833	122.45	88.6333
221394_at	NM_014626	Hs.272382	trace amine associated receptor 2	TAAR2	chr6q24	9287	NP_001028252.1 /// NP_055441.2	NM_001033080 /// NM_014626	0007165 // signal transduction // inferred from electronic annotation /// 0007186 // G-protein coupled receptor protein signaling pathway // inferred from electronic annotation	0016020 // membrane // inferred from electronic annotation /// 0016021 // integral to membrane // inferred from electronic annotation	0004872 // receptor activity // inferred from electronic annotation /// 0008227 // amine receptor activity // inferred from electronic annotation /// 0001584 // rhodopsin-like receptor activity // inferred from electronic annotation /// 0004871 // signal transducer activity // inferred from electronic annotation /// 0004930 // G-protein coupled receptor activity // inferred from electronic annota…		IPR001440 // TPR repeat // 0.0069 /// IPR001440 // TPR repeat // 1.1E-6 /// IPR001440 // TPR repeat // 0.016 /// IPR001440 // TPR repeat // 6.1E-4 /// IPR001440 // TPR repeat // 7.5E-6 /// IPR001440 // TPR repeat // 6.5E-5 /// IPR001440 // TPR repeat // 0.02 /// IPR003109 // GoLoco // 1.9E-12 /// IPR003109 // GoLoco // 5.1E-13 /// IPR003109 // GoLoco // 2.4E-12 /// IPR003109 // GoLoco // 4.7E-11 …	49.95	49.95	49.95	49.95	112.967	238.467	54.5833	49.95	63.8333	49.95	49.95	49.95	57.9333	49.95	67.7667	49.95	49.95	94.3	49.95	64	53.8	49.95	49.95	49.95	49.95	49.95	61.3667	49.95	49.95	60.7	88.5333	49.95	49.95	49.95	49.95	49.95
221332_at	NM_005448	Hs.532692	bone morphogenetic protein 15	BMP15	chrXp11.2	9210	NP_005439.1	NM_005448	0007292 // female gamete generation // traceable author statement	0005576 // extracellular region // inferred from electronic annotation /// 0005615 // extracellular space // inferred from electronic annotation	0005125 // cytokine activity // inferred from electronic annotation /// 0008083 // growth factor activity // inferred from electronic annotation		IPR001650 // Helicase, C-terminal // 2.0E-12 /// IPR004179 // Sec63 domain // 1.0E-126 /// IPR004179 // Sec63 domain // 1.0E-126 /// IPR001410 // DEAD/DEAH box helicase // 1.4E-49 /// IPR001410 // DEAD/DEAH box helicase // 9.5E-43	49.95	49.95	49.95	49.95	145.95	111.367	49.95	60.2	49.95	64.9	94.8667	122.1	99.2667	74.4	119.783	93.4333	54.1	117.967	124.8	132.15	70.7333	140.7	73.7	49.95	104.333	54.9167	74.8667	49.95	49.95	75.6	82.2667	49.95	129.8	73.7333	64.2	49.95
221314_at	NM_005260	Hs.25022	growth differentiation factor 9	GDF9	chr5q31.1	2661	NP_005251.1	NM_005260	0007179 // transforming growth factor beta receptor signaling pathway // traceable author statement /// 0007292 // female gamete generation // traceable author statement	0005576 // extracellular region // inferred from electronic annotation /// 0005615 // extracellular space // inferred from electronic annotation	0005125 // cytokine activity // inferred from electronic annotation /// 0008083 // growth factor activity // traceable author statement /// 0008083 // growth factor activity // inferred from electronic annotation		IPR001664 // Intermediate filament protein // 1.8E-98 /// --- // --- // 1.3E-15	49.95	49.95	49.95	49.95	117.15	78.05	54.15	62.0333	60.3667	49.95	49.95	62.9	119.417	86.5667	112.633	126.5	49.95	97.1833	93.8667	109.367	49.95	128.95	73.6333	72.6667	87.7667	112.233	101.05	63.6	49.95	80.85	50.8167	49.95	102.9	171.2	89.1333	58.4333
221297_at	NM_018654	Hs.644599	G protein-coupled receptor, family C, group 5, member D	GPRC5D	chr12p13.3	55507	NP_061124.1	NM_018654	0007165 // signal transduction // inferred from electronic annotation /// 0007186 // G-protein coupled receptor protein signaling pathway // inferred from electronic annotation /// 0007601 // visual perception // inferred from electronic annotation /// 0031424 // keratinization // inferred from sequence or structural similarity /// 0042633 // hair cycle // inferred from sequence or structural sim…	0005886 // plasma membrane // non-traceable author statement /// 0016021 // integral to membrane // inferred from electronic annotation /// 0005886 // plasma membrane // inferred from electronic annotation /// 0016020 // membrane // inferred from electronic annotation	0004872 // receptor activity // inferred from electronic annotation /// 0005118 // sevenless binding // inferred from electronic annotation /// 0008067 // metabotropic glutamate, GABA-B-like receptor activity // inferred from electronic annotation /// 0004871 // signal transducer activity // inferred from electronic annotation /// 0004930 // G-protein coupled receptor activity // inferred from el…	GPCRDB_Class_C_Metabotropic_glutamate_pheromone // GenMAPP	--- // --- // 2.3E-37	49.95	67.1667	49.95	49.95	422.333	535.8	81.1833	119.317	107.267	113.4	98.65	164.3	170.3	62.9	218.433	131.1	66.2667	191.833	335.15	241.633	126.7	239.333	164.933	127	167.817	302.85	214.75	137.867	79.9167	104.467	207.733	108.767	188.4	180.5	68.6	123.6
221296_at	NM_005422	Hs.248162	tectorin alpha	TECTA	chr11q22-q24	7007	NP_005413.1	NM_005422	0007155 // cell adhesion // inferred from electronic annotation /// 0007160 // cell-matrix adhesion // inferred from electronic annotation /// 0007605 // sensory perception of sound // traceable author statement /// 0008152 // metabolism // inferred from electronic annotation	0005578 // extracellular matrix (sensu Metazoa) // inferred from electronic annotation /// 0005615 // extracellular space // inferred from electronic annotation /// 0016020 // membrane // inferred from electronic annotation	0005201 // extracellular matrix structural constituent // inferred from electronic annotation /// 0016491 // oxidoreductase activity // inferred from electronic annotation /// 0048503 // GPI anchor binding // inferred from electronic annotation		IPR006209 // EGF-like // 0.015	49.95	49.95	49.95	49.95	49.95	49.95	49.95	49.95	49.95	49.95	49.95	49.95	49.95	49.95	49.95	49.95	49.95	49.95	49.95	49.95	49.95	49.95	49.95	49.95	49.95	49.95	49.95	49.95	49.95	49.95	49.95	49.95	61.9667	49.95	49.95	49.95
221211_s_at	NM_020152	Hs.222802	chromosome 21 open reading frame 7	C21orf7	chr21q22.3	56911	NP_064537.1	NM_020152			0005515 // protein binding // inferred from physical interaction /// 0005515 // protein binding // inferred from electronic annotation		--- // --- // 1.2E-19 /// IPR000398 // Thymidylate synthase // 1.6E-86 /// IPR000398 // Thymidylate synthase // 2.1E-97	49.95	49.95	49.95	49.95	49.95	49.95	49.95	49.95	49.95	49.95	49.95	49.95	49.95	49.95	49.95	49.95	49.95	49.95	49.95	49.95	49.95	49.95	49.95	49.95	49.95	49.95	49.95	49.95	49.95	49.95	49.95	49.95	49.95	49.95	49.95	49.95
221164_x_at	NM_012126		carbohydrate (N-acetylglucosamine 6-O) sulfotransferase 5	CHST5	chr16q22.3	23563	NP_036258.1 /// NP_078809.2	NM_012126 /// NM_024533	0005975 // carbohydrate metabolism // inferred from electronic annotation /// 0006044 // N-acetylglucosamine metabolism // inferred from direct assay /// 0006477 // protein amino acid sulfation // traceable author statement /// 0006790 // sulfur metabolism // inferred from direct assay	0005794 // Golgi apparatus // inferred from direct assay /// 0016020 // membrane // inferred from electronic annotation /// 0016021 // integral to membrane // non-traceable author statement /// 0031228 // intrinsic to Golgi membrane // non-traceable author statement /// 0016021 // integral to membrane // inferred from electronic annotation /// 0016021 // integral to membrane // traceable author s…	0001517 // N-acetylglucosamine 6-O-sulfotransferase activity // inferred from direct assay /// 0016740 // transferase activity // inferred from electronic annotation /// 0008146 // sulfotransferase activity // inferred from electronic annotation /// 0008146 // sulfotransferase activity // traceable author statement			49.95	52.3167	49.95	49.95	173.15	239.533	58.9	76.6	103.667	81.5	57.2333	109.533	123.5	130.45	207.083	74.5333	74.5667	211.483	228.3	125.7	100.167	73.2	101.767	75.4333	215.7	184.133	211.683	120.85	86.8333	77.8667	119.15	135.95	68.1667	118.917	78.7333	124
221155_x_at	NM_018603	Hs.621369	PRO1496										IPR001304 // C-type lectin // 5.6E-31	49.95	58.4333	49.95	49.95	390.267	270.567	96.1167	49.95	112.6	61	205.917	228.817	324.85	73.2	271.433	175.2	128.85	204.15	241.233	233.067	91.3333	226.167	112.267	143.5	260.067	198.25	314.95	219.267	161.717	284.917	234.233	162.5	252.25	282.917	225.333	127.85
221131_at	NM_016161	Hs.278960	alpha-1,4-N-acetylglucosaminyltransferase	A4GNT	chr3p14.3	51146	NP_057245.1	NM_016161	0005975 // carbohydrate metabolism // traceable author statement /// 0006493 // protein amino acid O-linked glycosylation // traceable author statement /// 0009101 // glycoprotein biosynthesis // inferred from direct assay	0005624 // membrane fraction // traceable author statement /// 0005795 // Golgi stack // inferred from electronic annotation /// 0016020 // membrane // inferred from electronic annotation /// 0016021 // integral to membrane // traceable author statement /// 0016021 // integral to membrane // inferred from electronic annotation	0008375 // acetylglucosaminyltransferase activity // inferred from direct assay /// 0008378 // galactosyltransferase activity // inferred from electronic annotation /// 0016757 // transferase activity, transferring glycosyl groups // inferred from electronic annotation /// 0016740 // transferase activity // inferred from electronic annotation /// 0008375 // acetylglucosaminyltransferase activity …			49.95	49.95	49.95	49.95	185.183	315.3	49.95	49.95	49.95	49.95	120.4	119.583	69.5667	49.95	134.6	71.6333	50.4167	64.6	126.7	156.183	49.95	138.45	49.95	137.7	86.0333	212.65	139.417	86.8667	51.6667	94.1667	232.367	71.4	136.517	49.95	128.35	95.95
221112_at	NM_017416	Hs.188763	interleukin 1 receptor accessory protein-like 2	IL1RAPL2	chrXq22.2-q22.3	26280	NP_059112.1	NM_017416	0007417 // central nervous system development // traceable author statement /// 0006813 // potassium ion transport // inferred from electronic annotation	0005615 // extracellular space // inferred from electronic annotation /// 0016020 // membrane // inferred from electronic annotation /// 0016021 // integral to membrane // inferred from electronic annotation /// 0008076 // voltage-gated potassium channel complex // inferred from electronic annotation	0004888 // transmembrane receptor activity // inferred from electronic annotation /// 0004909 // interleukin-1, Type I, activating receptor activity // inferred from electronic annotation /// 0004910 // interleukin-1, Type II, blocking receptor activity // inferred from electronic annotation /// 0004872 // receptor activity // inferred from electronic annotation /// 0005249 // voltage-gated potas…			49.95	49.95	49.95	49.95	252.983	81.9	49.95	98.9167	105.533	49.95	203.05	153.567	163.417	52.1167	239.133	110.6	49.95	257.567	243.8	70.5	74.3667	208.45	86.1667	63.1333	137.4	199.917	205.133	158.133	134.15	144.6	292.3	103.833	188	116.017	86.3667	97.2333
221104_s_at	NM_018376	Hs.567532	nipsnap homolog 3B (C. elegans)	NIPSNAP3B	chr9q31.1	55335	NP_060846.2	NM_018376						49.95	49.95	49.95	49.95	88.8667	221.233	49.95	52.4667	58	59.3667	49.95	63.6333	59.7	70.1667	93.1	49.95	49.95	102.133	49.95	76.9667	78.7333	58	49.95	49.95	49.95	73.3667	91.1	85.4667	53.8833	66.8667	49.95	49.95	74.2333	50.1833	49.95	108.633
221097_s_at	NM_005832	Hs.478368	potassium large conductance calcium-activated channel, subfamily M, beta member 2	KCNMB2	chr3q26.2-q27.1	10242	NP_005823.1 /// NP_852006.1	NM_005832 /// NM_181361	0001508 // regulation of action potential // inferred from direct assay /// 0005513 // detection of calcium ion // inferred from direct assay /// 0006811 // ion transport // inferred from electronic annotation /// 0006813 // potassium ion transport // inferred from direct assay /// 0006939 // smooth muscle contraction // not recorded /// 0019228 // generation of action potential // inferred from …	0008076 // voltage-gated potassium channel complex // inferred from direct assay /// 0016020 // membrane // inferred from electronic annotation /// 0005887 // integral to plasma membrane // inferred from direct assay /// 0016021 // integral to membrane // inferred from electronic annotation	0005216 // ion channel activity // inferred from electronic annotation /// 0008200 // ion channel inhibitor activity // traceable author statement /// 0015269 // calcium-activated potassium channel activity // inferred from direct assay /// 0015459 // potassium channel regulator activity // traceable author statement /// 0015269 // calcium-activated potassium channel activity // inferred from ele…		IPR001666 // Phosphatidylinositol transfer protein // 1.1E-86 /// IPR000276 // Rhodopsin-like GPCR superfamily // 9.7E-94 /// IPR005804 // Fatty acid desaturase // 3.0E-75	49.95	49.95	49.95	49.95	124	128.75	49.95	49.95	49.95	49.95	129.05	81.1167	56.1333	55.0333	126.1	60.8	49.95	82.6333	217	100.167	53.7667	142.467	61.8333	49.95	49.95	126.1	134.35	92.8333	81.1167	76.8333	49.95	77.1	93.4	103.467	104.433	139.383
221067_s_at	NM_030572	Hs.130692	chromosome 12 open reading frame 39	C12orf39	chr12p12.1	80763	NP_085049.1	NM_030572						49.95	57.0667	49.95	49.95	394.933	264.167	68.9	157.917	83.3333	135	269.2	131.45	118.133	151.533	181.05	139.183	92.4	324.6	326.1	184.283	146.5	174.65	126.8	187.65	333.45	199.15	265.3	156.017	131.95	171.25	318.45	124.2	138.333	272.733	243.2	216.533
221064_s_at	NM_023076	Hs.643536	chromosome 16 open reading frame 28	C16orf28	chr16p13.3	65259	NP_075564.2	NM_023076			0005515 // protein binding // inferred from electronic annotation /// 0008270 // zinc ion binding // inferred from electronic annotation /// 0046872 // metal ion binding // inferred from electronic annotation /// 0003676 // nucleic acid binding // inferred from electronic annotation		IPR001359 // Synapsin // 2.9E-23 /// IPR001359 // Synapsin // 1.9E-29	49.95	49.95	87.5667	68.5333	67.4	99.4833	49.95	78.7667	83.5667	49.95	81.5333	49.95	62.4333	80.6667	53.15	139.1	119.417	127.45	84	49.95	61.0667	87.2667	114.267	49.95	88.7333	99.4333	66.6	49.95	82.55	63.0667	81.4167	56.8333	89.1667	109.467	69.2333	49.95
221063_x_at	NM_022064	Hs.553723	ring finger protein 123	RNF123	chr3p24.3	63891	NP_071347.2	NM_022064	0006512 // ubiquitin cycle // inferred from electronic annotation	0005737 // cytoplasm // inferred from direct assay	0005515 // protein binding // inferred from electronic annotation /// 0008270 // zinc ion binding // inferred from electronic annotation /// 0016874 // ligase activity // inferred from electronic annotation /// 0046872 // metal ion binding // inferred from electronic annotation			69.7667	67.7667	79.6	88.8667	426.467	265.3	82.1167	177.3	172.55	130.75	151.1	122.7	168.167	213.967	194.667	281.45	111.633	383.1	274.917	302.45	229.05	236.533	203.333	155.033	300.75	135.65	265.85	263.1	186.2	217.283	211.25	158.383	195.667	237	202.417	186.45
221052_at	NM_006862	Hs.144439	tudor and KH domain containing	TDRKH	chr1q21	11022	NP_006853.1	NM_006862			0003723 // RNA binding // inferred from electronic annotation /// 0003676 // nucleic acid binding // inferred from electronic annotation		IPR000109 // TGF-beta receptor, type I/II extracellular region // 4.6E-26 /// IPR000109 // TGF-beta receptor, type I/II extracellular region // 6.3E-21	49.95	49.95	49.95	49.95	135	220.167	49.95	67.0333	87.3667	55.3833	79.25	98.6167	49.95	90.7	73.7	88.1333	64.0333	124.6	143.867	51.7833	89.4667	49.95	49.95	59.9333	66.8667	94.8	120.9	95.1333	86.1667	112.433	52.1167	49.95	56.3333	119.183	49.95	53.65
221035_s_at	NM_031272	Hs.390221	testis expressed sequence 14 /// testis expressed sequence 14	TEX14	chr17q22	56155	NP_112562.3 /// NP_938207.2	NM_031272 /// NM_198393	0006468 // protein amino acid phosphorylation // inferred from electronic annotation		0000166 // nucleotide binding // inferred from electronic annotation /// 0004674 // protein serine/threonine kinase activity // inferred from electronic annotation /// 0004713 // protein-tyrosine kinase activity // inferred from electronic annotation /// 0005524 // ATP binding // inferred from electronic annotation /// 0004672 // protein kinase activity // inferred from electronic annotation		IPR001007 // von Willebrand factor, type C // 3.0E-11 /// IPR001007 // von Willebrand factor, type C // 1.1E-10 /// IPR001007 // von Willebrand factor, type C // 1.2E-10 /// IPR001007 // von Willebrand factor, type C // 1.0E-12 /// IPR001007 // von Willebrand factor, type C // 3.4E-12 /// IPR001007 // von Willebrand factor, type C // 1.8E-17 /// IPR004094 // Antistasin // 1.2E-6 /// IPR004094 // …	49.95	49.95	49.95	49.95	49.95	49.95	49.95	49.95	49.95	49.95	49.95	49.95	49.95	49.95	49.95	49.95	49.95	49.95	49.95	49.95	49.95	49.95	49.95	49.95	49.95	49.95	49.95	49.95	49.95	49.95	49.95	49.95	49.95	49.95	49.95	49.95
221033_s_at	NM_031277	Hs.97464	ring finger protein 17 /// ring finger protein 17	RNF17	chr13q12.12	56163	NP_112567.2	NM_031277			0003676 // nucleic acid binding // inferred from electronic annotation /// 0005515 // protein binding // inferred from electronic annotation /// 0008270 // zinc ion binding // inferred from electronic annotation /// 0046872 // metal ion binding // inferred from electronic annotation			49.95	49.95	49.95	49.95	49.95	49.95	49.95	49.95	49.95	49.95	49.95	49.95	49.95	49.95	49.95	49.95	49.95	80.1167	87.5	83.7667	49.95	67.1333	49.95	49.95	102.533	79.45	99.8833	63.3333	49.95	49.95	63.6	49.95	49.95	97.6667	49.95	102.467
221020_s_at	NM_030780	Hs.292464	solute carrier family 25, member 32 /// solute carrier family 25, member 32	SLC25A32	chr8q22.3	81034	NP_110407.2	NM_030780	0006810 // transport // inferred from electronic annotation /// 0015884 // folic acid transport // non-traceable author statement	0005739 // mitochondrion // inferred from electronic annotation /// 0005743 // mitochondrial inner membrane // non-traceable author statement /// 0016020 // membrane // inferred from electronic annotation /// 0016021 // integral to membrane // inferred from electronic annotation /// 0005743 // mitochondrial inner membrane // inferred from electronic annotation	0005215 // transporter activity // inferred from electronic annotation /// 0005488 // binding // inferred from electronic annotation /// 0008517 // folic acid transporter activity // non-traceable author statement		IPR002348 // Interleukin 1/heparin-binding growth factor // 2.2E-40	144.9	149.267	138.75	119.733	75.2333	53.2333	149.767	86.1667	49.95	68.1667	75.3333	49.95	49.95	61.4667	49.95	72.7	49.95	49.95	49.95	49.95	63.7667	72.2667	76.6667	49.95	49.95	49.95	49.95	49.95	54.3833	50.8167	49.95	60	52.3167	49.95	49.95	55.3833
221007_s_at	NM_030917	Hs.518760	FIP1 like 1 (S. cerevisiae) /// FIP1 like 1 (S. cerevisiae)	FIP1L1	chr4q12	81608	NP_112179.2	NM_030917	0006397 // mRNA processing // inferred from electronic annotation	0005634 // nucleus // inferred from electronic annotation	0003723 // RNA binding // inferred from electronic annotation		IPR004365 // OB-fold nucleic acid binding domain // 2.2E-9 /// IPR010473 // Diaphanous GTPase-binding // 2.1E-13 /// IPR000402 // Na+/K+ ATPase, beta subunit // 1.3E-76	106.033	80.2	76.3667	80.7667	49.95	49.95	49.95	49.95	49.95	49.95	49.95	49.95	49.95	49.95	49.95	49.95	49.95	49.95	49.95	49.95	49.95	49.95	49.95	49.95	49.95	49.95	49.95	49.95	49.95	49.95	49.95	49.95	49.95	49.95	49.95	49.95
220989_s_at	NM_030943	Hs.534494	amnionless homolog (mouse) /// amnionless homolog (mouse)	AMN	chr14q32.3	81693	NP_112205.2	NM_030943	0007275 // development // inferred from electronic annotation /// 0007588 // excretion // inferred from electronic annotation /// 0008104 // protein localization // inferred from electronic annotation	0005615 // extracellular space // inferred from electronic annotation /// 0016020 // membrane // inferred from electronic annotation /// 0016021 // integral to membrane // inferred from electronic annotation /// 0045177 // apical part of cell // inferred from electronic annotation				49.95	49.95	49.95	49.95	145.75	49.95	49.95	49.95	49.95	49.95	49.95	49.95	49.95	49.95	49.95	79.7167	49.95	68.7667	49.95	49.95	49.95	130.5	69.0667	99.8167	53.7333	49.95	127.85	59.2333	49.95	58.2333	186.05	52.95	67.2333	82.9667	49.95	69.5333
220951_s_at	NM_014576	Hs.499643	apobec-1 complementation factor	ACF	chr10q11.23	29974	NP_055391.2 /// NP_620310.1 /// NP_620311.1	NM_014576 /// NM_138932 /// NM_138933	0006381 // mRNA editing // inferred from direct assay /// 0006397 // mRNA processing // inferred from electronic annotation /// 0016554 // cytidine to uridine editing // inferred from sequence or structural similarity /// 0050821 // protein stabilization // inferred from direct assay /// 0016554 // cytidine to uridine editing // inferred from electronic annotation /// 0006381 // mRNA editing // t…	0005634 // nucleus // inferred from electronic annotation /// 0005737 // cytoplasm // inferred from direct assay /// 0030895 // apolipoprotein B mRNA editing enzyme complex // inferred from direct assay	0000166 // nucleotide binding // inferred from electronic annotation /// 0003676 // nucleic acid binding // inferred from electronic annotation /// 0003725 // double-stranded RNA binding // inferred from direct assay /// 0003727 // single-stranded RNA binding // inferred from direct assay /// 0005515 // protein binding // inferred from physical interaction /// 0003723 // RNA binding // inferred f…		IPR000408 // Regulator of chromosome condensation, RCC1 // 3.0E-7 /// IPR002017 // Spectrin repeat // 3.3E-14 /// IPR002017 // Spectrin repeat // 1.6E-11 /// IPR002017 // Spectrin repeat // 5.5E-14 /// IPR002017 // Spectrin repeat // 5.9E-16 /// IPR002017 // Spectrin repeat // 2.8E-11 /// IPR002017 // Spectrin repeat // 6.5E-5 /// IPR003108 // Growth-arrest-specific protein 2 // 1.6E-55 /// IPR00…	51.1333	59.5	49.95	49.95	428.933	385.567	114.733	168.05	125.1	139.6	288.767	233.733	154.683	184.45	278.8	220.6	125.95	313.55	306.05	242.767	114.05	230.067	161.05	221.567	389.633	292.9	212.133	205.75	155.933	153.283	308.75	174.65	258.167	263.1	311.25	163.333
220944_at	NM_020393	Hs.58356	peptidoglycan recognition protein 4	PGLYRP4	chr1q21	57115	NP_065126.2	NM_020393	0009253 // peptidoglycan catabolism // inferred from electronic annotation /// 0016045 // detection of bacterium // inferred from direct assay /// 0045087 // innate immune response // non-traceable author statement /// 0050830 // defense response to Gram-positive bacterium // inferred from direct assay /// 0006955 // immune response // inferred from electronic annotation	0005622 // intracellular // non-traceable author statement /// 0016020 // membrane // non-traceable author statement	0005515 // protein binding // inferred from electronic annotation /// 0008745 // N-acetylmuramoyl-L-alanine amidase activity // inferred from electronic annotation /// 0016019 // peptidoglycan receptor activity // inferred from direct assay /// 0042834 // peptidoglycan binding // inferred from direct assay			49.95	57.2667	49.95	49.95	464.383	311.5	79.6	106.3	90.4	109.433	229.983	159.833	177.2	112.867	252.25	138.633	86.3333	394.933	323.4	186.967	125.75	249.967	84.6833	101.383	274.483	137.867	252.283	142.35	121.3	177.2	294.35	127	216.033	332.4	85.8333	141.3
220929_at	NM_017417	Hs.511985	UDP-N-acetyl-alpha-D-galactosamine:polypeptide N-acetylgalactosaminyltransferase 8 (GalNAc-T8)	GALNT8	chr12p13.3	26290	NP_059113.1	NM_017417	0006396 // RNA processing // inferred from electronic annotation	0005624 // membrane fraction // not recorded /// 0005887 // integral to plasma membrane // not recorded /// 0016020 // membrane // inferred from electronic annotation /// 0016021 // integral to membrane // inferred from electronic annotation	0000175 // 3'-5'-exoribonuclease activity // inferred from electronic annotation /// 0003723 // RNA binding // inferred from electronic annotation /// 0004653 // polypeptide N-acetylgalactosaminyltransferase activity // traceable author statement /// 0005509 // calcium ion binding // inferred from electronic annotation /// 0005529 // sugar binding // inferred from electronic annotation /// 001675…	O-Glycan biosynthesis // KEGG /// Glycan structures - biosynthesis 1 // KEGG		49.95	49.95	49.95	49.95	99	129.5	49.95	49.95	49.95	49.95	49.95	87.9	72.2	49.95	62	63.8667	49.95	95.75	80.2	49.95	56.7	49.95	60.4667	49.95	54.9167	98.8	49.95	60.3667	49.95	80.1167	49.95	49.95	49.95	123.2	49.95	49.95
220925_at	NM_021929	Hs.436098	MAK10 homolog, amino-acid N-acetyltransferase subunit, (S. cerevisiae)	MAK10	chr9q21.33	60560	NP_078911.2	NM_024635			0016740 // transferase activity // inferred from electronic annotation		IPR005821 // Ion transport protein // 7.4E-51 /// IPR003131 // K+ channel tetramerisation // 2.3E-50	180.45	150.833	69.4333	86.4667	49.95	49.95	49.95	49.95	49.95	49.95	49.95	49.95	49.95	49.95	49.95	49.95	57.5667	49.95	49.95	49.95	49.95	49.95	49.95	49.95	49.95	66.5333	59.3667	87.4667	49.95	61	49.95	52.9167	49.95	49.95	49.95	58.2
220910_at	NM_025074	Hs.369448	Fraser syndrome 1	FRAS1	chr4q21.21	80144	NP_079350.4	NM_025074	0002009 // morphogenesis of an epithelium // inferred from electronic annotation /// 0007154 // cell communication // inferred from electronic annotation	0005604 // basement membrane // inferred from electronic annotation /// 0016020 // membrane // inferred from electronic annotation /// 0016021 // integral to membrane // inferred from electronic annotation /// 0019028 // viral capsid // inferred from electronic annotation /// 0005578 // extracellular matrix (sensu Metazoa) // inferred from electronic annotation	0005509 // calcium ion binding // inferred from electronic annotation /// 0005515 // protein binding // inferred from electronic annotation /// 0005198 // structural molecule activity // inferred from electronic annotation /// 0046872 // metal ion binding // inferred from electronic annotation			49.95	49.95	49.95	49.95	141.5	198.983	49.95	49.95	49.95	49.95	95.9167	80.7667	55.0667	49.95	61.2667	49.95	49.95	97.4667	116.6	62.6667	54.5	168.6	50.4667	49.95	49.95	55.3833	49.95	55.2667	80.85	101.833	116.483	53.0667	90.9333	90.8	49.95	89.4
220887_at	NM_020181	Hs.458319	chromosome 14 open reading frame 162	C14orf162	chr14q24.1	56936	NP_064566.2	NM_020181						49.95	49.95	49.95	49.95	89.6	112.7	49.95	131.45	154.15	62.9	65.0333	83.2667	90.1	70.0333	75.4333	150.067	175.6	294.55	372.617	101.8	81.2667	74.5333	145.6	88.3667	237.567	197.683	138.4	65.4667	120.9	108.7	110.833	68.4667	114.483	214.15	108.833	105.433
220886_at	NM_018558	Hs.283081	gamma-aminobutyric acid (GABA) receptor, theta	GABRQ	chrXq28	55879	NP_061028.1	NM_018558	0006811 // ion transport // inferred from electronic annotation /// 0007165 // signal transduction // traceable author statement /// 0008150 // biological_process // --- /// 0006810 // transport // inferred from electronic annotation	0005575 // cellular_component // --- /// 0005615 // extracellular space // inferred from electronic annotation /// 0005887 // integral to plasma membrane // traceable author statement /// 0016021 // integral to membrane // inferred from electronic annotation /// 0045211 // postsynaptic membrane // inferred from electronic annotation /// 0016020 // membrane // inferred from electronic annotation	0003674 // molecular_function // --- /// 0004872 // receptor activity // inferred from electronic annotation /// 0004888 // transmembrane receptor activity // traceable author statement /// 0004890 // GABA-A receptor activity // inferred from electronic annotation /// 0005216 // ion channel activity // inferred from electronic annotation /// 0005230 // extracellular ligand-gated ion channel activ…		IPR001875 // Death effector protein // 9.5E-37	49.95	49.95	49.95	49.95	136.1	172.2	49.95	49.95	49.95	49.95	174.4	66.5	94.4667	49.95	97.3	72.9667	49.95	119.9	127.85	101.133	49.95	61.5	49.95	49.95	49.95	221.8	66.3	91.3	52.2833	79.25	149.15	49.95	49.95	152.867	92.6	58.8667
220869_at	NM_018496	Hs.212774	ubiquitin-activating enzyme E1-like 2	UBE1L2	chr4q13.2	55236	NP_060697.3	NM_018227	0006512 // ubiquitin cycle // inferred from electronic annotation /// 0006464 // protein modification // inferred from electronic annotation	0005737 // cytoplasm // inferred from direct assay	0003824 // catalytic activity // inferred from electronic annotation /// 0004839 // ubiquitin activating enzyme activity // inferred from electronic annotation		IPR000798 // Ezrin/radixin/moesin ERM // 7.3E-108 /// IPR000798 // Ezrin/radixin/moesin ERM // 3.3E-94 /// IPR000299 // Band 4.1 // 1.0E-126 /// IPR004878 // Protein of unknown function DUF270 // 1.6E-5 /// IPR005818 // Histone H1/H5 // 5.1E-28 /// IPR001395 // Aldo/keto reductase // 2.0E-61 /// IPR001395 // Aldo/keto reductase // 1.8E-9	49.95	49.95	49.95	49.95	117.65	108.2	49.95	49.95	49.95	49.95	49.95	49.95	49.95	49.95	49.95	49.95	49.95	61.9667	50.4167	49.95	49.95	49.95	49.95	49.95	49.95	49.95	49.95	49.95	53.5333	49.95	49.95	49.95	49.95	75.6667	49.95	49.95
220867_s_at	NM_020344	Hs.283014	solute carrier family 24 (sodium/potassium/calcium exchanger), member 2	SLC24A2	chr9p22-p13	25769	NP_065077.1	NM_020344	0006811 // ion transport // inferred from electronic annotation /// 0006813 // potassium ion transport // inferred from electronic annotation /// 0006814 // sodium ion transport // inferred from electronic annotation /// 0006816 // calcium ion transport // inferred from electronic annotation /// 0007601 // visual perception // inferred from electronic annotation /// 0050896 // response to stimulu…	0016020 // membrane // inferred from electronic annotation /// 0016021 // integral to membrane // inferred from electronic annotation	0005509 // calcium ion binding // inferred from electronic annotation /// 0015293 // symporter activity // inferred from electronic annotation /// 0015297 // antiporter activity // inferred from electronic annotation /// 0030955 // potassium ion binding // inferred from electronic annotation /// 0031402 // sodium ion binding // inferred from electronic annotation			49.95	49.95	49.95	49.95	65.4667	85.3333	53.5	74.6	88.3667	52.55	82.55	80	49.95	60.3333	98.6833	63.9667	59.8667	149.583	205.167	112.533	110.133	49.95	91.0333	76.6667	87.5667	136.25	151.617	89.6667	84.15	58.2	94.2	49.95	95.8333	206	121.9	53.8833
220857_at	NM_014131												IPR000276 // Rhodopsin-like GPCR superfamily // 7.8E-48	49.95	49.95	49.95	49.95	117.6	127.55	49.95	49.95	50.1167	49.95	60.6333	54.0333	61.2667	68.4667	83.7667	87.4	49.95	103.167	140	65.7	49.95	77.5333	49.95	49.95	133.45	124.6	49.95	56.7	50.9333	49.95	49.95	49.95	75.7333	49.95	62.6667	49.95
220853_at	NM_014118	Hs.44780	glycosyltransferase-like domain containing 1	GTDC1	chr2q22.2-q22.3	79712	NP_001006637.1 /// NP_078935.2	NM_001006636 /// NM_024659	0009058 // biosynthesis // inferred from electronic annotation		0016740 // transferase activity // inferred from electronic annotation /// 0016757 // transferase activity, transferring glycosyl groups // inferred from electronic annotation			49.95	49.95	49.95	49.95	202.867	123.1	49.95	71.1667	66	63.9333	93.3	132.3	106.333	63.9333	90	49.95	68.6333	102.067	134.35	112.9	95.1667	49.95	54.75	58.3667	80.2333	89.4	91.9	63.3333	60	70.5	162.767	49.95	83.1833	96.3333	50.3	49.95
220833_at	NM_016241								0001525 // angiogenesis // inferred from sequence or structural similarity /// 0016337 // cell-cell adhesion // inferred from sequence or structural similarity /// 0030155 // regulation of cell adhesion // inferred from sequence or structural similarity /// 0001525 // angiogenesis // inferred from electronic annotation /// 0016337 // cell-cell adhesion // inferred from electronic annotation /// 0…	0005886 // plasma membrane // inferred from sequence or structural similarity /// 0005886 // plasma membrane // inferred from electronic annotation /// 0009897 // external side of plasma membrane // inferred from electronic annotation /// 0016020 // membrane // inferred from electronic annotation /// 0016021 // integral to membrane // inferred from electronic annotation /// 0016021 // integral to…	0030246 // carbohydrate binding // inferred from sequence or structural similarity /// 0030246 // carbohydrate binding // inferred from electronic annotation		IPR002699 // H+-transporting two-sector ATPase, D subunit // 9.5E-104	49.95	49.95	49.95	49.95	155.933	117.467	49.95	49.95	49.95	49.95	117.6	49.95	49.95	49.95	49.95	95.4333	49.95	114.167	120.45	54.8333	49.95	73.3	49.95	52.0167	93.7	49.95	49.95	62.5	49.95	49.95	119.117	49.95	53.0333	62.9	49.95	49.95
220826_at	NM_018277		chromosome 21 open reading frame 77	C21orf77	chr21q22.11	55264		XR_017737 /// XR_017792					IPR001991 // Sodium:dicarboxylate symporter // 1.0E-126	49.95	49.95	49.95	49.95	114.45	187.883	49.95	60.3667	49.95	49.95	54.5333	68.3	99.85	53.5	112.9	49.95	49.95	119.7	140.733	103.1	49.95	109.067	55.5	60.1	49.95	107.633	94.2667	138.3	57.3333	69.5	178.8	49.95	118.55	118.167	49.95	81.15
220824_at	NM_017674	Hs.610961	CDNA FLJ20123 fis, clone COL06041										IPR007110 // Immunoglobulin-like // 0.0069 /// IPR007110 // Immunoglobulin-like // 4.1E-7	49.95	49.95	49.95	49.95	135.8	49.95	49.95	49.95	49.95	49.95	122.35	90.9	49.95	49.95	159.55	89.5333	49.95	49.95	66	105.833	49.95	70.8667	49.95	133.1	115.467	137.867	49.95	49.95	49.95	50.1167	84.2333	87.9333	57.3333	105.2	71.3	118.55
220812_s_at	NM_007072	Hs.252351	HERV-H LTR-associating 2	HHLA2	chr3q13.13	11148	NP_009003.1	NM_007072	0008150 // biological_process // ---	0005575 // cellular_component // --- /// 0016020 // membrane // inferred from electronic annotation /// 0016021 // integral to membrane // inferred from electronic annotation	0003674 // molecular_function // ---		IPR007110 // Immunoglobulin-like // 5.5E-5 /// IPR007110 // Immunoglobulin-like // 2.9E-4 /// IPR000233 // Cadherin cytoplasmic region // 3.5E-102 /// IPR002126 // Cadherin // 6.0E-11 /// IPR002126 // Cadherin // 3.2E-24 /// IPR002126 // Cadherin // 4.6E-17 /// IPR002126 // Cadherin // 1.1E-16 /// IPR002126 // Cadherin // 6.2E-12 /// IPR003597 // Immunoglobulin C1 type // 0.0014	49.95	49.95	49.95	49.95	49.95	49.95	49.95	49.95	49.95	49.95	49.95	49.95	49.95	49.95	49.95	49.95	49.95	49.95	49.95	49.95	49.95	49.95	49.95	49.95	49.95	49.95	49.95	49.95	49.95	49.95	49.95	49.95	49.95	49.95	49.95	49.95
220801_s_at	NM_016527	Hs.356368	hydroxyacid oxidase 2 (long chain)	HAO2	chr1p13.3-p13.1	51179	NP_001005783.1 /// NP_057611.1	NM_001005783 /// NM_016527	0001561 // fatty acid alpha-oxidation // traceable author statement /// 0006118 // electron transport // inferred from electronic annotation /// 0006605 // protein targeting // inferred from electronic annotation /// 0006631 // fatty acid metabolism // inferred from electronic annotation /// 0008152 // metabolism // inferred from electronic annotation	0005777 // peroxisome // traceable author statement /// 0005777 // peroxisome // inferred from electronic annotation	0003973 // (S)-2-hydroxy-acid oxidase activity // traceable author statement /// 0010181 // FMN binding // inferred from electronic annotation /// 0016491 // oxidoreductase activity // inferred from electronic annotation /// 0003824 // catalytic activity // inferred from electronic annotation /// 0003973 // (S)-2-hydroxy-acid oxidase activity // inferred from electronic annotation	Glyoxylate and dicarboxylate metabolism // KEGG	IPR000477 // RNA-directed DNA polymerase (Reverse transcriptase) // 2.6E-26	49.95	49.95	49.95	49.95	127.45	162.15	49.95	65.6333	53.7667	49.95	73.2333	49.95	106.3	62	70.5667	65.1667	49.95	85.2	94.5667	87.3333	50.4667	98.8333	57.0333	107.833	116.483	66.3	87	50.7	53.4167	49.95	123.2	49.95	86.6333	111.967	64.4667	71
220792_at	NM_018699	Hs.132593	PR domain containing 5	PRDM5	chr4q25-q26	11107	NP_061169.2	NM_018699	0006350 // transcription // inferred from electronic annotation /// 0006355 // regulation of transcription, DNA-dependent // inferred from electronic annotation	0005622 // intracellular // inferred from electronic annotation /// 0005634 // nucleus // inferred from electronic annotation	0003677 // DNA binding // inferred from electronic annotation /// 0008270 // zinc ion binding // inferred from electronic annotation /// 0046872 // metal ion binding // inferred from electronic annotation /// 0003676 // nucleic acid binding // inferred from electronic annotation			49.95	49.95	49.95	49.95	272.033	130.5	49.95	52.4333	49.95	49.95	88.6667	110.733	49.95	85.1667	117.533	99.9333	49.95	55.7	110	128.05	49.95	49.95	56.9	49.95	94.3	107.4	83.3333	61.3667	60.1667	49.95	133.45	49.95	100.167	91.5667	70.2667	55.3833
220791_x_at	NM_014139	Hs.591657	sodium channel, voltage-gated, type XI, alpha	SCN11A	chr3p24-p21	11280	NP_054858.2	NM_014139	0006811 // ion transport // inferred from electronic annotation /// 0006814 // sodium ion transport // traceable author statement /// 0007268 // synaptic transmission // not recorded /// 0042493 // response to drug // traceable author statement /// 0006810 // transport // inferred from electronic annotation /// 0006814 // sodium ion transport // inferred from electronic annotation	0001518 // voltage-gated sodium channel complex // inferred from electronic annotation /// 0005624 // membrane fraction // not recorded /// 0016020 // membrane // inferred from electronic annotation /// 0016021 // integral to membrane // inferred from electronic annotation /// 0005887 // integral to plasma membrane // not recorded	0005248 // voltage-gated sodium channel activity // traceable author statement /// 0031402 // sodium ion binding // inferred from electronic annotation /// 0005216 // ion channel activity // inferred from electronic annotation /// 0005244 // voltage-gated ion channel activity // inferred from electronic annotation /// 0005248 // voltage-gated sodium channel activity // inferred from electronic an…			49.95	49.95	49.95	49.95	49.95	68.3	49.95	49.95	49.95	49.95	49.95	52.95	52.2333	49.95	49.95	53.5	49.95	49.95	49.95	60.0667	49.95	49.95	49.95	49.95	49.95	49.95	49.95	49.95	49.95	49.95	49.95	49.95	49.95	49.95	49.95	49.95
220766_at	NM_017589		B-cell translocation gene 4	BTG4	chr11q23	54766	NP_060059.1	NM_017589	0007050 // cell cycle arrest // traceable author statement /// 0008285 // negative regulation of cell proliferation // traceable author statement /// 0030182 // neuron differentiation // traceable author statement /// 0045930 // negative regulation of progression through mitotic cell cycle // inferred from electronic annotation	0005575 // cellular_component // ---			IPR007110 // Immunoglobulin-like // 5.6E-4 /// IPR007110 // Immunoglobulin-like // 2.2 /// IPR007110 // Immunoglobulin-like // 1.1E-5	49.95	49.95	49.95	49.95	49.95	49.95	49.95	49.95	49.95	49.95	49.95	49.95	49.95	49.95	49.95	49.95	49.95	49.95	49.95	49.95	49.95	49.95	49.95	49.95	49.95	49.95	49.95	49.95	49.95	49.95	49.95	49.95	49.95	49.95	49.95	49.95
220758_s_at	NM_019055	Hs.524121	roundabout homolog 4, magic roundabout (Drosophila)	ROBO4	chr11q24.2	54538	NP_061928.4	NM_019055	0001525 // angiogenesis // inferred from genetic interaction /// 0030154 // cell differentiation // inferred from electronic annotation /// 0030336 // negative regulation of cell migration // inferred from electronic annotation /// 0001525 // angiogenesis // inferred from electronic annotation /// 0007275 // development // inferred from electronic annotation /// 0030334 // regulation of cell migr…	0009897 // external side of plasma membrane // inferred from electronic annotation /// 0016021 // integral to membrane // traceable author statement	0004872 // receptor activity // traceable author statement /// 0005515 // protein binding // inferred from electronic annotation /// 0004872 // receptor activity // inferred from electronic annotation		IPR007125 // Histone core // 1.0E-9 /// IPR013106 // Immunoglobulin V-set // 0.0029 /// IPR013106 // Immunoglobulin V-set // 0.0029	49.95	59.3667	49.95	49.95	80.5833	247.267	61.5667	64.0333	61.2667	49.95	164.133	88.1333	100.2	49.95	105.833	99.2333	49.95	95.2333	56.6	129.5	61.7667	127.5	51.05	49.95	215.567	142.783	87.9667	132.1	49.95	49.95	167.817	55.2667	71.7667	185.317	107.467	101.217
220740_s_at	NM_005135	Hs.510939	solute carrier family 12 (potassium/chloride transporters), member 6	SLC12A6	chr15q13-q15	9990	NP_001035959.1 /// NP_001035960.1 /// NP_001035961.1 /// NP_001035962.1 /// NP_005126.1 /// NP_598408.1	NM_001042494 /// NM_001042495 /// NM_001042496 /// NM_001042497 /// NM_005135 /// NM_133647	0000074 // regulation of progression through cell cycle // non-traceable author statement /// 0006811 // ion transport // inferred from electronic annotation /// 0006813 // potassium ion transport // inferred from electronic annotation /// 0006814 // sodium ion transport // inferred from electronic annotation /// 0006821 // chloride transport // inferred from electronic annotation /// 0006873 // …	0005624 // membrane fraction // traceable author statement /// 0005887 // integral to plasma membrane // traceable author statement /// 0016020 // membrane // inferred from electronic annotation /// 0016021 // integral to membrane // inferred from electronic annotation /// 0016323 // basolateral plasma membrane // inferred from electronic annotation /// 0016324 // apical plasma membrane // inferr…	0005215 // transporter activity // inferred from electronic annotation /// 0005515 // protein binding // inferred from electronic annotation /// 0015293 // symporter activity // inferred from electronic annotation /// 0015377 // cation:chloride symporter activity // inferred from electronic annotation /// 0015379 // potassium:chloride symporter activity // non-traceable author statement /// 00309…		IPR000477 // RNA-directed DNA polymerase (Reverse transcriptase) // 4.2E-5 /// IPR003166 // Transcription factor TFIIE beta subunit, core // 3.7E-47	49.95	49.95	49.95	49.95	71	194.667	49.95	81.3833	53.2667	59.6667	49.95	77.1	49.95	49.95	49.95	70.1	49.95	116.633	167.567	110.3	71.8	72.0667	49.95	49.95	114.983	98.4167	121.95	64.4667	54.2333	52.0167	61.1667	49.95	80.9667	96.6833	86.4333	72
220737_at	AF184965	Hs.368153	ribosomal protein S6 kinase, 90kDa, polypeptide 6	RPS6KA6	chrXq21	27330	NP_055311.1	NM_014496	0006468 // protein amino acid phosphorylation // inferred from electronic annotation /// 0007165 // signal transduction // traceable author statement /// 0007417 // central nervous system development // traceable author statement		0000166 // nucleotide binding // inferred from electronic annotation /// 0000287 // magnesium ion binding // inferred from electronic annotation /// 0004674 // protein serine/threonine kinase activity // inferred from electronic annotation /// 0004713 // protein-tyrosine kinase activity // inferred from electronic annotation /// 0005524 // ATP binding // inferred from electronic annotation /// 00…	Ribosomal_Proteins // GenMAPP		49.95	49.95	49.95	49.95	133.7	175.2	49.95	49.95	49.95	49.95	113.9	72.0667	49.95	88.1667	62.1	58.3667	49.95	205.667	173.15	87.9333	49.95	63.9667	49.95	49.95	92.7	93.9667	118.2	49.95	74.6333	49.95	231.933	49.95	75	91.1	70.7333	98.3
220725_x_at	NM_025095	Hs.526500	Dynein, axonemal, heavy chain 3	DNAH3	chr16p12.2	55567	NP_060009.1	NM_017539	0001539 // ciliary or flagellar motility // non-traceable author statement /// 0007018 // microtubule-based movement // inferred from electronic annotation	0005858 // axonemal dynein complex // non-traceable author statement /// 0030286 // dynein complex // inferred from electronic annotation	0003777 // microtubule motor activity // inferred from electronic annotation /// 0003777 // microtubule motor activity // non-traceable author statement /// 0000166 // nucleotide binding // inferred from electronic annotation /// 0005524 // ATP binding // inferred from electronic annotation /// 0016887 // ATPase activity // inferred from electronic annotation /// 0017111 // nucleoside-triphosphat…		IPR008174 // Galanin // 4.6E-7	70.4667	52.4333	79.8333	62.9	1705.73	1889.52	180.25	131.6	156.217	131.1	303.75	294.5	401.683	128.8	392.2	489.767	69.0333	395.767	231.833	281.717	116.3	341.55	171.4	271.733	447.3	618.85	644.1	620	297.7	303.683	677.133	247.267	825.233	337.1	182.033	358.9
220713_at	NM_024987	Hs.636866	CDNA FLJ12345 fis, clone MAMMA1002294										IPR001660 // Sterile alpha motif SAM // 3.7E-10 /// IPR012860 // Protein of unknown function DUF1630 // 4.1E-26	49.95	54	49.95	49.95	57.1	49.95	49.95	49.95	82.6333	49.95	49.95	80.3833	128.95	49.95	146.1	71.5333	78.7333	111.8	49.95	49.95	66.5333	135.1	49.95	60.8333	95.7167	84.9167	81.7333	114.933	73.6	119.033	291.95	49.95	49.95	226.2	57.5	67.9333
220701_at	NM_018587												IPR001147 // Ribosomal protein L21e // 4.8E-67	49.95	49.95	49.95	49.95	175.9	76.1333	49.95	49.95	52.8667	49.95	95.7167	49.95	55.0667	49.95	111.967	49.95	49.95	49.95	49.95	77.3667	49.95	61.3667	49.95	50.5833	49.95	49.95	92.3	84.6167	49.95	67.1667	59.1333	49.95	77.4333	49.95	80.3833	49.95
220686_s_at	NM_018068	Hs.274150	piwi-like 2 (Drosophila)	PIWIL2	chr8p21.3	55124	NP_060538.2 /// XP_001127830.1	NM_018068 /// XM_001127830	0007283 // spermatogenesis // inferred from electronic annotation /// 0030154 // cell differentiation // inferred from electronic annotation /// 0007275 // development // inferred from electronic annotation	0005737 // cytoplasm // inferred from electronic annotation			IPR002110 // Ankyrin // 6.5E-9 /// IPR002110 // Ankyrin // 1.1E-7 /// IPR002110 // Ankyrin // 2.5E-9 /// IPR002110 // Ankyrin // 0.018 /// IPR008081 // Cytoplasmic fragile X mental retardation protein interacting protein // 1.0E-126 /// IPR008081 // Cytoplasmic fragile X mental retardation protein interacting protein // 1.0E-126	49.95	49.95	49.95	49.95	106.533	123.1	49.95	49.95	49.95	49.95	62.7	54.8667	53.6167	49.95	119.733	75.2	49.95	49.95	102.767	68.6667	49.95	88.7333	49.95	61.6667	120.167	123.25	66.0667	93.1333	49.95	49.95	125.1	57.6	57.1	63.8667	52.8333	58.8667
220671_at	NM_012118	Hs.548091	CCR4 carbon catabolite repression 4-like (S. cerevisiae)	CCRN4L	chr4q31.1	25819	NP_036250.2	NM_012118	0006366 // transcription from RNA polymerase II promoter // traceable author statement /// 0048511 // rhythmic process // inferred from electronic annotation	0005634 // nucleus // traceable author statement	0003700 // transcription factor activity // traceable author statement			49.95	49.95	50.2667	49.95	231.417	267.4	51.9	49.95	53.7667	49.95	131.6	147.85	116.3	85.2333	255.267	127.55	49.95	254.967	282.917	254.867	61.5667	211.45	64.4	167.25	280.1	183.833	218.25	120.55	89.1333	133.6	223.033	101.267	178	136.05	162.117	216.217
220653_at	NM_015363		zinc finger, imprinted 2	ZIM2	chr19q13.4	23619	NP_056178.3	NM_015363	0006350 // transcription // inferred from electronic annotation /// 0006355 // regulation of transcription, DNA-dependent // non-traceable author statement /// 0006355 // regulation of transcription, DNA-dependent // inferred from electronic annotation	0005575 // cellular_component // --- /// 0005622 // intracellular // inferred from electronic annotation /// 0005634 // nucleus // inferred from electronic annotation	0003677 // DNA binding // non-traceable author statement /// 0008270 // zinc ion binding // non-traceable author statement /// 0046872 // metal ion binding // inferred from electronic annotation /// 0003676 // nucleic acid binding // inferred from electronic annotation /// 0008270 // zinc ion binding // inferred from electronic annotation /// 0003677 // DNA binding // inferred from electronic ann…		IPR001909 // KRAB box // 6.1E-26 /// IPR007087 // Zn-finger, C2H2 type // 1.4E-6 /// IPR007087 // Zn-finger, C2H2 type // 5.1E-7 /// IPR007087 // Zn-finger, C2H2 type // 2.1E-6 /// IPR007087 // Zn-finger, C2H2 type // 2.3E-6 /// IPR007087 // Zn-finger, C2H2 type // 9.5E-7 /// IPR007087 // Zn-finger, C2H2 type // 2.1E-6 /// IPR007087 // Zn-finger, C2H2 type // 6.5E-7 /// IPR007087 // Zn-finger, C2…	49.95	49.95	49.95	49.95	240.967	184.633	154.767	93.5333	98.5	70.7	55.8333	77.2333	173	76.1333	67.4333	105.1	115.633	146.8	132.45	147.417	51.6333	130.1	49.95	71.2	77.9333	168.167	142.267	49.95	82.8833	67.6667	87.2	61.2333	165.083	49.95	135.95	124.65
220596_at	NM_015590	Hs.193832	G patch domain containing 4	GPATCH4	chr1q22	54865	NP_056405.2 /// NP_872620.1	NM_015590 /// NM_182679		0005622 // intracellular // inferred from electronic annotation	0003676 // nucleic acid binding // inferred from electronic annotation			49.95	49.95	49.95	49.95	107.367	125.55	49.95	49.95	49.95	49.95	91.5	101.95	56.2333	49.95	49.95	49.95	50.3	56	106.033	49.95	49.95	79.5667	50.5833	49.95	90.7	52.3167	92.8667	49.95	49.95	49.95	134.35	49.95	49.95	78.2833	79.2167	54.75
220592_at	NM_017950	Hs.202542	coiled-coil domain containing 40	CCDC40	chr17q25.3	55036	XP_371082.1 /// XP_935343.1 /// XP_939614.1 /// XP_947783.1 /// XP_951324.1	XM_371082 /// XM_930250 /// XM_934521 /// XM_942690 /// XM_946231	0006614 // SRP-dependent cotranslational protein targeting to membrane // inferred from electronic annotation	0005786 // signal recognition particle (sensu Eukaryota) // inferred from electronic annotation	0003723 // RNA binding // inferred from electronic annotation /// 0005525 // GTP binding // inferred from electronic annotation		IPR000719 // Protein kinase // 1.9E-7 /// IPR000472 // TGF-beta receptor/activin receptor, type I/II // 1.8E-12 /// IPR001909 // KRAB box // 2.5E-21	49.95	49.95	49.95	49.95	91.1333	109.467	49.95	49.95	49.95	49.95	62.1333	80.4667	77.6	49.95	123.35	70.4333	49.95	93.1	103.767	64.3	49.95	56.9667	66.5	49.95	128.4	130.15	78.4	60.3667	55.5333	49.95	97.3	49.95	49.95	49.95	91.8333	64.4667
220591_s_at	NM_025184	Hs.521953	EF-hand domain (C-terminal) containing 2	EFHC2	chrXp11.3	80258	NP_079460.2	NM_025184			0005509 // calcium ion binding // inferred from electronic annotation		IPR003034 // DNA-binding SAP // 3.8E-11 /// IPR007110 // Immunoglobulin-like // 1.0E-6 /// IPR007110 // Immunoglobulin-like // 4.5E-5 /// IPR007110 // Immunoglobulin-like // 5.0E-6	49.95	49.95	49.95	49.95	103.033	121	49.95	64.6	49.95	63.6333	115.5	94.6	60.5333	52.6	72.8667	49.95	49.95	83.5667	95.8333	98.8833	64.9333	101.767	58.6333	49.95	94.5	67.9667	49.95	55.8	70.4333	56.0333	106.033	50.6667	74.2333	111.333	93	61.9333
220578_at	NM_025008	Hs.516243	ADAMTS-like 4	ADAMTSL4	chr1q21.2	54507	NP_061905.2 /// NP_079284.2	NM_019032 /// NM_025008	0006915 // apoptosis // inferred from electronic annotation /// 0043065 // positive regulation of apoptosis // inferred from direct assay	0031012 // extracellular matrix // inferred from electronic annotation	0002020 // protease binding // inferred from physical interaction /// 0004222 // metalloendopeptidase activity // inferred from electronic annotation /// 0008233 // peptidase activity // inferred from electronic annotation		IPR003129 // Thrombospondin, N-terminal // 5.4E-70 /// IPR001007 // von Willebrand factor, type C // 3.2E-16 /// IPR001007 // von Willebrand factor, type C // 2.7E-8 /// IPR001007 // von Willebrand factor, type C // 1.4E-13 /// IPR006209 // EGF-like domain // 1.3E-5 /// IPR006209 // EGF-like domain // 2.3E-5 /// IPR006209 // EGF-like domain // 3.2E-4 /// IPR006209 // EGF-like domain // 1.8E-4 ///…	49.95	49.95	49.95	49.95	194.8	260.067	49.95	49.95	49.95	49.95	120.95	89.9667	49.95	77.1	88.4333	75.6667	58	65.5667	147.683	96.9833	49.95	57.5667	77.1667	106.6	192.067	49.95	80.2333	49.95	51.0833	107.4	125.9	59.1667	107.833	178.8	49.95	49.95
220574_at	NM_024966	Hs.511265	sema domain, transmembrane domain (TM), and cytoplasmic domain, (semaphorin) 6D	SEMA6D	chr15q21.1	80031	NP_065909.1 /// NP_079242.2 /// NP_705869.1 /// NP_705870.1 /// NP_705871.1 /// NP_705872.1	NM_020858 /// NM_024966 /// NM_153616 /// NM_153617 /// NM_153618 /// NM_153619	0007399 // nervous system development // inferred from electronic annotation /// 0030154 // cell differentiation // inferred from electronic annotation /// 0007275 // development // inferred from electronic annotation	0016020 // membrane // inferred from electronic annotation /// 0016021 // integral to membrane // inferred from electronic annotation	0004872 // receptor activity // inferred from electronic annotation /// 0003677 // DNA binding // inferred from electronic annotation			49.95	49.95	49.95	49.95	126.2	144	49.95	71.2667	67.8333	52.2	66.5333	100.95	87.8333	111	193.3	87.7667	54.7833	141.633	136.1	49.95	69.2333	97.2333	64.0333	49.95	157.7	162.85	165.333	151.667	104.333	73.8	223.867	49.95	77.4333	99.4833	82.1167	91.2333
220566_at	NM_014308	Hs.278901	phosphoinositide-3-kinase, regulatory subunit 5, p101	PIK3R5	chr17p13.1	23533	NP_055123.1	NM_014308		0005634 // nucleus // inferred from electronic annotation /// 0016020 // membrane // inferred from electronic annotation			IPR001590 // Peptidase M12B, ADAM/reprolysin // 2.4E-9 /// IPR002870 // Peptidase M12B, propeptide // 1.0E-29 /// IPR000980 // SH2 motif // 3.3E-19 /// IPR000712 // Apoptosis regulator Bcl-2 protein, BH // 5.4E-45 /// IPR000712 // Apoptosis regulator Bcl-2 protein, BH // 3.2E-17	51.3667	92.6333	49.95	49.95	456.2	317.917	65.3667	83.8	83.8	76.9667	77	89.4	171.2	80.2667	183.15	149.583	86.4333	191.75	146.35	162.767	93.5333	136.967	115.167	106.133	150.933	283.117	144.2	131.5	103.467	91.3333	262.6	95.6	161.833	247.3	135.1	123.85
220542_s_at	NM_016583	Hs.211092	palate, lung and nasal epithelium carcinoma associated	PLUNC	chr20q11.2	51297	NP_057667.1 /// NP_570913.1	NM_016583 /// NM_130852	0045087 // innate immune response // non-traceable author statement	0005576 // extracellular region // inferred from direct assay	0003674 // molecular_function // --- /// 0008289 // lipid binding // inferred from electronic annotation		IPR001264 // Glycosyl transferase, family 51 // 4.4E-85 /// IPR008250 // E1-E2 ATPase-associated region // 2.9E-60 /// IPR005834 // Haloacid dehalogenase-like hydrolase // 7.0E-32	49.95	49.95	49.95	49.95	185.183	178.65	66.8333	107.267	101.133	86.4667	154.1	153.517	123.3	79.9167	49.95	87.8	64.9	168.45	240.267	207.217	100.75	95.6667	75.5667	49.95	142.033	106.667	100.95	106.6	112.867	126.15	237.367	89.8333	59.2	202.383	128.15	132.05
220533_at	NM_024853												IPR001254 // Peptidase S1, chymotrypsin // 1.7E-50	49.95	49.95	49.95	49.95	173.6	103.833	49.95	49.95	73.5333	49.95	49.95	92	49.95	66.6	70.5333	49.95	49.95	78.2833	65.2667	82.1167	97.8167	68.5667	49.95	119.867	70.9333	115.9	99.4333	85.9667	49.95	58.8	90	54.7833	56.7	110	50.5333	49.95
220475_at	NM_022127	Hs.591877	solute carrier family 28 (sodium-coupled nucleoside transporter), member 3	SLC28A3	chr9q22.2	64078	NP_071410.1	NM_022127	0006810 // transport // inferred from electronic annotation	0016020 // membrane // inferred from electronic annotation	0001882 // nucleoside binding // inferred from electronic annotation /// 0005415 // nucleoside:sodium symporter activity // inferred from electronic annotation			49.95	49.95	49.95	49.95	86.3667	157.317	49.95	49.95	49.95	56.1333	94.7	59.7667	106.6	68.0667	78.9167	94.9333	54.75	95.4	110.433	121	91.1	91.9333	96.7167	103.2	123.15	138.533	92.5	94.7333	59.6333	86.5667	137.167	83.8	147.617	133.2	83.8833	84.9167
220465_at	NM_024988	Hs.287521	hypothetical protein FLJ12355	FLJ12355	chr19q13.11	80054								56.9667	66.5	49.95	61.3667	277.667	243.4	57.0333	49.95	89.5	80.6667	271.433	81.6167	214.067	69.5333	216.583	157.917	105.433	193.983	210.45	96.3333	51.6667	213.933	133.45	293.3	195.3	194.367	210.117	213.45	182	190.983	265.3	129.35	311.1	541.267	195.3	220.933
220463_at	NM_024971	Hs.47288	transient receptor potential cation channel, subfamily M, member 3	TRPM3	chr9q21.11-q21.12	80036	NP_001007471.1 /// NP_001007472.1 /// NP_066003.2 /// NP_079247.4 /// NP_996827.2 /// NP_996828.2 /// NP_996829.2 /// NP_996830.2 /// NP_996831.1	NM_001007470 /// NM_001007471 /// NM_020952 /// NM_024971 /// NM_206944 /// NM_206945 /// NM_206946 /// NM_206947 /// NM_206948	0006811 // ion transport // inferred from electronic annotation /// 0006812 // cation transport // inferred from direct assay /// 0006816 // calcium ion transport // inferred from electronic annotation /// 0006810 // transport // inferred from electronic annotation	0016020 // membrane // inferred from electronic annotation /// 0016021 // integral to membrane // inferred from electronic annotation	0004872 // receptor activity // inferred from electronic annotation /// 0005216 // ion channel activity // inferred from electronic annotation /// 0005262 // calcium channel activity // inferred from electronic annotation /// 0005509 // calcium ion binding // inferred from electronic annotation /// 0005261 // cation channel activity // inferred from direct assay			49.95	58.1667	49.95	49.95	406.667	222.867	49.95	69.1667	55.2167	49.95	79.95	98.5667	81.1167	54.0333	113.367	82.4667	51.2833	147.65	169.15	49.95	62.9333	110.7	119.417	102.667	86.3333	147.617	74.7667	86.3333	59.2	59.3667	81.9667	49.95	117.767	118.717	123.35	57.4
220452_x_at	NM_021031	Hs.474123	Cat eye syndrome chromosome region, candidate 7	CECR7	chr22q11.1	27438								105.367	92.9333	84.3333	64.6	335.6	340.483	203.117	192.2	243.6	310.8	350.9	437.417	384.533	294.55	296.55	279.233	213.617	195.2	220.367	279.533	233.833	273.5	195.667	309.9	239.533	229.8	301.25	230.533	329.633	308.1	234.4	356.433	260.133	195.3	274.067	194.3
220449_at	NM_024049		hypothetical protein MGC5566	MGC5566	chr20q13.12	79015		CR616794						49.95	49.95	49.95	49.95	243.367	153.317	49.95	97.3	87.4667	71.9667	49.95	99.2667	49.95	49.95	49.95	89.1333	66.6	49.95	56.3	219.8	71.3	132.4	49.95	126.8	49.95	49.95	172.7	68.5333	49.95	116.167	203.533	49.95	59.0667	58.3	161.95	49.95
220446_s_at	NM_005769	Hs.251383	carbohydrate (N-acetylglucosamine 6-O) sulfotransferase 4	CHST4	chr16q22.3	10164	NP_005760.1	NM_005769	0005975 // carbohydrate metabolism // inferred from electronic annotation /// 0006044 // N-acetylglucosamine metabolism // inferred from direct assay /// 0006477 // protein amino acid sulfation // traceable author statement /// 0006790 // sulfur metabolism // inferred from direct assay /// 0006928 // cell motility // traceable author statement /// 0006954 // inflammatory response // inferred from…	0005802 // Golgi trans face // inferred from direct assay /// 0016020 // membrane // inferred from electronic annotation /// 0016021 // integral to membrane // inferred from electronic annotation /// 0031228 // intrinsic to Golgi membrane // non-traceable author statement	0001517 // N-acetylglucosamine 6-O-sulfotransferase activity // inferred from direct assay /// 0016740 // transferase activity // inferred from electronic annotation /// 0008146 // sulfotransferase activity // inferred from electronic annotation /// 0008146 // sulfotransferase activity // traceable author statement		IPR001003 // MHC Class II alpha chain, alpha-1 domain // 9.0E-45 /// IPR007110 // Immunoglobulin-like // 2.3E-8	49.95	52.55	49.95	49.95	213.617	178.9	62.9333	72.3333	60.2333	69.1667	99.9667	84.1167	107.5	85.3667	120.367	135.2	52.7167	177	190.517	149.367	100.05	94.4333	117.817	49.95	145.567	197.533	185.683	122.4	68.6667	114.05	132.65	72.5333	115.217	111.6	126.15	128.4
220395_at	NM_018602	Hs.513053	DnaJ (Hsp40) homolog, subfamily A, member 4	DNAJA4	chr15q25.1	55466	NP_061072.2	NM_018602	0006457 // protein folding // inferred from electronic annotation		0008270 // zinc ion binding // inferred from electronic annotation /// 0031072 // heat shock protein binding // inferred from electronic annotation /// 0046872 // metal ion binding // inferred from electronic annotation /// 0051082 // unfolded protein binding // inferred from electronic annotation		IPR000276 // Rhodopsin-like GPCR superfamily // 4.8E-21	79.4833	90.4333	54.6667	49.95	426.367	270.067	137.6	156.683	175.9	137.833	210.45	185.883	192.7	149.583	190.517	156.583	167.05	338.5	438.2	277	178.15	49.95	217.283	182.9	279.533	206.3	278.533	199.15	148.65	185.567	312.65	203.417	237.567	417.433	90.5667	226.067
220379_at	NM_020369	Hs.651220	fascin homolog 3, actin-bundling protein, testicular (Strongylocentrotus purpuratus)	FSCN3	chr7q31.3	29999	NP_065102.1	NM_020369		0005856 // cytoskeleton // traceable author statement	0030674 // protein binding, bridging // inferred from electronic annotation /// 0051015 // actin filament binding // inferred from electronic annotation /// 0003779 // actin binding // inferred from electronic annotation		IPR002198 // Short-chain dehydrogenase/reductase SDR // 7.3E-72 /// IPR010431 // Fascin // 4.2E-14	49.95	49.95	49.95	49.95	377.6	201.117	78.2	112.033	135.8	49.95	113.233	168.05	154.067	53.1833	77.4667	155.167	49.95	136.617	99.3167	138.217	72.5333	115.117	80.9333	81.9333	117.7	172.2	212.683	106.867	110.167	104.767	133.65	86.1667	123.1	110.8	140.7	124.25
220375_s_at	NM_024752												IPR007087 // Zn-finger, C2H2 type // 7.0E-6 /// IPR007087 // Zn-finger, C2H2 type // 5.5E-5 /// IPR007087 // Zn-finger, C2H2 type // 4.7E-5	63.6	90.6	57.8333	49.95	354.5	295.25	89.4667	59.1667	112.2	66.2333	148.817	214.583	172.1	95.4333	148.817	187.683	57.2667	122.15	127.4	143.067	85.9667	138.533	114.633	112.667	131.7	122.1	169.6	93.5333	103.167	124.95	376.767	89.9333	119.667	154.4	118.767	63.6333
220373_at	NM_017639	Hs.591708	dachsous 2 (Drosophila)	DCHS2	chr4q32.1	54798	NP_060109.2 /// NP_955380.1	NM_017639 /// NM_199348	0007156 // homophilic cell adhesion // inferred from electronic annotation	0016020 // membrane // inferred from electronic annotation	0005509 // calcium ion binding // inferred from electronic annotation		IPR008197 // Whey acidic protein, core region // 1.4E-16 /// IPR003961 // Fibronectin, type III // 1.2E-13	49.95	49.95	49.95	49.95	49.95	49.95	49.95	49.95	49.95	49.95	49.95	49.95	49.95	49.95	49.95	49.95	49.95	49.95	49.95	49.95	49.95	49.95	49.95	49.95	49.95	49.95	49.95	49.95	49.95	49.95	49.95	49.95	49.95	49.95	49.95	49.95
220357_s_at	NM_016276	Hs.300863	serum/glucocorticoid regulated kinase 2	SGK2	chr20q13.2	10110	NP_057360.2 /// NP_733794.1	NM_016276 /// NM_170693	0006468 // protein amino acid phosphorylation // inferred from electronic annotation /// 0006468 // protein amino acid phosphorylation // non-traceable author statement /// 0006979 // response to oxidative stress // traceable author statement /// 0007243 // protein kinase cascade // traceable author statement /// 0006350 // transcription // inferred from electronic annotation /// 0006355 // regul…	0005575 // cellular_component // --- /// 0005634 // nucleus // inferred from electronic annotation	0000166 // nucleotide binding // inferred from electronic annotation /// 0004674 // protein serine/threonine kinase activity // inferred from electronic annotation /// 0004674 // protein serine/threonine kinase activity // traceable author statement /// 0004682 // protein kinase CK2 activity // non-traceable author statement /// 0004713 // protein-tyrosine kinase activity // inferred from electro…		--- // --- // 2.2E-15 /// IPR000276 // Rhodopsin-like GPCR superfamily // 1.9E-30 /// IPR000219 // DH domain // 2.4E-16 /// IPR001909 // KRAB box // 2.5E-16 /// IPR007087 // Zn-finger, C2H2 type // 6.7E-6 /// IPR007087 // Zn-finger, C2H2 type // 5.5E-5 //	49.95	49.95	49.95	49.95	220.767	180.25	73.8	120.9	127.55	112.167	180	162.5	88.0333	139.1	102.367	161.05	62.7	125.2	75.2333	312.35	117.7	97.3	132.4	154.25	138.367	152.5	164.183	103.333	93.9667	119.867	123.85	81.5667	62.4	72.3333	127.2	72.9
220345_at	NM_024993	Hs.285782	leucine rich repeat transmembrane neuronal 4	LRRTM4	chr2p12	80059	NP_079269.3	NM_024993		0016021 // integral to membrane // inferred from electronic annotation /// 0016020 // membrane // inferred from electronic annotation	0005515 // protein binding // inferred from electronic annotation			49.95	49.95	49.95	49.95	49.95	49.95	49.95	49.95	49.95	49.95	49.95	49.95	49.95	49.95	49.95	49.95	49.95	49.95	49.95	49.95	49.95	49.95	49.95	49.95	49.95	49.95	49.95	49.95	49.95	49.95	49.95	49.95	49.95	49.95	49.95	49.95
220321_s_at	NM_024584	Hs.21081	coiled-coil domain containing 121	CCDC121	chr2p23.2	79635	NP_078860.2	NM_024584					IPR000504 // RNA-binding region RNP-1 (RNA recognition motif) // 4.2E-15	49.95	49.95	49.95	49.95	49.95	49.95	49.95	49.95	49.95	49.95	49.95	49.95	49.95	49.95	49.95	49.95	49.95	49.95	49.95	49.95	49.95	49.95	49.95	49.95	49.95	49.95	49.95	49.95	49.95	49.95	49.95	49.95	49.95	49.95	49.95	49.95
220287_at	NM_020249	Hs.476604	ADAM metallopeptidase with thrombospondin type 1 motif, 9	ADAMTS9	chr3p14.3-p14.2	56999	NP_891550.1	NM_182920	0006508 // proteolysis // inferred from direct assay /// 0006516 // glycoprotein catabolism // traceable author statement /// 0007275 // development // traceable author statement /// 0006508 // proteolysis // inferred from electronic annotation	0005578 // extracellular matrix (sensu Metazoa) // inferred from direct assay /// 0005578 // extracellular matrix (sensu Metazoa) // inferred from electronic annotation /// 0031012 // extracellular matrix // inferred from electronic annotation	0004222 // metalloendopeptidase activity // inferred from electronic annotation /// 0008270 // zinc ion binding // inferred from electronic annotation /// 0046872 // metal ion binding // inferred from electronic annotation /// 0008237 // metallopeptidase activity // inferred from direct assay /// 0008233 // peptidase activity // inferred from electronic annotation /// 0008237 // metallopeptidase …		IPR001993 // Mitochondrial substrate carrier // 1.7E-21 /// IPR001993 // Mitochondrial substrate carrier // 1.4E-23 /// IPR001993 // Mitochondrial substrate carrier // 8.6E-29	49.95	51.6333	49.95	49.95	406.783	341.25	104.3	67.5	89.1	60.0333	97.2667	86.4333	166.6	111.833	102.1	75.3	61.0667	142.983	182.2	118.8	66.7	108.067	77.3	57.5333	138.867	72.5333	96.6833	111.533	96.5167	105	119.617	85.6	99.1167	127.4	86.5667	89.6
220251_at	NM_024998	Hs.194754	chromosome 1 open reading frame 107	C1orf107	chr1q32.2	27042	NP_055203.4	NM_014388	0007275 // development // inferred from electronic annotation	0005634 // nucleus // inferred from electronic annotation				58.6333	68.0667	51.2833	64.8667	196.433	160.85	81.2333	96.1167	92.4333	80.1167	97.8167	103.467	119.7	109.3	159.317	130.35	53	157.317	182.883	150.933	92.7667	150.667	73.3667	129.8	152.033	222.867	161.133	168.35	99.9667	96.8833	190.25	98.1	93.5333	166.05	123.65	142.983
220244_at	NM_013343	Hs.591661	loss of heterozygosity, 3, chromosomal region 2, gene A	LOH3CR2A	chr3p24-26	29931	NP_037475.1	NM_013343						97.8167	100.867	49.95	80.6167	269.133	187.167	208.4	75.2	103.3	73.1667	78.9833	109.467	96.1667	123.8	163.233	104.3	82.8833	87.2	226.733	109.6	77.9333	69.5333	83.5667	67.2667	74.7667	67.3	129.85	68.1667	87.1333	68.9333	53.7333	79.4833	76.6667	66.6333	53.3	75.5
220238_s_at	NM_018846	Hs.385861	kelch-like 7 (Drosophila)	KLHL7	chr7p15.3	55975	NP_001026880.1 /// NP_061334.2	NM_001031710 /// NM_018846		0005730 // nucleolus // inferred from direct assay	0005515 // protein binding // inferred from electronic annotation			49.95	49.95	49.95	49.95	49.95	49.95	49.95	49.95	49.95	49.95	49.95	49.95	49.95	49.95	49.95	49.95	49.95	49.95	49.95	49.95	49.95	49.95	49.95	49.95	49.95	49.95	49.95	49.95	49.95	49.95	49.95	49.95	49.95	49.95	49.95	49.95
220227_at	NM_024883	Hs.598638	cadherin 4, type 1, R-cadherin (retinal)	CDH4	chr20q13.3	1002	NP_001785.2	NM_001794	0007155 // cell adhesion // traceable author statement /// 0007156 // homophilic cell adhesion // inferred from electronic annotation /// 0007411 // axon guidance // inferred from electronic annotation /// 0045773 // positive regulation of axon extension // inferred from electronic annotation	0005615 // extracellular space // inferred from electronic annotation /// 0005886 // plasma membrane // not recorded /// 0016021 // integral to membrane // inferred from electronic annotation	0005509 // calcium ion binding // inferred from electronic annotation /// 0005515 // protein binding // inferred from electronic annotation			49.95	49.95	49.95	49.95	259.283	218.167	49.95	114.3	239.033	77.6	56.7	109.067	142.15	85.7333	141.183	183.433	54.2667	181.833	150.633	163.85	89.1333	125.75	157.067	90.5	80.9667	181.1	142	100.75	139.033	130.65	128.95	68.5333	161.133	133	164.45	60.4333
220214_at	NM_013250	Hs.523457	zinc finger protein 215	ZNF215	chr11p15.4	7762	NP_037382.2	NM_013250	0006350 // transcription // inferred from electronic annotation /// 0006355 // regulation of transcription, DNA-dependent // inferred from electronic annotation /// 0006355 // regulation of transcription, DNA-dependent // non-traceable author statement	0005622 // intracellular // inferred from electronic annotation /// 0005634 // nucleus // inferred from electronic annotation /// 0005634 // nucleus // non-traceable author statement	0003676 // nucleic acid binding // inferred from electronic annotation /// 0003700 // transcription factor activity // inferred from electronic annotation /// 0003700 // transcription factor activity // non-traceable author statement /// 0008270 // zinc ion binding // non-traceable author statement /// 0046872 // metal ion binding // inferred from electronic annotation /// 0003677 // DNA binding …		IPR002666 // Reduced folate carrier // 2.1E-28 /// IPR002666 // Reduced folate carrier // 1.0E-126	62.7333	49.95	49.95	49.95	49.95	49.95	49.95	49.95	49.95	49.95	49.95	49.95	49.95	49.95	49.95	49.95	49.95	49.95	49.95	49.95	49.95	49.95	49.95	49.95	49.95	49.95	49.95	49.95	49.95	49.95	49.95	49.95	49.95	49.95	49.95	49.95
220195_at	NM_018328	Hs.458312	methyl-CpG binding domain protein 5	MBD5	chr2q23.1	55777	NP_060798.2	NM_018328		0005634 // nucleus // inferred from electronic annotation	0003677 // DNA binding // inferred from electronic annotation		IPR002202 // Hydroxymethylglutaryl-coenzyme A reductase // 1.0E-126	53.5	60.6333	49.95	49.95	184.417	215.467	89.1	59.6	70.1333	73.9	61	80.1167	105.2	54.7833	54.75	74.1333	52.9167	85.2	143.533	49.95	71.0667	49.95	49.95	49.95	50.0333	67.2667	49.95	53.8833	67.1667	49.95	49.95	49.95	78.9167	49.95	49.95	49.95
220190_s_at	NM_006873		TFIIA-alpha/beta-like factor /// stoned B/TFIIA-alpha/beta-like factor	ALF /// SALF	chr2p16.3	11036 /// 286749	NP_006863.2 /// NP_751946.1 /// NP_758515.1	NM_006872 /// NM_172196 /// NM_172311	0006350 // transcription // inferred from electronic annotation /// 0006355 // regulation of transcription, DNA-dependent // inferred from electronic annotation /// 0006367 // transcription initiation from RNA polymerase II promoter // inferred from electronic annotation /// 0006886 // intracellular protein transport // inferred from electronic annotation /// 0030100 // regulation of endocytosis …	0005634 // nucleus // inferred from electronic annotation /// 0016020 // membrane // inferred from electronic annotation /// 0030125 // clathrin vesicle coat // inferred from electronic annotation	0003677 // DNA binding // inferred from electronic annotation /// 0003702 // RNA polymerase II transcription factor activity // traceable author statement /// 0003713 // transcription coactivator activity // traceable author statement /// 0016986 // transcription initiation factor activity // inferred from electronic annotation		IPR006208 // Cystine knot domain // 1.0E-59	49.95	49.95	49.95	49.95	49.95	49.95	49.95	49.95	49.95	49.95	49.95	49.95	49.95	49.95	49.95	49.95	49.95	49.95	49.95	49.95	49.95	49.95	49.95	49.95	49.95	49.95	49.95	49.95	49.95	49.95	49.95	49.95	49.95	49.95	49.95	49.95
220181_x_at	NM_024055	Hs.631975	solute carrier family 30 (zinc transporter), member 5	SLC30A5	chr5q12.1	64924	NP_075053.2 /// NP_076960.1	NM_022902 /// NM_024055	0006812 // cation transport // inferred from electronic annotation /// 0006829 // zinc ion transport // inferred from direct assay /// 0006882 // zinc ion homeostasis // inferred from direct assay /// 0010043 // response to zinc ion // inferred from direct assay /// 0010155 // regulation of proton transport // non-traceable author statement /// 0006824 // cobalt ion transport // inferred from dir…	0005624 // membrane fraction // non-traceable author statement /// 0005887 // integral to plasma membrane // traceable author statement /// 0016020 // membrane // inferred from electronic annotation /// 0016324 // apical plasma membrane // inferred from direct assay /// 0005624 // membrane fraction // inferred from direct assay /// 0005794 // Golgi apparatus // inferred from direct assay /// 0030…	0005385 // zinc ion transporter activity // inferred from direct assay /// 0008270 // zinc ion binding // non-traceable author statement /// 0008324 // cation transporter activity // inferred from electronic annotation /// 0015290 // electrochemical potential-driven transporter activity // non-traceable author statement /// 0015338 // cation diffusion facilitator activity // traceable author stat…			87.9333	49.95	60.8	49.95	339.267	195.2	49.95	49.95	49.95	49.95	49.95	64.5	82.7167	49.95	49.95	49.95	49.95	49.95	49.95	49.95	49.95	62.8333	49.95	49.95	49.95	49.95	49.95	49.95	49.95	49.95	115.583	75.2	49.95	116.633	49.95	49.95
220173_at	NM_025057	Hs.644621	chromosome 14 open reading frame 45	C14orf45	chr14q24.3	80127	NP_079333.1	NM_025057					IPR001715 // Calponin-like actin-binding // 1.4E-27 /// IPR001715 // Calponin-like actin-binding // 7.2E-28	95.6	106.133	56.7667	81.4167	136.25	169.8	129.25	91.6	63.6667	99.1167	122.05	263.1	295.55	136.15	86.5333	187	111.333	502.1	458.867	225.733	129.15	86.6667	65.1667	135.95	146.833	304.083	82.7167	148.533	86.4667	86.0333	312.55	79.25	306.05	107.867	153.033	203.6
220167_s_at	NM_015369	Hs.592038	TP53TG3 protein /// similar to TP53TG3 protein /// similar to TP53TG3 protein	TP53TG3 /// LOC729264 /// LOC729355	chr16p13 /// chr16p11.2	24150 /// 729264 /// 729355	NP_057296.1 /// XP_001126019.1 /// XP_001133674.1 /// XP_001133677.1 /// XP_001133679.1 /// XP_001133681.1 /// XP_001133686.1 /// XP_001133687.1	NM_016212 /// XM_001126019 /// XM_001133674 /// XM_001133677 /// XM_001133679 /// XM_001133681 /// XM_001133686 /// XM_001133687					--- // --- // 4.9E-35	49.95	51.1333	49.95	49.95	382.067	352.033	88.3667	80.5	86.3333	77.5333	114.167	165.617	117.933	149.583	147.133	124.95	83.7667	188.833	201.617	175.1	121.9	123.5	132.65	90.9667	207.667	140.333	146.8	225.967	109.433	121.5	118.8	103.833	147.85	150.933	127.05	140.333
220165_at	NM_017759	Hs.647860	hypothetical protein FLJ20309	FLJ20309	chr2q33.3	54891	NP_060229.2	NM_017759					IPR005343 // Protein of unknown function UPF0120 // 1.0E-126	49.95	65.0667	49.95	49.95	311.3	251.417	60.1	110.033	82.75	72.9667	171.5	136.817	148.567	60.7	118.55	166.3	78.45	224	180.6	135.1	90.4	271.733	84.9167	160.1	166.283	288.217	148.533	121.45	94.9667	106.167	201.467	114.6	247.267	259.95	261.833	158.467
220145_at	NM_024826	Hs.61271	microtubule-associated protein 9	MAP9	chr4q32.1	79884	NP_001034669.1	NM_001039580	0007049 // cell cycle // inferred from electronic annotation /// 0007067 // mitosis // inferred from electronic annotation /// 0051301 // cell division // inferred from electronic annotation	0005874 // microtubule // inferred from electronic annotation				49.95	49.95	49.95	49.95	49.95	49.95	49.95	49.95	49.95	49.95	49.95	49.95	49.95	49.95	49.95	49.95	49.95	49.95	49.95	49.95	49.95	49.95	49.95	49.95	49.95	49.95	49.95	49.95	49.95	49.95	49.95	49.95	49.95	49.95	49.95	49.95
220129_at	NM_017826	Hs.124519	spermatogenesis and oogenesis specific basic helix-loop-helix 2	SOHLH2	chr13q13.3	54937	NP_060296.1	NM_017826	0045449 // regulation of transcription // inferred from electronic annotation	0005634 // nucleus // inferred from electronic annotation	0030528 // transcription regulator activity // inferred from electronic annotation			49.95	49.95	49.95	49.95	49.95	51.2833	49.95	49.95	49.95	49.95	49.95	49.95	49.95	49.95	49.95	49.95	49.95	49.95	50.7833	49.95	49.95	49.95	49.95	49.95	49.95	49.95	76.5	49.95	49.95	49.95	54.5	49.95	49.95	49.95	49.95	49.95
220128_s_at	NM_024759	Hs.309489	NIPA-like domain containing 2	NPAL2	chr8q22.2	79815	NP_079035.1	NM_024759		0016020 // membrane // inferred from electronic annotation /// 0016021 // integral to membrane // inferred from electronic annotation			--- // --- // 1.1E-11 /// --- // --- // 1.4E-10 /// IPR000719 // Protein kinase // 1.5E-21 /// IPR001828 // Extracellular ligand-binding receptor // 4.2E-51 /// IPR001054 // Guanylate cyclase // 1.6E-91	49.95	53.5	81.15	51.4	360.9	203.417	55.0333	87.4	84.6833	106.133	178.45	195.533	74.3333	85.2333	243.8	173.7	49.95	93.5333	262.6	175.75	49.95	253.9	120.333	215.7	196.467	358.5	274.483	140.167	133.4	139.867	421.917	66.6667	141.233	159.95	173.65	206.383
220123_at	NM_025181	Hs.632527	solute carrier family 35, member F5	SLC35F5	chr2q14.1	80255	NP_079457.2	NM_025181		0016020 // membrane // inferred from electronic annotation			IPR005062 // SAC3/GANP family // 2.3E-85	49.95	49.95	49.95	49.95	49.95	49.95	49.95	49.95	49.95	49.95	49.95	49.95	49.95	49.95	49.95	49.95	49.95	49.95	49.95	49.95	49.95	49.95	49.95	49.95	49.95	49.95	49.95	49.95	49.95	49.95	49.95	49.95	49.95	49.95	49.95	49.95
220120_s_at	NM_022140	Hs.584954	erythrocyte membrane protein band 4.1 like 4A	EPB41L4A	chr5q22.2	64097	NP_071423.3	NM_022140	0008150 // biological_process // ---	0005575 // cellular_component // --- /// 0005737 // cytoplasm // inferred from electronic annotation /// 0005856 // cytoskeleton // inferred from electronic annotation /// 0016020 // membrane // inferred from electronic annotation	0005198 // structural molecule activity // inferred from electronic annotation /// 0005488 // binding // inferred from electronic annotation /// 0008092 // cytoskeletal protein binding // inferred from electronic annotation		IPR000326 // PA-phosphatase related phosphoesterase // 1.2E-16 /// --- // --- // 1.0E-126	49.95	49.95	49.95	49.95	49.95	49.95	49.95	49.95	49.95	49.95	49.95	49.95	49.95	49.95	49.95	49.95	49.95	49.95	49.95	49.95	49.95	49.95	49.95	49.95	49.95	49.95	49.95	49.95	49.95	49.95	49.95	49.95	49.95	49.95	49.95	49.95
220082_at	NM_017726	Hs.192927	protein phosphatase 1, regulatory (inhibitor) subunit 14D	PPP1R14D	chr15q15.1	54866	NP_060196.1	NM_017726			0004864 // protein phosphatase inhibitor activity // inferred from electronic annotation		IPR001526 // CD59 antigen // 3.8E-23	49.95	56.7333	49.95	49.95	174.7	126.2	74.2	63.4	81.9333	50.7333	134.25	126.5	136.4	63.7667	161.95	163.85	49.95	127.2	138.6	84.65	77.9	125.9	138.633	120.333	144.367	152.95	104.967	84.5667	70.5	95.4333	82.3	71.0667	127.95	107.967	78.0833	49.95
220067_at	NM_016642	Hs.591124	spectrin, beta, non-erythrocytic 5	SPTBN5	chr15q21	51332	NP_057726.1	NM_016642	0030036 // actin cytoskeleton organization and biogenesis // non-traceable author statement /// 0051016 // barbed-end actin filament capping // inferred from electronic annotation	0005856 // cytoskeleton // inferred from electronic annotation /// 0008091 // spectrin // non-traceable author statement /// 0016020 // membrane // non-traceable author statement /// 0016020 // membrane // inferred from electronic annotation	0003779 // actin binding // non-traceable author statement /// 0003779 // actin binding // inferred from electronic annotation		IPR001197 // Ribosomal protein L10E // 1.3E-27	49.95	49.95	49.95	49.95	87.9	192.6	59.7667	51.1333	81.3	78.8333	157.85	178.15	94.7667	90.4	133.15	98.8333	118.367	201.117	159.383	200.467	114.017	174.7	105.7	104.267	157.417	82.4667	193.75	142	120.55	143.117	165.017	85.4667	181.55	72.8667	93	76.4333
220050_at	NM_018956	Hs.62595	chromosome 9 open reading frame 9	C9orf9	chr9q34	11092	NP_061829.3	NM_018956					IPR002073 // 35-cyclic nucleotide phosphodiesterase // 1.0E-126	49.95	49.95	55.6167	70.2667	62.7333	80.2667	50.8167	80.5	49.95	80.2667	124	126.9	71.2	72.4333	113.6	52.4667	73.6	57.0333	49.95	49.95	49.95	102.767	56.5333	78.2833	144.833	152.283	95.8333	84.5667	75.6667	90.5667	156.583	114.867	73.8	131.4	114.983	90.4
220048_at	NM_022336	Hs.171971	ectodysplasin A receptor	EDAR	chr2q11-q13	10913	NP_071731.1	NM_022336	0006915 // apoptosis // inferred from electronic annotation /// 0007165 // signal transduction // inferred from electronic annotation /// 0008544 // epidermis development // traceable author statement /// 0030154 // cell differentiation // inferred from electronic annotation /// 0007275 // development // inferred from electronic annotation	0016020 // membrane // inferred from electronic annotation /// 0016021 // integral to membrane // non-traceable author statement /// 0016021 // integral to membrane // inferred from electronic annotation	0004888 // transmembrane receptor activity // non-traceable author statement /// 0005515 // protein binding // inferred from electronic annotation /// 0005515 // protein binding // inferred from physical interaction /// 0004872 // receptor activity // inferred from direct assay /// 0004872 // receptor activity // inferred from electronic annotation			52.3167	49.95	49.95	49.95	437.867	346.65	77.1333	65.0333	104.733	57.4	132.2	152.283	158.7	54.7833	49.95	80	101.217	114.45	199.15	111.7	81.2333	88.3667	121	115.867	190.783	168.3	153.4	158.383	97.9	141.333	121.85	105.867	103.133	207.667	135.55	139.133
220032_at	NM_024913	Hs.189652	hypothetical protein FLJ21986	FLJ21986	chr7q31.31	79974	NP_079189.3	NM_024913		0005783 // endoplasmic reticulum // inferred from direct assay			IPR007110 // Immunoglobulin-like // 1.7E-5	49.95	49.95	70.6333	49.95	300.7	221.5	94.3667	50.5	77.7667	49.95	49.95	86.4333	146.3	50.4667	78.9167	129.65	49.95	103.133	108.333	81.3833	49.95	91.8333	60.6333	99.7667	87.1333	161.35	76.9	84.2667	61.3	83.8833	101.767	74.4	104.267	115.5	78.0833	63.2667
220017_x_at	NM_000771	Hs.282624	cytochrome P450, family 2, subfamily C, polypeptide 9	CYP2C9	chr10q24	1559	NP_000762.2	NM_000771	0006118 // electron transport // non-traceable author statement /// 0006118 // electron transport // inferred from electronic annotation	0005783 // endoplasmic reticulum // non-traceable author statement /// 0005792 // microsome // traceable author statement /// 0016020 // membrane // inferred from electronic annotation /// 0005783 // endoplasmic reticulum // inferred from electronic annotation /// 0005792 // microsome // inferred from electronic annotation	0005506 // iron ion binding // inferred from electronic annotation /// 0016712 // oxidoreductase activity, acting on paired donors, with incorporation or reduction of molecular oxygen, reduced flavin or flavoprotein as one donor, and incorporation of one atom of oxygen // inferred from electronic annotation /// 0018675 // (S)-limonene 6-monooxygenase activity // inferred from electronic annotatio…	Fatty acid metabolism // KEGG /// gamma-Hexachlorocyclohexane degradation // KEGG /// Tryptophan metabolism // KEGG /// Arachidonic acid metabolism // KEGG /// Linoleic acid metabolism // KEGG /// Metabolism of xenobiotics by cytochrome P450 // KEGG	IPR001128 // Cytochrome P450 // 3.8E-83	49.95	49.95	49.95	49.95	113.233	121.95	49.95	57.2333	49.95	60.3	49.95	88.2333	88.8667	49.95	216.033	49.95	49.95	58.1667	128.8	75.5	84.3333	49.95	57.8	49.95	49.95	49.95	59.4667	49.95	49.95	67.4	49.95	49.95	49.95	75.5	61.3667	49.95
220014_at	NM_016644	Hs.157461	proline rich 16	PRR16	chr5q23.1	51334	NP_057728.1	NM_016644					IPR000276 // Rhodopsin-like GPCR superfamily // 2.4E-9 /// IPR001356 // Homeobox // 2.6E-28	119.033	127.45	96.9167	120.55	49.95	49.95	49.95	49.95	49.95	49.95	49.95	49.95	49.95	49.95	49.95	49.95	49.95	49.95	49.95	49.95	49.95	49.95	49.95	49.95	49.95	49.95	49.95	49.95	49.95	49.95	49.95	49.95	49.95	49.95	49.95	49.95
220004_at	NM_018665	Hs.125507	DEAD (Asp-Glu-Ala-Asp) box polypeptide 43	DDX43	chr6q12-q13	55510	NP_061135.1	NM_018665		0005622 // intracellular // inferred from direct assay	0000166 // nucleotide binding // inferred from electronic annotation /// 0003723 // RNA binding // traceable author statement /// 0004004 // ATP-dependent RNA helicase activity // traceable author statement /// 0005524 // ATP binding // inferred from electronic annotation /// 0016787 // hydrolase activity // inferred from electronic annotation /// 0003676 // nucleic acid binding // inferred from …		IPR001478 // PDZ/DHR/GLGF domain // 4.0E-9	49.95	49.95	49.95	49.95	49.95	49.95	49.95	49.95	49.95	49.95	49.95	49.95	49.95	49.95	49.95	49.95	49.95	49.95	49.95	49.95	49.95	49.95	49.95	49.95	49.95	49.95	49.95	49.95	49.95	49.95	49.95	49.95	49.95	49.95	49.95	49.95
219991_at	NM_020041	Hs.444612	solute carrier family 2 (facilitated glucose transporter), member 9	SLC2A9	chr4p16-p15.3	56606	NP_001001290.1 /// NP_064425.2	NM_001001290 /// NM_020041	0008643 // carbohydrate transport // inferred from electronic annotation /// 0015758 // glucose transport // non-traceable author statement /// 0006810 // transport // inferred from electronic annotation /// 0015758 // glucose transport // inferred from electronic annotation	0005635 // nuclear envelope // inferred from electronic annotation /// 0005886 // plasma membrane // inferred from electronic annotation /// 0005887 // integral to plasma membrane // inferred from electronic annotation /// 0016020 // membrane // inferred from electronic annotation /// 0016021 // integral to membrane // inferred from electronic annotation /// 0016021 // integral to membrane // non…	0005215 // transporter activity // inferred from electronic annotation /// 0005351 // sugar porter activity // inferred from electronic annotation /// 0005351 // sugar porter activity // non-traceable author statement /// 0005355 // glucose transporter activity // inferred from electronic annotation		IPR002190 // MAGE protein // 6.7E-34 /// IPR002190 // MAGE protein // 5.4E-15 /// IPR002017 // Spectrin repeat // 9.2E-4 /// IPR002017 // Spectrin repeat // 2.1E-14 /// IPR002017 // Spectrin repeat // 3.0E-13 /// IPR002017 // Spectrin repeat // 3.8E-10 /// IPR000608 // Ubiquitin-conjugating enzymes // 9.0E-54 /// IPR005828 // General substrate transporter // 4.5E-28	65.2667	72.9	49.95	49.95	315.2	283.183	131.15	139.633	142.067	114.3	120.55	173.2	178.5	118.283	201.983	188.45	115.283	305.8	394.733	215.567	108.167	177.6	126.6	176	206.3	245.667	170.6	144.833	151.833	155.2	254.167	96.8	204.15	231.5	172.05	126.5
219990_at	NM_024680	Hs.523526	E2F transcription factor 8	E2F8	chr11p15.1	79733	NP_078956.2	NM_024680	0000074 // regulation of progression through cell cycle // inferred from electronic annotation /// 0006350 // transcription // inferred from electronic annotation /// 0006355 // regulation of transcription, DNA-dependent // inferred from electronic annotation	0005634 // nucleus // inferred from electronic annotation /// 0005667 // transcription factor complex // inferred from electronic annotation	0003677 // DNA binding // inferred from electronic annotation /// 0003700 // transcription factor activity // inferred from electronic annotation			49.95	49.95	49.95	49.95	49.95	49.95	49.95	49.95	49.95	49.95	49.95	49.95	49.95	49.95	49.95	49.95	49.95	49.95	49.95	49.95	49.95	49.95	49.95	49.95	49.95	49.95	49.95	49.95	49.95	49.95	49.95	49.95	49.95	49.95	49.95	49.95
219977_at	NM_014336	Hs.279887	aryl hydrocarbon receptor interacting protein-like 1	AIPL1	chr17p13.1	23746	NP_001028226.1 /// NP_001028227.1 /// NP_055151.3	NM_001033054 /// NM_001033055 /// NM_014336	0001895 // retinal homeostasis // inferred from electronic annotation /// 0006457 // protein folding // inferred from electronic annotation /// 0007601 // visual perception // traceable author statement /// 0007603 // phototransduction, visible light // inferred from electronic annotation /// 0018343 // protein farnesylation // inferred from direct assay /// 0030823 // regulation of cGMP metaboli…	0001917 // photoreceptor inner segment // inferred from electronic annotation /// 0005634 // nucleus // inferred from direct assay /// 0005737 // cytoplasm // inferred from direct assay /// 0005634 // nucleus // inferred from electronic annotation /// 0005634 // nucleus // traceable author statement	0001918 // farnesylated protein binding // inferred from direct assay /// 0004872 // receptor activity // inferred from electronic annotation /// 0005488 // binding // inferred from electronic annotation /// 0051082 // unfolded protein binding // traceable author statement		IPR000626 // Ubiquitin // 2.3E-4 /// IPR000195 // RabGAP/TBC domain // 4.0E-5 /// IPR000195 // RabGAP/TBC domain // 4.0E-5 /// IPR001134 // Netrin, C-terminal // 3.6E-33 /// IPR002049 // Laminin-type EGF-like domain // 1.3E-18 /// IPR001179 // Peptidylprolyl isomerase, FKBP-type // 0.069	49.95	49.95	49.95	49.95	99.5167	150.4	49.95	49.95	49.95	49.95	49.95	49.95	49.95	71.2667	49.95	68.2333	49.95	98.6833	66.2667	96.1167	49.95	90.2667	49.95	57.0667	58	88.3667	49.95	49.95	49.95	49.95	152.633	49.95	66.9333	49.95	49.95	75.4333
219972_s_at	NM_022495	Hs.509499	chromosome 14 open reading frame 135	C14orf135	chr14q23.1	64430	NP_071940.3	NM_022495		0016021 // integral to membrane // inferred from electronic annotation			IPR001253 // Eukaryotic initiation factor 1A (eIF-1A) // 1.0E-67	53.15	67.7667	49.95	49.95	49.95	49.95	49.95	49.95	49.95	49.95	49.95	49.95	49.95	49.95	49.95	49.95	49.95	49.95	49.95	49.95	49.95	49.95	49.95	49.95	49.95	49.95	49.95	49.95	49.95	49.95	49.95	49.95	49.95	49.95	49.95	49.95
219950_s_at	NM_012454	Hs.586279	T-cell lymphoma invasion and metastasis 2	TIAM2	chr6q25.2	26230	NP_001010927.1 /// NP_036586.2	NM_001010927 /// NM_012454	0007242 // intracellular signaling cascade // inferred from electronic annotation /// 0035023 // regulation of Rho protein signal transduction // inferred from electronic annotation /// 0007165 // signal transduction // inferred from electronic annotation	0005622 // intracellular // inferred from electronic annotation	0005057 // receptor signaling protein activity // inferred from electronic annotation /// 0005085 // guanyl-nucleotide exchange factor activity // inferred from electronic annotation /// 0005085 // guanyl-nucleotide exchange factor activity // traceable author statement /// 0005089 // Rho guanyl-nucleotide exchange factor activity // inferred from electronic annotation /// 0005515 // protein bind…		IPR003594 // ATP-binding region, ATPase-like // 4.8E-17 /// IPR001241 // DNA topoisomerase II // 8.2E-26 /// IPR002205 // DNA gyrase/topoisomerase IV, subunit A // 1.0E-126	55.5	49.95	49.95	49.95	122.75	184.867	69.4333	67.4667	77.3	64.8	49.95	95.8333	85	74.7	84.6833	58.0667	63.7667	65.7667	149.233	54.3833	80.35	88.5667	100.283	49.95	65.2667	140	130.65	63.1	49.95	80.0667	122.1	87.2	77.4333	136.617	97.15	51.2833
219946_x_at	NM_024729	Hs.467142	myosin, heavy chain 14	MYH14	chr19q13.33	79784	NP_001070654.1 /// NP_079005.3	NM_001077186 /// NM_024729	0007605 // sensory perception of sound // inferred from electronic annotation /// 0008360 // regulation of cell shape // inferred from electronic annotation	0016459 // myosin complex // inferred from electronic annotation	0000166 // nucleotide binding // inferred from electronic annotation /// 0003774 // motor activity // inferred from electronic annotation /// 0003779 // actin binding // inferred from electronic annotation /// 0005516 // calmodulin binding // inferred from electronic annotation /// 0005524 // ATP binding // inferred from electronic annotation		IPR002110 // Ankyrin // 1.3E-9 /// IPR002110 // Ankyrin // 4.3E-5 /// IPR002110 // Ankyrin // 1.9E-8 /// IPR002110 // Ankyrin // 1.0E-5 /// IPR005821 // Ion transport protein // 6.9E-69 /// IPR005821 // Ion transport protein // 2.1E-57 /// IPR005821 // Ion transport protein // 2.9E-65 /// IPR005821 // Ion transport protein // 4.3E-73 /// IPR005821 // Ion transport protein // 1.9E-71 /// IPR005821…	56.6	85.5667	49.95	49.95	282.7	284.183	105.967	157.967	99.2333	167.967	332	410.633	225.4	210.667	375.883	218.367	171.25	429.967	382.633	425.833	286.4	358.767	175.05	280.667	273.767	194.867	258.167	294.15	243.7	315.95	146.583	191.75	321.267	410.2	282.467	213.45
219944_at	NM_024692	Hs.122927	restin-like 2	RSNL2	chr2p23.2	79745	NP_078968.3	NM_024692					IPR000874 // Bombesin-like peptide // 5.6E-7 /// IPR000509 // Ribosomal protein L36E // 6.0E-70 /// IPR001849 // Pleckstrin-like // 8.2E-21 /// IPR001164 // Human Rev interacting-like protein (hRIP) // 4.8E-32 /// IPR002110 // Ankyrin // 0.0035 /// IPR002110 // Ankyrin // 1.2E-6 /// IPR002110 // Ankyrin // 33.0 /// IPR001452 // SH3 // 4.7E-12 /// IPR002553 // Adaptin, N-terminal // 4.6E-26 /// IP…	49.95	49.95	49.95	62.4	49.95	49.95	49.95	49.95	49.95	49.95	49.95	49.95	49.95	49.95	49.95	49.95	49.95	49.95	49.95	49.95	49.95	49.95	49.95	49.95	49.95	49.95	49.95	49.95	49.95	49.95	49.95	49.95	49.95	49.95	49.95	49.95
219932_at	NM_014031	Hs.49765	solute carrier family 27 (fatty acid transporter), member 6	SLC27A6	chr5q23.3	28965	NP_001017372.1 /// NP_054750.1	NM_001017372 /// NM_014031	0000038 // very-long-chain fatty acid metabolism // traceable author statement /// 0006629 // lipid metabolism // inferred from electronic annotation /// 0006869 // lipid transport // inferred from electronic annotation /// 0008152 // metabolism // inferred from electronic annotation /// 0006631 // fatty acid metabolism // inferred from electronic annotation /// 0006810 // transport // inferred f…	0016020 // membrane // inferred from electronic annotation /// 0016021 // integral to membrane // inferred from electronic annotation	0000166 // nucleotide binding // inferred from electronic annotation /// 0004467 // long-chain-fatty-acid-CoA ligase activity // traceable author statement /// 0016874 // ligase activity // inferred from electronic annotation /// 0003824 // catalytic activity // inferred from electronic annotation		IPR000873 // AMP-dependent synthetase and ligase // 4.8E-21	49.95	49.95	49.95	49.95	49.95	49.95	49.95	49.95	49.95	49.95	49.95	57.5	49.95	49.95	49.95	49.95	49.95	49.95	49.95	49.95	49.95	49.95	49.95	49.95	49.95	49.95	49.95	49.95	49.95	49.95	49.95	49.95	49.95	49.95	49.95	49.95
219910_at	NM_007076	Hs.506663	Huntingtin interacting protein E	HYPE	chr12q24.1	11153	NP_009007.2	NM_007076	0000074 // regulation of progression through cell cycle // inferred from electronic annotation		0005515 // protein binding // traceable author statement /// 0005488 // binding // inferred from electronic annotation		IPR013105 // Tetratricopeptide TPR_2 // 0.0030 /// IPR013105 // Tetratricopeptide TPR_2 // 0.0030	84.15	112.467	68.5	53.5333	330.95	660	104.433	155.067	130.1	136.7	176.4	288.15	208.233	133.95	267.717	214.967	144.5	295.75	312.5	240.933	152.783	241.433	218.25	200.117	312.95	395.767	362.767	181.45	139.183	315.3	326.05	186.767	170.2	352.867	137.55	225.8
219897_at	NM_024787	Hs.151237	ring finger protein 122	RNF122	chr8p12	79845	NP_079063.2	NM_024787		0005783 // endoplasmic reticulum // inferred from electronic annotation /// 0016020 // membrane // inferred from electronic annotation /// 0016021 // integral to membrane // inferred from electronic annotation	0005515 // protein binding // inferred from electronic annotation /// 0008270 // zinc ion binding // inferred from electronic annotation /// 0046872 // metal ion binding // inferred from electronic annotation		IPR009637 // Lung seven transmembrane receptor // 6.1E-35 /// IPR009637 // Lung seven transmembrane receptor // 4.3E-80	54.5833	63.1333	49.95	49.95	324.75	422.333	100.05	111.6	111.367	84.0333	200.733	181.8	188	139.867	327.833	143.65	168.25	365.55	425.467	239.533	134.8	154.3	147.917	274.483	391.767	145.033	185.967	182.35	155.817	177.35	49.95	114.95	298.6	465.75	184.633	189.733
219893_at	NM_022903	Hs.211472	coiled-coil domain containing 71	CCDC71	chr3p21.31	64925	NP_075054.2	NM_022903					IPR001254 // Peptidase S1, chymotrypsin // 2.4E-98	54.7	49.95	49.95	49.95	122.95	118.25	49.95	49.95	49.95	49.95	174	57.8	49.95	49.95	293.2	174.15	49.95	178	49.95	300	49.95	144.6	49.95	96.4	254.367	49.95	247.567	49.95	70.8	49.95	189.467	49.95	155.067	217.2	49.95	49.95
219883_at	NM_016611								0006810 // transport // inferred from electronic annotation /// 0006811 // ion transport // inferred from electronic annotation /// 0006813 // potassium ion transport // inferred from electronic annotation /// 0006813 // potassium ion transport // traceable author statement	0005737 // cytoplasm // inferred from direct assay /// 0005615 // extracellular space // inferred from electronic annotation /// 0016020 // membrane // inferred from electronic annotation /// 0016021 // integral to membrane // inferred from electronic annotation	0005216 // ion channel activity // inferred from electronic annotation /// 0005244 // voltage-gated ion channel activity // inferred from electronic annotation /// 0005267 // potassium channel activity // inferred from electronic annotation /// 0030955 // potassium ion binding // inferred from electronic annotation /// 0005267 // potassium channel activity // traceable author statement			49.95	49.95	49.95	49.95	422.367	198.433	80.8167	104.267	101.967	78.5667	179.2	80.35	138.533	132.35	150.333	207.767	82.05	233.833	170.7	186.867	107.933	167.533	135.25	165.883	194.233	193.433	156.967	223.367	85.5667	94.1	75.1	104.767	184.283	227.067	173.45	120.2
219860_at	NM_025262	Hs.25738	lymphocyte antigen 6 complex, locus G5C	LY6G5C	chr6p21.33	80741	NP_001002848.1 /// NP_001002849.1 /// NP_079538.2	NM_001002848 /// NM_001002849 /// NM_025262					IPR001247 // 3 exoribonuclease // 5.5E-10 /// IPR001247 // 3 exoribonuclease // 1.3E-11 /// IPR001247 // 3 exoribonuclease // 3.0E-23	49.95	63.5333	49.95	49.95	49.95	87.1667	49.95	50.5833	49.95	80.2667	49.95	78.3667	111.667	126.2	64.2333	130.5	96.7667	87	109.4	72.8667	79.75	49.95	90.4667	88.4333	108.833	126.7	90.9333	69.0333	51.6667	59.6	114.6	76.6667	76.0333	82.6667	72.1333	58.6333
219859_at	NM_014358	Hs.236516	C-type lectin domain family 4, member E	CLEC4E	chr12p13.31	26253	NP_055173.1	NM_014358	0006955 // immune response // inferred from electronic annotation /// 0007157 // heterophilic cell adhesion // inferred from electronic annotation /// 0019735 // antimicrobial humoral response (sensu Vertebrata) // traceable author statement	0016020 // membrane // inferred from electronic annotation /// 0016021 // integral to membrane // inferred from electronic annotation	0005529 // sugar binding // traceable author statement /// 0005529 // sugar binding // inferred from electronic annotation			49.95	49.95	49.95	49.95	124.95	143.75	49.95	49.95	90.9667	49.95	49.95	49.95	98.8	49.95	49.95	49.95	49.95	50.0333	49.95	49.95	52.4667	51.2833	49.95	53.0667	55.6167	49.95	49.95	49.95	49.95	49.95	77.3333	49.95	54.5	49.95	49.95	49.95
219824_at	NM_012450	Hs.490241	solute carrier family 13 (sodium/sulfate symporters), member 4	SLC13A4	chr7q33	26266	NP_036582.2	NM_012450	0006811 // ion transport // inferred from electronic annotation /// 0006814 // sodium ion transport // inferred from electronic annotation /// 0008272 // sulfate transport // traceable author statement /// 0006810 // transport // inferred from electronic annotation	0005887 // integral to plasma membrane // traceable author statement /// 0016020 // membrane // inferred from electronic annotation /// 0016021 // integral to membrane // inferred from electronic annotation	0005215 // transporter activity // inferred from electronic annotation /// 0015293 // symporter activity // inferred from electronic annotation /// 0015382 // sodium:sulfate symporter activity // traceable author statement /// 0031402 // sodium ion binding // inferred from electronic annotation		IPR002553 // Adaptin, N-terminal // 1.0E-126 /// IPR003164 // Alpha adaptin, C-terminal // 9.2E-110 /// IPR008152 // Alpha/gamma adaptin, C-terminal // 2.9E-30	49.95	49.95	49.95	49.95	49.95	132.65	49.95	97.3	53.0667	109.133	68.3667	139.433	59.3	61.4	84.8833	49.95	77.6333	67.5667	92.0667	72.3667	120.9	257.3	103.6	239.433	143.467	70.3	69.4333	104.7	55.15	97.1167	108.933	123.65	93.1	125.2	91.1	80.7333
219805_at	NM_022101	Hs.647135	chromosome X open reading frame 56 /// similar to CG16865-PA /// similar to CG16865-PA	CXorf56 /// LOC728024 /// LOC731173	chrXq23 /// chr8p12	63932 /// 728024 /// 731173	NP_071384.1 /// XP_001126523.1 /// XP_001129715.1	NM_022101 /// XM_001126523 /// XM_001129715						49.95	49.95	49.95	49.95	49.95	49.95	49.95	49.95	49.95	49.95	66.8333	49.95	49.95	49.95	50.8167	49.95	49.95	49.95	49.95	49.95	49.95	49.95	49.95	49.95	49.95	49.95	49.95	49.95	49.95	49.95	68.4333	49.95	49.95	49.95	49.95	49.95
219797_at	NM_012214	Hs.177576	mannosyl (alpha-1,3-)-glycoprotein beta-1,4-N-acetylglucosaminyltransferase, isozyme A	MGAT4A	chr2q12	11320	NP_036346.1	NM_012214	0005975 // carbohydrate metabolism // inferred from electronic annotation /// 0006491 // N-glycan processing // traceable author statement	0016020 // membrane // inferred from electronic annotation	0008454 // alpha-1,3-mannosylglycoprotein 4-beta-N-acetylglucosaminyltransferase activity // traceable author statement /// 0016758 // transferase activity, transferring hexosyl groups // inferred from electronic annotation /// 0008454 // alpha-1,3-mannosylglycoprotein 4-beta-N-acetylglucosaminyltransferase activity // inferred from electronic annotation /// 0016740 // transferase activity // inf…	N-Glycan biosynthesis // KEGG /// Glycan structures - biosynthesis 1 // KEGG	IPR001017 // Dehydrogenase, E1 component // 1.0E-126 /// IPR005475 // Transketolase, central region // 8.2E-67	49.95	49.95	49.95	49.95	84.4833	49.95	49.95	49.95	49.95	49.95	49.95	49.95	49.95	49.95	49.95	49.95	49.95	49.95	49.95	49.95	49.95	49.95	49.95	49.95	49.95	49.95	49.95	49.95	49.95	49.95	49.95	49.95	49.95	49.95	49.95	49.95
219792_at	NM_024758	Hs.567583	agmatine ureohydrolase (agmatinase)	AGMAT	chr1p36.21	79814	NP_079034.3	NM_024758	0006527 // arginine catabolism // inferred from electronic annotation /// 0008295 // spermidine biosynthesis // inferred from electronic annotation /// 0009446 // putrescine biosynthesis // inferred from electronic annotation /// 0006596 // polyamine biosynthesis // inferred from electronic annotation	0005615 // extracellular space // inferred from electronic annotation /// 0005739 // mitochondrion // inferred from electronic annotation	0004053 // arginase activity // inferred from electronic annotation /// 0008783 // agmatinase activity // inferred from electronic annotation /// 0016787 // hydrolase activity // inferred from electronic annotation /// 0030145 // manganese ion binding // inferred from electronic annotation /// 0046872 // metal ion binding // inferred from electronic annotation /// 0016813 // hydrolase activity, a…	Urea cycle and metabolism of amino groups // KEGG	IPR007087 // Zn-finger, C2H2 type // 2.6E-6 /// IPR007087 // Zn-finger, C2H2 type // 2.1E-4	49.95	49.95	49.95	49.95	95.3167	119.45	49.95	49.95	49.95	49.95	49.95	80.3167	49.95	49.95	49.95	49.95	49.95	49.95	49.95	55.8	49.95	49.95	49.95	102.767	52.6333	53.15	54.75	87.7333	49.95	49.95	63.6	54.5333	49.95	71.5333	49.95	49.95
219787_s_at	NM_018098	Hs.518299	epithelial cell transforming sequence 2 oncogene	ECT2	chr3q26.1-q26.2	1894	NP_060568.3	NM_018098	0007242 // intracellular signaling cascade // inferred from electronic annotation /// 0035023 // regulation of Rho protein signal transduction // inferred from electronic annotation /// 0043123 // positive regulation of I-kappaB kinase/NF-kappaB cascade // inferred from mutant phenotype	0005622 // intracellular // inferred from electronic annotation	0004871 // signal transducer activity // inferred from mutant phenotype /// 0005085 // guanyl-nucleotide exchange factor activity // inferred from electronic annotation /// 0005089 // Rho guanyl-nucleotide exchange factor activity // inferred from electronic annotation /// 0005515 // protein binding // inferred from physical interaction		IPR007110 // Immunoglobulin-like // 0.0030 /// IPR007110 // Immunoglobulin-like // 2.9E-4 /// IPR007110 // Immunoglobulin-like // 2.1 /// IPR007110 // Immunoglobulin-like // 5.4E-8 /// IPR007110 // Immunoglobulin-like // 0.1 /// IPR007110 // Immunoglobulin-like // 4.6E-5 /// IPR007110 // Immunoglobulin-like // 9.7E-7 /// IPR007110 // Immunoglobulin-like // 3.6E-6 /// IPR007110 // Immunoglobulin-l…	105.167	71.6333	49.95	49.95	49.95	49.95	49.95	49.95	49.95	49.95	49.95	49.95	49.95	49.95	49.95	49.95	49.95	49.95	49.95	49.95	49.95	49.95	49.95	49.95	49.95	49.95	49.95	49.95	49.95	49.95	49.95	49.95	49.95	49.95	49.95	49.95
219779_at	NM_024721	Hs.458973	zinc finger homeodomain 4	ZFHX4	chr8q21.11	79776	NP_078997.2	NM_024721	0006355 // regulation of transcription, DNA-dependent // inferred from electronic annotation /// 0045449 // regulation of transcription // inferred from electronic annotation /// 0006350 // transcription // inferred from electronic annotation	0005622 // intracellular // inferred from electronic annotation /// 0005634 // nucleus // inferred from electronic annotation	0003677 // DNA binding // inferred from electronic annotation /// 0003700 // transcription factor activity // inferred from electronic annotation /// 0008270 // zinc ion binding // inferred from electronic annotation /// 0043565 // sequence-specific DNA binding // inferred from electronic annotation /// 0046872 // metal ion binding // inferred from electronic annotation /// 0003676 // nucleic aci…			79.25	84.9167	94.2	90.6333	257.2	423.35	49.95	75.3333	84.3333	66.4	105.1	83.5333	154.633	66.4	136	58.6667	49.95	135.25	211.867	135.4	135.95	144.9	109.367	151.333	71.9667	202.267	148.683	204.65	162.717	238.933	181.4	128.25	143.683	132.2	211.167	134.65
219753_at	NM_012447	Hs.592283	stromal antigen 3	STAG3	chr7q22.1	10734	NP_036579.2	NM_012447	0007049 // cell cycle // inferred from electronic annotation /// 0007059 // chromosome segregation // inferred from electronic annotation /// 0007126 // meiosis // inferred from electronic annotation /// 0007130 // synaptonemal complex formation // traceable author statement	0000795 // synaptonemal complex // traceable author statement /// 0005634 // nucleus // traceable author statement /// 0005634 // nucleus // inferred from electronic annotation	0004872 // receptor activity // inferred from electronic annotation		IPR001092 // Basic helix-loop-helix dimerization domain bHLH // 2.1E-20 /// IPR002126 // Cadherin // 2.0E-10 /// IPR002126 // Cadherin // 4.9E-22 /// IPR002126 // Cadherin // 5.0E-15 /// IPR002126 // Cadherin // 1.2E-22 /// IPR002126 // Cadherin // 5.0E-7	49.95	49.95	49.95	49.95	49.95	49.95	49.95	49.95	49.95	49.95	97.3	49.95	49.95	49.95	103.167	62.9	49.95	49.95	49.95	60.5667	49.95	49.95	49.95	49.95	49.95	49.95	49.95	50.7833	49.95	49.95	82.8833	49.95	49.95	79.7167	49.95	49.95
219749_at	NM_022071	Hs.303208	SH2 domain containing 4A	SH2D4A	chr8p21.2	63898	NP_071354.2	NM_022071	0007242 // intracellular signaling cascade // inferred from electronic annotation				IPR000608 // Ubiquitin-conjugating enzymes // 9.9E-81 /// IPR002715 // Nascent polypeptide-associated complex NAC // 1.1E-22 /// IPR006202 // Neurotransmitter-gated ion-channel ligand binding domain // 3.6E-79 /// IPR006029 // Neurotransmitter-gated ion-channel transmembrane region // 1.5E-75	83.5333	101.55	67.4333	172.45	72.2667	71	58.4333	49.95	49.95	49.95	77.8667	49.95	52.1167	49.95	49.95	49.95	49.95	49.95	57.7333	49.95	49.95	49.95	49.95	49.95	49.95	49.95	50.5	49.95	49.95	49.95	168.167	49.95	71.5	49.95	49.95	56.3
219746_at	NM_012074	Hs.162868	D4, zinc and double PHD fingers, family 3	DPF3	chr14q24.3-q31.1	8110	NP_036206.2	NM_012074	0006350 // transcription // inferred from electronic annotation /// 0006355 // regulation of transcription, DNA-dependent // inferred from electronic annotation /// 0008150 // biological_process // ---	0005634 // nucleus // non-traceable author statement /// 0005622 // intracellular // inferred from electronic annotation /// 0005634 // nucleus // inferred from electronic annotation	0008270 // zinc ion binding // non-traceable author statement /// 0046872 // metal ion binding // inferred from electronic annotation /// 0003676 // nucleic acid binding // inferred from electronic annotation /// 0005515 // protein binding // inferred from electronic annotation /// 0008270 // zinc ion binding // inferred from electronic annotation		IPR009311 // Interferon-induced 6-16 // 1.4E-23 /// IPR009311 // Interferon-induced 6-16 // 5.7E-17 /// IPR009311 // Interferon-induced 6-16 // 4.6E-34	65.9667	63.9	49.95	49.95	151.7	214.833	118.883	99.2667	127.5	94.0333	83.3	70	123.5	92.4333	133.85	160.017	356.533	349.1	324.75	115.667	103.1	99.8833	86.0667	133.2	225.8	99.0833	173.4	78.4	105.533	119.617	98.1333	88.3667	138.333	291.3	108.833	134.7
219741_x_at	NM_024762	Hs.560727	zinc finger protein 552	ZNF552	chr19q13.43	79818	NP_079038.2	NM_024762		0005622 // intracellular // inferred from electronic annotation /// 0005634 // nucleus // inferred from electronic annotation	0003676 // nucleic acid binding // inferred from electronic annotation /// 0008270 // zinc ion binding // inferred from electronic annotation /// 0046872 // metal ion binding // inferred from electronic annotation		IPR007960 // Mammalian taste receptor // 1.0E-126	49.95	49.95	49.95	49.95	370.4	638.45	49.95	49.95	49.95	49.95	87.3333	68.1	138.6	49.95	61.8333	78.4333	49.95	130.8	110.9	118.167	49.95	128.35	49.95	81.5	132	89.1667	60.2	83.8833	49.95	52.35	183.15	59.1333	113.367	118.883	71.8	49.95
219736_at	NM_018700	Hs.519514	tripartite motif-containing 36	TRIM36	chr5q22.3	55521	NP_001017397.1 /// NP_001017398.1 /// NP_061170.2	NM_001017397 /// NM_001017398 /// NM_018700	0007340 // acrosome reaction // inferred from electronic annotation /// 0006030 // chitin metabolism // inferred from electronic annotation	0001669 // acrosome // inferred from electronic annotation /// 0005622 // intracellular // inferred from electronic annotation /// 0005576 // extracellular region // inferred from electronic annotation	0005515 // protein binding // inferred from electronic annotation /// 0008270 // zinc ion binding // inferred from electronic annotation /// 0046872 // metal ion binding // inferred from electronic annotation /// 0008061 // chitin binding // inferred from electronic annotation		IPR004244 // L1 transposable element // 1.0E-126 /// IPR001478 // PDZ/DHR/GLGF domain // 7.8E-12 /// IPR001660 // Sterile alpha motif SAM // 2.2E-19	49.95	49.95	49.95	49.95	49.95	49.95	49.95	53.4167	83.15	49.95	59.0333	49.95	49.95	49.95	49.95	72.2667	49.95	49.95	49.95	49.95	49.95	49.95	49.95	49.95	49.95	49.95	49.95	49.95	49.95	49.95	49.95	49.95	49.95	49.95	49.95	49.95
219697_at	NM_006043	Hs.622536	heparan sulfate (glucosamine) 3-O-sulfotransferase 2	HS3ST2	chr16p12	9956	NP_006034.1	NM_006043		0016020 // membrane // inferred from electronic annotation /// 0016021 // integral to membrane // traceable author statement /// 0016021 // integral to membrane // inferred from electronic annotation	0008146 // sulfotransferase activity // inferred from electronic annotation /// 0008146 // sulfotransferase activity // traceable author statement /// 0016740 // transferase activity // inferred from electronic annotation	Heparan sulfate biosynthesis // KEGG /// Glycan structures - biosynthesis 1 // KEGG		49.95	49.95	49.95	49.95	369.517	251.267	49.95	258.9	250.367	61.5	163.65	124.75	341.25	52.3167	167.533	300.75	49.95	168.567	188.833	141.067	88.1333	182.15	362.333	179.2	116.25	196.333	324.2	261.733	284.033	224.2	205.8	111.2	320.133	95.1667	107.633	164.45
219694_at	NM_019018	Hs.591751	family with sequence similarity 105, member A	FAM105A	chr5p15.2	54491	NP_061891.1	NM_019018						49.95	49.95	49.95	49.95	49.95	49.95	49.95	49.95	49.95	49.95	49.95	49.95	49.95	49.95	49.95	49.95	49.95	49.95	49.95	49.95	49.95	49.95	49.95	49.95	49.95	49.95	49.95	49.95	49.95	49.95	49.95	49.95	49.95	49.95	49.95	49.95
219686_at	NM_018401	Hs.133062	serine/threonine kinase 32B	STK32B	chr4p16.2-p16.1	55351	NP_060871.1	NM_018401	0006468 // protein amino acid phosphorylation // inferred from electronic annotation		0000166 // nucleotide binding // inferred from electronic annotation /// 0000287 // magnesium ion binding // inferred from electronic annotation /// 0004674 // protein serine/threonine kinase activity // inferred from electronic annotation /// 0004713 // protein-tyrosine kinase activity // inferred from electronic annotation /// 0005524 // ATP binding // inferred from electronic annotation /// 00…		--- // --- // 2.8E-7 /// --- // --- // 1.4E-11 /// --- // --- // 2.4E-11 /// --- // --- // 1.9E-6 /// --- // --- // 4.9E-10 /// IPR001147 // Ribosomal protein L21e // 1.9E-10 /// IPR005821 // Ion transport protein // 2.1E-61 /// IPR005821 // Ion transport	49.95	49.95	49.95	65.0333	49.95	49.95	49.95	49.95	222.833	49.95	49.95	49.95	127	49.95	49.95	102.1	49.95	49.95	49.95	49.95	49.95	49.95	49.95	49.95	49.95	49.95	49.95	49.95	49.95	49.95	49.95	49.95	49.95	49.95	49.95	49.95
219683_at	NM_017412	Hs.40735	frizzled homolog 3 (Drosophila)	FZD3	chr8p21	7976	NP_059108.1	NM_017412	0007186 // G-protein coupled receptor protein signaling pathway // inferred from electronic annotation /// 0007222 // frizzled signaling pathway // not recorded /// 0007275 // development // inferred from electronic annotation /// 0008283 // cell proliferation // traceable author statement /// 0007165 // signal transduction // inferred from electronic annotation /// 0007166 // cell surface recept…	0005615 // extracellular space // inferred from electronic annotation /// 0005887 // integral to plasma membrane // traceable author statement /// 0016020 // membrane // inferred from electronic annotation /// 0016021 // integral to membrane // inferred from electronic annotation	0004872 // receptor activity // inferred from electronic annotation /// 0004926 // non-G-protein coupled 7TM receptor activity // inferred from electronic annotation /// 0004930 // G-protein coupled receptor activity // inferred from electronic annotation /// 0042813 // Wnt receptor activity // traceable author statement /// 0004871 // signal transducer activity // inferred from electronic annota…	Wnt_signaling // GenMAPP	IPR000975 // Interleukin-1 // 8.6E-15 /// IPR006689 // ARF/SAR superfamily // 1.9E-102	49.95	49.95	49.95	49.95	49.95	49.95	56.7	49.95	49.95	49.95	49.95	49.95	49.95	49.95	49.95	49.95	49.95	49.95	49.95	49.95	49.95	49.95	49.95	49.95	49.95	49.95	49.95	49.95	52.7167	49.95	49.95	49.95	53.5	49.95	49.95	49.95
219655_at	NM_024728	Hs.586313	chromosome 7 open reading frame 10	C7orf10	chr7p14.1	79783	NP_079004.1	NM_024728	0008152 // metabolism // inferred from electronic annotation		0016740 // transferase activity // inferred from electronic annotation		IPR001164 // Human Rev interacting-like protein (hRIP) // 6.4E-37 /// IPR000679 // Zn-finger, GATA type // 6.7E-6	139.383	75.7333	49.95	49.95	49.95	49.95	49.95	49.95	49.95	49.95	49.95	49.95	49.95	49.95	49.95	49.95	49.95	49.95	49.95	49.95	49.95	49.95	49.95	49.95	49.95	49.95	49.95	49.95	49.95	49.95	49.95	49.95	49.95	49.95	49.95	49.95
219636_s_at	NM_025139	Hs.471610	armadillo repeat containing 9	ARMC9	chr2q37.1	80210	NP_079415.2	NM_025139			0005488 // binding // inferred from electronic annotation		IPR001087 // Lipolytic enzyme, G-D-S-L // 2.6E-5 /// IPR005135 // Endonuclease/exonuclease/phosphatase // 1.5E-12 /// IPR000477 // RNA-directed DNA polymerase (Reverse transcriptase) // 3.5E-71	131.35	121.15	138.633	63.8333	49.95	49.95	49.95	49.95	49.95	49.95	49.95	49.95	49.95	49.95	49.95	49.95	49.95	49.95	49.95	49.95	49.95	49.95	49.95	49.95	49.95	49.95	49.95	49.95	49.95	49.95	49.95	49.95	49.95	49.95	49.95	49.95
219617_at	NM_024766	Hs.468349	chromosome 2 open reading frame 34	C2orf34	chr2p21	79823	NP_079042.1	NM_024766						49.95	49.95	49.95	49.95	49.95	49.95	49.95	49.95	49.95	49.95	49.95	49.95	49.95	55.15	49.95	49.95	76.3667	50.7	63.6	49.95	69.8	49.95	49.95	49.95	49.95	49.95	49.95	49.95	49.95	53.0667	49.95	49.95	49.95	49.95	49.95	49.95
219542_at	NM_024800	Hs.200813	NIMA (never in mitosis gene a)- related kinase 11	NEK11	chr3q22.1	79858	NP_079076.2 /// NP_665917.1	NM_024800 /// NM_145910	0006468 // protein amino acid phosphorylation // inferred from direct assay /// 0007049 // cell cycle // inferred from electronic annotation /// 0007243 // protein kinase cascade // inferred from direct assay /// 0031573 // intra-S DNA damage checkpoint // inferred from direct assay /// 0006468 // protein amino acid phosphorylation // inferred from electronic annotation	0005634 // nucleus // inferred from electronic annotation /// 0005730 // nucleolus // inferred from direct assay	0000166 // nucleotide binding // inferred from electronic annotation /// 0000287 // magnesium ion binding // inferred from electronic annotation /// 0004674 // protein serine/threonine kinase activity // inferred from direct assay /// 0005524 // ATP binding // inferred from direct assay /// 0016740 // transferase activity // inferred from electronic annotation /// 0030145 // manganese ion binding…		IPR004072 // Vomeronasal receptor, type 1 // 2.4E-10 /// IPR007087 // Zn-finger, C2H2 type // 3.9E-7	100.75	110.867	61.8333	62.7	231.933	223.033	101.95	85.9	103.767	135.55	140.667	130.1	188.6	140.967	154.767	176.85	89.1667	133.5	182.1	177.6	133.7	159.667	145.783	169.25	166.4	160.333	165.933	136.1	107.1	137.117	157.267	168.3	99.4333	212.033	207.333	146.717
219540_at	AU150728	Hs.460645	zinc finger protein 267	ZNF267	chr16p11.2	10308	NP_003405.2	NM_003414	0006350 // transcription // inferred from electronic annotation /// 0006355 // regulation of transcription, DNA-dependent // inferred from electronic annotation /// 0007275 // development // traceable author statement	0005622 // intracellular // inferred from electronic annotation /// 0005634 // nucleus // inferred from electronic annotation	0003677 // DNA binding // inferred from electronic annotation /// 0008270 // zinc ion binding // inferred from electronic annotation /// 0046872 // metal ion binding // inferred from electronic annotation /// 0003676 // nucleic acid binding // inferred from electronic annotation		--- // --- // 1.2E-36	49.95	49.95	49.95	49.95	49.95	49.95	49.95	49.95	49.95	49.95	49.95	49.95	49.95	49.95	49.95	49.95	49.95	49.95	49.95	49.95	49.95	49.95	49.95	49.95	49.95	49.95	49.95	49.95	49.95	49.95	49.95	49.95	49.95	49.95	49.95	49.95
219515_at	NM_020228	Hs.275086	PR domain containing 10	PRDM10	chr11q25	56980	NP_064613.2 /// NP_955469.1 /// NP_955470.1 /// NP_955471.1	NM_020228 /// NM_199437 /// NM_199438 /// NM_199439	0006350 // transcription // inferred from electronic annotation /// 0006355 // regulation of transcription, DNA-dependent // inferred from electronic annotation /// 0006810 // transport // inferred from electronic annotation	0005622 // intracellular // inferred from electronic annotation /// 0005634 // nucleus // inferred from electronic annotation	0003676 // nucleic acid binding // inferred from electronic annotation /// 0003677 // DNA binding // inferred from electronic annotation /// 0008270 // zinc ion binding // inferred from electronic annotation /// 0008289 // lipid binding // inferred from electronic annotation /// 0046872 // metal ion binding // inferred from electronic annotation /// 0005488 // binding // inferred from electronic …			72.8	69.3	49.95	49.95	49.95	49.95	49.95	68.2333	82.2333	49.95	49.95	49.95	55.15	49.95	49.95	119.417	125.7	49.95	80.6167	49.95	56.5333	49.95	49.95	49.95	50.3833	53.8833	49.95	49.95	49.95	61.9333	49.95	49.95	50.7833	81.15	49.95	67.7667
219512_at	NM_024918	Hs.632268	DSN1, MIND kinetochore complex component, homolog (S. cerevisiae)	DSN1	chr20q11.23	79980	NP_079194.2	NM_024918		0005634 // nucleus // inferred from electronic annotation	0005515 // protein binding // inferred from physical interaction		IPR001683 // Phox-like // 1.6E-30 /// IPR001452 // SH3 // 1.1E-11 /// IPR001452 // SH3 // 6.7E-19 /// IPR001515 // Ribosomal protein L32e // 8.2E-78 /// IPR005307 // Nuclear movement protein // 5.1E-98 /// IPR000301 // CD9/CD37/CD63 antigen // 3.4E-33	49.95	49.95	49.95	49.95	49.95	49.95	49.95	49.95	49.95	49.95	49.95	49.95	49.95	49.95	49.95	49.95	49.95	49.95	49.95	49.95	49.95	49.95	49.95	49.95	49.95	49.95	49.95	49.95	49.95	49.95	49.95	49.95	49.95	49.95	49.95	49.95
219493_at	NM_024745	Hs.123253	SHC SH2-domain binding protein 1	SHCBP1	chr16q11.2	79801	NP_079021.2	NM_024745			0005515 // protein binding // inferred from electronic annotation /// 0042169 // SH2 domain binding // inferred from electronic annotation			49.95	49.95	49.95	49.95	49.95	49.95	49.95	49.95	49.95	49.95	49.95	49.95	49.95	49.95	49.95	49.95	49.95	49.95	49.95	49.95	49.95	49.95	49.95	49.95	49.95	49.95	49.95	49.95	49.95	49.95	49.95	49.95	49.95	49.95	49.95	49.95
219487_at	NM_024685	Hs.96322	Bardet-Biedl syndrome 10	BBS10	chr12q21.2	79738	NP_078961.3	NM_024685	0006457 // protein folding // inferred from electronic annotation /// 0007601 // visual perception // inferred from electronic annotation /// 0050896 // response to stimulus // inferred from electronic annotation /// 0044267 // cellular protein metabolism // inferred from electronic annotation		0000166 // nucleotide binding // inferred from electronic annotation /// 0005524 // ATP binding // inferred from electronic annotation /// 0051082 // unfolded protein binding // inferred from electronic annotation /// 0005515 // protein binding // inferred from electronic annotation		IPR003309 // Transcriptional regulator SCAN // 2.1E-27	49.95	50.6667	49.95	49.95	49.95	49.95	49.95	49.95	49.95	49.95	49.95	49.95	49.95	70.3333	49.95	49.95	49.95	49.95	49.95	49.95	49.95	49.95	49.95	49.95	49.95	49.95	49.95	49.95	49.95	49.95	49.95	49.95	49.95	49.95	49.95	49.95
219473_at	NM_017686	Hs.632427	ganglioside induced differentiation associated protein 2	GDAP2	chr1p12	54834	NP_060156.1	NM_017686						49.95	49.95	49.95	49.95	175.2	71.6	59.7667	49.95	49.95	49.95	49.95	49.95	52.95	49.95	49.95	112.767	49.95	84.2333	64.4	60.3	49.95	91.5	49.95	49.95	128.35	71.3667	49.95	49.95	49.95	55.8	98.3833	49.95	49.95	59.5667	49.95	49.95
219470_x_at	NM_019084	Hs.596479	cyclin J	CCNJ	chr10pter-q26.12	54619	NP_061957.2	NM_019084	0000074 // regulation of progression through cell cycle // inferred from electronic annotation	0005634 // nucleus // inferred from electronic annotation			IPR001356 // Homeobox // 1.0E-21 /// IPR001356 // Homeobox // 5.8E-23 /// IPR001700 // RNA polymerase, alpha chain, bacterial and organelle // 2.3E-53 /// IPR008193 // DNA-directed RNA polymerase, 13 to 16 kDa subunit // 2.4E-21 /// IPR004367 // Cyclin, C-terminal // 0.016	49.95	49.95	49.95	49.95	49.95	49.95	49.95	49.95	49.95	49.95	49.95	49.95	49.95	49.95	49.95	49.95	49.95	49.95	49.95	49.95	49.95	49.95	49.95	49.95	49.95	49.95	49.95	49.95	49.95	49.95	49.95	49.95	49.95	49.95	49.95	49.95
219428_s_at	BF057649		peroxisomal membrane protein 4, 24kDa	PXMP4	chr20q11.22	11264	NP_009169.3 /// NP_899634.1	NM_007238 /// NM_183397		0005624 // membrane fraction // traceable author statement /// 0005777 // peroxisome // inferred from electronic annotation /// 0005778 // peroxisomal membrane // traceable author statement /// 0016020 // membrane // inferred from electronic annotation /// 0016021 // integral to membrane // traceable author statement /// 0005777 // peroxisome // inferred from direct assay /// 0016021 // integral …			--- // --- // 3.9E-11 /// --- // --- // 1.3E-8 /// IPR002110 // Ankyrin // 3.4E-5 /// IPR002110 // Ankyrin // 14.0	151.4	164.967	105.533	116.7	694.5	587.667	167.367	181.7	190.25	131	274.633	204.067	233.767	167.7	183.7	225.8	143.067	449.767	387.7	224.6	161.133	219.267	203.083	243.067	189.35	227.067	267.35	179.3	155.883	96.65	312.95	144.7	247.5	277.533	255.3	206.883
219399_at	NM_018362	Hs.91393	lin-7 homolog C (C. elegans)	LIN7C	chr11p14	55327	NP_060832.1	NM_018362	0006887 // exocytosis // inferred from electronic annotation /// 0015031 // protein transport // inferred from electronic annotation /// 0006810 // transport // inferred from electronic annotation	0005923 // tight junction // inferred from electronic annotation /// 0016020 // membrane // inferred from electronic annotation /// 0019717 // synaptosome // inferred from electronic annotation /// 0045202 // synapse // inferred from electronic annotation	0005515 // protein binding // inferred from electronic annotation		IPR000210 // BTB/POZ domain // 1.2E-30 /// IPR007087 // Zn-finger, C2H2 type // 3.5E-6	95.0333	80.4667	66.5	66.6	49.95	49.95	49.95	49.95	76.2	49.95	49.95	49.95	49.95	49.95	49.95	49.95	49.95	49.95	72.9	49.95	49.95	49.95	49.95	49.95	56.1333	49.95	49.95	49.95	49.95	49.95	49.95	49.95	49.95	49.95	49.95	49.95
219387_at	NM_017571	Hs.292925	KIAA1212	KIAA1212	chr2p16.1	55704	NP_060554.3	NM_018084					IPR007087 // Zn-finger, C2H2 type // 2.8E-8 /// IPR007087 // Zn-finger, C2H2 type // 4.6E-6 /// IPR007087 // Zn-finger, C2H2 type // 1.7E-7 /// IPR007087 // Zn-finger, C2H2 type // 1.4E-7 /// IPR007087 // Zn-finger, C2H2 type // 1.1E-6 /// IPR007087 // Zn-finger, C2H2 type // 2.1E-4	50.35	49.95	49.95	49.95	49.95	49.95	49.95	49.95	49.95	49.95	49.95	49.95	49.95	49.95	49.95	49.95	49.95	49.95	49.95	49.95	49.95	49.95	49.95	49.95	49.95	49.95	49.95	49.95	49.95	49.95	49.95	49.95	49.95	49.95	49.95	49.95
219363_s_at	NM_015942	Hs.308613	MTERF domain containing 1	MTERFD1	chr8q22.1	51001	NP_057026.3	NM_015942		0005739 // mitochondrion // inferred from electronic annotation			IPR004244 // L1 transposable element // 1.1E-54	100.95	103.1	86.9333	74.7	49.95	49.95	79.3667	49.95	49.95	52.4667	59.0333	49.95	49.95	51.7833	49.95	53.15	49.95	49.95	49.95	49.95	49.95	53.7333	49.95	119.9	49.95	49.95	49.95	51.0167	67.7667	59.7	49.95	72.6667	49.95	49.95	67.8333	49.95
219318_x_at	NM_016060	Hs.567493	mediator of RNA polymerase II transcription, subunit 31 homolog (S. cerevisiae)	MED31	chr17p13.2	51003	NP_057144.1	NM_016060	0006355 // regulation of transcription, DNA-dependent // inferred from electronic annotation /// 0006350 // transcription // inferred from electronic annotation /// 0045449 // regulation of transcription // inferred from electronic annotation	0000119 // mediator complex // inferred from electronic annotation /// 0005634 // nucleus // inferred from electronic annotation	0005515 // protein binding // inferred from physical interaction /// 0016455 // RNA polymerase II transcription mediator activity // inferred from electronic annotation		IPR005522 // Inositol polyphosphate kinase // 1.9E-5 /// IPR005522 // Inositol polyphosphate kinase // 2.5E-8 /// IPR003439 // ABC transporter // 1.0E-60 /// IPR003439 // ABC transporter // 2.0E-45	49.95	49.95	49.95	49.95	174.25	218.067	49.95	67.7667	80.3167	49.95	51.6333	58.7	49.95	49.95	103.9	95.2	52.95	156.45	202.183	171.1	74.0667	49.95	49.95	49.95	133.65	49.95	114.95	68.0667	80.9667	49.95	49.95	49.95	98.2667	115.9	84.6833	49.95
219312_s_at	NM_023929	Hs.591868	zinc finger and BTB domain containing 10	ZBTB10	chr8q13-q21.1	65986	NP_076418.2	NM_023929	0006350 // transcription // inferred from electronic annotation /// 0006355 // regulation of transcription, DNA-dependent // inferred from electronic annotation	0005622 // intracellular // inferred from electronic annotation /// 0005634 // nucleus // inferred from electronic annotation	0003677 // DNA binding // inferred from electronic annotation /// 0005515 // protein binding // inferred from electronic annotation /// 0008270 // zinc ion binding // inferred from electronic annotation /// 0046872 // metal ion binding // inferred from electronic annotation /// 0003676 // nucleic acid binding // inferred from electronic annotation			49.95	49.95	49.95	49.95	49.95	49.95	49.95	49.95	49.95	49.95	49.95	49.95	49.95	49.95	49.95	49.95	49.95	49.95	49.95	49.95	49.95	49.95	49.95	49.95	49.95	49.95	49.95	49.95	49.95	49.95	49.95	49.95	49.95	49.95	49.95	49.95
219303_at	NM_024546	Hs.567576	chromosome 13 open reading frame 7	C13orf7	chr13q31.1	79596	NP_078822.3	NM_024546		0005615 // extracellular space // inferred from electronic annotation /// 0016021 // integral to membrane // inferred from electronic annotation	0005515 // protein binding // inferred from electronic annotation /// 0008270 // zinc ion binding // inferred from electronic annotation /// 0046872 // metal ion binding // inferred from electronic annotation			77.9	90.1333	51.2833	49.95	49.95	49.95	49.95	64.9333	49.95	49.95	49.95	49.95	56.3333	49.95	49.95	73.5	49.95	49.95	49.95	59.2	49.95	49.95	63.0333	49.95	50.2667	49.95	49.95	66.5	64.0667	72.9	49.95	49.95	49.95	49.95	64.1667	49.95
219297_at	NM_019045	Hs.98510	WD repeat domain 44	WDR44	chrXq24	54521	NP_061918.3	NM_019045					IPR000276 // Rhodopsin-like GPCR superfamily // 2.5E-34	86.6333	74.7667	58.7	75.5	49.95	49.95	49.95	49.95	49.95	49.95	49.95	49.95	58.3667	84.8833	51.2833	80.5	49.95	49.95	49.95	49.95	55.9667	49.95	49.95	49.95	49.95	49.95	49.95	49.95	49.95	49.95	49.95	72.2333	49.95	49.95	49.95	49.95
219287_at	NM_014505	Hs.525529	potassium large conductance calcium-activated channel, subfamily M, beta member 4	KCNMB4	chr12q	27345	NP_055320.4	NM_014505	0001508 // regulation of action potential // inferred from direct assay /// 0005513 // detection of calcium ion // inferred from direct assay /// 0006811 // ion transport // inferred from electronic annotation /// 0006813 // potassium ion transport // inferred from direct assay /// 0007268 // synaptic transmission // traceable author statement /// 0019228 // generation of action potential // infe…	0008076 // voltage-gated potassium channel complex // inferred from direct assay /// 0016020 // membrane // inferred from electronic annotation /// 0005887 // integral to plasma membrane // inferred from direct assay /// 0016021 // integral to membrane // inferred from electronic annotation	0005216 // ion channel activity // inferred from electronic annotation /// 0005515 // protein binding // inferred from physical interaction /// 0015269 // calcium-activated potassium channel activity // inferred from direct assay /// 0015269 // calcium-activated potassium channel activity // inferred from electronic annotation		IPR000804 // Clathrin adaptor complex, small chain // 2.2E-54 /// IPR003930 // Calcium-activated BK potassium channel, beta subunit // 7.1E-13	49.95	59.9333	49.95	49.95	542.667	395.467	110.567	272.733	260.4	181.5	268.117	266.817	266.933	270.767	288.217	221.833	201.7	369.383	361.183	329.783	279.333	381	265.783	201.533	292.55	394.8	323.4	281.267	248.1	313.133	350.033	214.3	345.6	284.45	307.55	222.8
219284_at	NM_024610	Hs.29169	HSPB (heat shock 27kDa) associated protein 1	HSPBAP1	chr3q21.1	79663	NP_078886.2	NM_024610	0006457 // protein folding // inferred from electronic annotation /// 0006986 // response to unfolded protein // inferred from electronic annotation				IPR013129 // Transcription factor jumonji // 0.0060	49.95	49.95	49.95	49.95	49.95	49.95	49.95	49.95	49.95	54.8667	49.95	61.9333	49.95	72.0333	49.95	49.95	49.95	49.95	49.95	49.95	49.95	49.95	49.95	49.95	49.95	49.95	49.95	49.95	49.95	49.95	49.95	49.95	49.95	49.95	49.95	51.7333
219268_at	NM_018208	Hs.497469	ethanolamine kinase 2	ETNK2	chr1q32.1	55224	NP_060678.1	NM_018208	0008150 // biological_process // ---	0005575 // cellular_component // ---	0004103 // choline kinase activity // non-traceable author statement /// 0004305 // ethanolamine kinase activity // inferred from electronic annotation /// 0016301 // kinase activity // inferred from electronic annotation /// 0016740 // transferase activity // inferred from electronic annotation		IPR007125 // Histone core // 9.1E-12 /// IPR001569 // Ribosomal protein L37e // 1.2E-26 /// IPR002575 // Aminoglycoside phosphotransferase // 1.6E-16	49.95	49.95	49.95	49.95	231.5	201.383	121.45	50.8167	84.3	49.95	70.4333	122.3	123.6	69.1	114.733	109.167	49.95	142.35	165.65	222	63.2667	143.033	79.3667	123.05	101.467	177.65	123.35	138.45	83.3	118.717	171.45	77.3667	120.25	174.5	127.85	109.2
219226_at	NM_016507	Hs.416108	Cdc2-related kinase, arginine/serine-rich	CRKRS	chr17q12	51755	NP_057591.1	NM_016507	0046777 // protein amino acid autophosphorylation // inferred from direct assay /// 0006468 // protein amino acid phosphorylation // inferred from electronic annotation	0005634 // nucleus // inferred from direct assay /// 0005634 // nucleus // inferred from electronic annotation	0000166 // nucleotide binding // inferred from electronic annotation /// 0003702 // RNA polymerase II transcription factor activity // non-traceable author statement /// 0004674 // protein serine/threonine kinase activity // inferred from electronic annotation /// 0004713 // protein-tyrosine kinase activity // inferred from electronic annotation /// 0005524 // ATP binding // inferred from electro…		IPR000276 // Rhodopsin-like GPCR superfamily // 6.7E-34 /// IPR001245 // Tyrosine protein kinase // 3.0E-24 /// IPR001245 // Tyrosine protein kinase // 3.9E-24	61.5333	49.95	49.95	49.95	49.95	49.95	49.95	49.95	49.95	49.95	49.95	49.95	49.95	49.95	49.95	49.95	49.95	49.95	49.95	49.95	49.95	49.95	49.95	49.95	49.95	49.95	49.95	49.95	49.95	49.95	49.95	49.95	49.95	49.95	49.95	49.95
219216_at	NM_019002	Hs.524293 /// Hs.651104	Similar to Heterogeneous nuclear ribonucleoprotein A1 (Helix-destabilizing protein) (Single-strand binding protein) (hnRNP core protein A1) (HDP-1) (Topoisomerase-inhibitor suppressed) /// Annexin A8	LOC728643 /// ANXA8	chr10q11.22 /// chr10q11.2	244 /// 728643	NP_001621.2	NM_001630 /// NR_003277 /// XR_015344	0007596 // blood coagulation // inferred from electronic annotation		0005509 // calcium ion binding // inferred from electronic annotation /// 0005544 // calcium-dependent phospholipid binding // inferred from electronic annotation /// 0005543 // phospholipid binding // not recorded	Prostaglandin_synthesis_regulation // GenMAPP /// Prostaglandin_synthesis_regulation // GenMAPP	IPR001326 // Elongation factor 1, beta/beta/delta chain // 7.1E-9 /// IPR001326 // Elongation factor 1, beta/beta/delta chain // 8.4E-24	49.95	49.95	49.95	49.95	49.95	49.95	49.95	49.95	49.95	49.95	49.95	49.95	49.95	49.95	49.95	49.95	49.95	49.95	49.95	49.95	49.95	49.95	49.95	49.95	49.95	49.95	49.95	49.95	49.95	49.95	49.95	49.95	49.95	49.95	49.95	49.95
219208_at	NM_025133	Hs.352677	F-box protein 11	FBXO11	chr2p16.3	80204	NP_036299.1 /// NP_061163.2 /// NP_079409.3	NM_012167 /// NM_018693 /// NM_025133	0006511 // ubiquitin-dependent protein catabolism // non-traceable author statement /// 0016567 // protein ubiquitination // non-traceable author statement /// 0006512 // ubiquitin cycle // inferred from electronic annotation	0000151 // ubiquitin ligase complex // non-traceable author statement	0004842 // ubiquitin-protein ligase activity // non-traceable author statement /// 0008270 // zinc ion binding // inferred from electronic annotation /// 0046872 // metal ion binding // inferred from electronic annotation /// 0004842 // ubiquitin-protein ligase activity // inferred from electronic annotation			49.95	49.95	49.95	49.95	49.95	49.95	49.95	49.95	49.95	49.95	49.95	49.95	49.95	49.95	49.95	49.95	49.95	49.95	49.95	49.95	49.95	49.95	49.95	49.95	49.95	49.95	49.95	49.95	49.95	49.95	49.95	49.95	49.95	49.95	49.95	49.95
219205_at	NM_021947	Hs.461954	serine racemase	SRR	chr17p13	63826	NP_068766.1	NM_021947	0006563 // L-serine metabolism // non-traceable author statement /// 0008152 // metabolism // inferred from electronic annotation /// 0006520 // amino acid metabolism // inferred from electronic annotation /// 0009069 // serine family amino acid metabolism // inferred from electronic annotation /// 0006520 // amino acid metabolism // non-traceable author statement		0016853 // isomerase activity // inferred from electronic annotation /// 0018114 // threonine racemase activity // inferred from electronic annotation /// 0030378 // serine racemase activity // inferred from electronic annotation /// 0003824 // catalytic activity // inferred from electronic annotation /// 0016855 // racemase and epimerase activity, acting on amino acids and derivatives // non-tra…		IPR003322 // Retroviral GAG p10 protein // 5.3E-17 /// IPR003322 // Retroviral GAG p10 protein // 2.4E-7 /// IPR000721 // Retroviral nucleocapsid protein Gag // 7.8E-34	117.333	67.1667	112.9	76	207.217	245.2	116.533	114.267	182.35	118.25	252.717	152.433	225	171.35	168.567	207.667	106.433	248.517	284.033	156.967	153.2	180.9	151.533	141.067	200.183	156.8	160.333	144.467	175.05	142.183	230.2	132.3	104.7	168.717	238.667	101.217
219194_at	NM_017893	Hs.591923	sema domain, immunoglobulin domain (Ig), transmembrane domain (TM) and short cytoplasmic domain, (semaphorin) 4G	SEMA4G	chr10q24.31	57715	NP_060363.2	NM_017893	0007399 // nervous system development // inferred from electronic annotation /// 0030154 // cell differentiation // inferred from electronic annotation /// 0007275 // development // inferred from electronic annotation	0016020 // membrane // inferred from electronic annotation /// 0016021 // integral to membrane // inferred from electronic annotation	0004872 // receptor activity // inferred from electronic annotation		IPR007110 // Immunoglobulin-like // 5.6E-4 /// IPR007110 // Immunoglobulin-like // 2.2 /// IPR007110 // Immunoglobulin-like // 1.1E-5 /// IPR000203 // GPS domain // 1.5E-17 /// IPR000832 // G-protein coupled receptor family 2 (secretin-like) // 2.1E-59 /// IPR000859 // CUB // 1.0E-35	49.95	49.95	49.95	49.95	87.9333	175.2	71.3333	89.4	198.983	55.6167	87	104	197.25	49.95	49.95	205.133	175.2	214.383	246.2	84.45	82.6	131.2	70.2333	142.7	76.0333	118.133	159.383	67.5333	53	86.4667	142.467	109.567	151.233	155.167	137.95	65.6667
219178_at	NM_024638	Hs.477162	queuine tRNA-ribosyltransferase domain containing 1	QTRTD1	chr3q13.31	79691	NP_078914.1	NM_024638	0008616 // queuosine biosynthesis // inferred from electronic annotation /// 0006400 // tRNA modification // inferred from electronic annotation		0008479 // queuine tRNA-ribosyltransferase activity // inferred from electronic annotation /// 0016740 // transferase activity // inferred from electronic annotation		IPR000210 // BTB/POZ domain // 5.3E-24 /// IPR007087 // Zn-finger, C2H2 type // 7.7E-6 /// IPR007087 // Zn-finger, C2H2 type // 1.8E-5 /// IPR007087 // Zn-finger, C2H2 type // 1.7E-4	49.95	49.95	49.95	49.95	49.95	49.95	49.95	49.95	49.95	49.95	49.95	49.95	49.95	58.1667	49.95	49.95	49.95	49.95	49.95	49.95	49.95	49.95	49.95	49.95	49.95	49.95	49.95	49.95	49.95	49.95	49.95	49.95	49.95	49.95	49.95	49.95
219177_at	NM_018321	Hs.38114	brix domain containing 2	BXDC2	chr5p13.2	55299	NP_060791.3	NM_018321	0007046 // ribosome biogenesis // inferred from electronic annotation	0005634 // nucleus // inferred from electronic annotation	0003674 // molecular_function // ---		IPR000719 // Protein kinase // 1.3E-74 /// IPR000253 // Forkhead-associated (FHA) // 4.1E-16	61.6667	49.95	49.95	49.95	49.95	49.95	49.95	49.95	49.95	49.95	62.4	49.95	49.95	49.95	49.95	49.95	49.95	49.95	49.95	49.95	49.95	49.95	49.95	49.95	49.95	49.95	49.95	49.95	49.95	49.95	49.95	49.95	49.95	49.95	49.95	49.95
219164_s_at	NM_018036		chromosome 14 open reading frame 103	C14orf103	chr14q32.2	55102	NP_060506.5	NM_018036					--- // --- // 5.7E-73 /// IPR000651 // Guanine nucleotide exchange factor for Ras-like GTPases; N-terminal motif // 3.5E-7 /// IPR001895 // Guanine-nucleotide dissociation stimulator CDC25 // 4.6E-51 /// IPR000591 // Pleckstrin putative G-protein interact	70.8667	49.95	49.95	49.95	49.95	49.95	49.95	49.95	49.95	49.95	49.95	49.95	49.95	49.95	53.65	49.95	49.95	49.95	49.95	49.95	49.95	49.95	49.95	49.95	49.95	49.95	58.9333	49.95	49.95	49.95	49.95	49.95	49.95	49.95	49.95	49.95
219110_at	NM_018983	Hs.69851	nucleolar protein family A, member 1 (H/ACA small nucleolar RNPs)	NOLA1	chr4q25	54433	NP_061856.1 /// NP_127460.1	NM_018983 /// NM_032993	0006364 // rRNA processing // inferred from electronic annotation /// 0007046 // ribosome biogenesis // inferred from electronic annotation	0005624 // membrane fraction // not recorded /// 0005634 // nucleus // inferred from electronic annotation /// 0005732 // small nucleolar ribonucleoprotein complex // inferred from electronic annotation /// 0030529 // ribonucleoprotein complex // inferred from electronic annotation	0005261 // cation channel activity // traceable author statement /// 0019843 // rRNA binding // inferred from electronic annotation /// 0003723 // RNA binding // inferred from electronic annotation		IPR008906 // HAT dimerisation // 1.2E-7	190.783	215.333	99.2667	124.1	49.95	49.95	121.45	59.6	49.95	56.9	57.5	49.95	49.95	61.1333	49.95	49.95	54	49.95	49.95	54.5333	53.15	51.4	49.95	120.95	49.95	49.95	49.95	49.95	49.95	49.95	77.1	49.95	49.95	49.95	49.95	49.95
219105_x_at	NM_014321	Hs.49760	origin recognition complex, subunit 6 like (yeast)	ORC6L	chr16q12	23594	NP_055136.1	NM_014321	0006260 // DNA replication // inferred from electronic annotation	0005634 // nucleus // inferred from electronic annotation /// 0005664 // nuclear origin of replication recognition complex // inferred from electronic annotation	0003677 // DNA binding // inferred from electronic annotation /// 0005515 // protein binding // inferred from physical interaction	Cell_cycle_KEGG // GenMAPP /// DNA_replication_Reactome // GenMAPP /// G1_to_S_cell_cycle_Reactome // GenMAPP		67.8333	49.95	49.95	49.95	49.95	105.133	49.95	49.95	63.0667	49.95	49.95	49.95	105.8	54.0333	56.2	60.5667	49.95	49.95	49.95	49.95	49.95	63.8333	49.95	64.8333	49.95	118.367	50.9667	63.4	49.95	56.9667	66.3	62.5667	49.95	83.0833	49.95	75.4333
219099_at	NM_020375	Hs.504545	chromosome 12 open reading frame 5	C12orf5	chr12p13.3	57103	NP_065108.1	NM_020375	0008152 // metabolism // inferred from electronic annotation	0005622 // intracellular // inferred from direct assay	0016853 // isomerase activity // inferred from electronic annotation /// 0003824 // catalytic activity // inferred from electronic annotation			264.467	247.8	172.45	84.3	49.95	49.95	49.95	49.95	49.95	49.95	49.95	49.95	49.95	49.95	49.95	49.95	49.95	49.95	49.95	49.95	49.95	49.95	49.95	49.95	49.95	49.95	49.95	52.2	49.95	49.95	49.95	49.95	49.95	49.95	49.95	49.95
219094_at	NM_014154	Hs.266826	armadillo repeat containing 8	ARMC8	chr3q22.3	25852	NP_054873.2 /// NP_056211.2 /// NP_998819.1	NM_014154 /// NM_015396 /// NM_213654			0005488 // binding // inferred from electronic annotation			49.95	49.95	49.95	49.95	49.95	49.95	49.95	49.95	49.95	49.95	49.95	49.95	49.95	49.95	55.8333	49.95	49.95	49.95	49.95	49.95	49.95	49.95	49.95	49.95	49.95	49.95	49.95	49.95	49.95	49.95	49.95	49.95	49.95	49.95	49.95	49.95
219074_at	NM_018241	Hs.203896	transmembrane protein 34	TMEM34	chr4q31.23	55751	NP_060711.1	NM_018241					IPR001909 // KRAB box // 3.8E-25	124.85	78.8667	113.833	87.9	49.95	49.95	60.2333	65.5667	49.95	73.2333	49.95	56.7	49.95	49.95	49.95	49.95	68.3667	49.95	49.95	49.95	50.4667	49.95	69.5	49.95	49.95	49.95	49.95	71.5333	49.95	61.6333	68.2333	55.9	49.95	49.95	49.95	49.95
219067_s_at	NM_017615	Hs.258798	non-SMC element 4 homolog A (S. cerevisiae)	NSMCE4A	chr10q26.13	54780	NP_060085.1	NM_017615					IPR001206 // Diacylglycerol kinase, catalytic domain // 9.8E-11	71.8	49.95	78.25	99	49.95	49.95	77.2667	49.95	49.95	49.95	49.95	49.95	49.95	49.95	49.95	49.95	49.95	49.95	49.95	49.95	49.95	49.95	49.95	49.95	49.95	49.95	49.95	49.95	49.95	49.95	50.5	68.5333	49.95	49.95	49.95	49.95
219031_s_at	NM_016101	Hs.585728	nuclear import 7 homolog (S. cerevisiae)	NIP7	chr16q22.1	51388	NP_057185.1	NM_016101	0007046 // ribosome biogenesis // inferred from electronic annotation	0005634 // nucleus // inferred from electronic annotation	0003723 // RNA binding // inferred from electronic annotation /// 0005515 // protein binding // inferred from physical interaction		IPR009431 // D1 dopamine receptor-interacting // 2.6E-64 /// IPR009431 // D1 dopamine receptor-interacting // 1.3E-23 /// IPR009431 // D1 dopamine receptor-interacting // 6.8E-43	87.5333	53.65	49.95	49.95	49.95	49.95	49.95	49.95	49.95	49.95	49.95	49.95	49.95	49.95	49.95	49.95	49.95	49.95	49.95	49.95	49.95	49.95	49.95	49.95	49.95	49.95	49.95	49.95	49.95	49.95	49.95	49.95	49.95	49.95	49.95	49.95
219002_at	NM_024622	Hs.529276	FAST kinase domains 1	FASTKD1	chr2q31	79675	NP_078898.2	NM_024622	0006915 // apoptosis // inferred from electronic annotation		0004672 // protein kinase activity // inferred from electronic annotation /// 0005524 // ATP binding // inferred from electronic annotation		IPR001440 // TPR repeat // 0.01 /// IPR001440 // TPR repeat // 0.18 /// IPR001440 // TPR repeat // 1.2E-4 /// IPR001440 // TPR repeat // 9.0E-6 /// IPR001440 // TPR repeat // 1.3E-4 /// IPR001440 // TPR repeat // 1.1E-4 /// IPR001440 // TPR repeat // 0.015 /// IPR001440 // TPR repeat // 5.8E-8 /// IPR001440 // TPR repeat // 0.35 /// IPR000337 // G-protein coupled receptor family 3, metabotropic g…	179.6	123.25	72.9667	64.3333	49.95	49.95	49.95	68.7	49.95	49.95	49.95	49.95	49.95	119.5	49.95	82.05	49.95	49.95	49.95	53.4167	64.5333	49.95	49.95	125	49.95	49.95	54.5833	54.2667	60.0667	97.2667	108.9	90.2667	49.95	49.95	49.95	49.95
218984_at	NM_019042	Hs.520619	pseudouridylate synthase 7 homolog (S. cerevisiae)	PUS7	chr7q22.2	54517	NP_061915.2	NM_019042	0008033 // tRNA processing // inferred from electronic annotation		0004730 // pseudouridylate synthase activity // inferred from electronic annotation /// 0016853 // isomerase activity // inferred from electronic annotation			148.167	125.25	62.9667	57.5333	74.3333	98.5667	154.683	64.4333	49.95	59.3667	49.95	64.5	75.0667	61.6333	53.8	97.6333	68.6	49.95	59.8667	49.95	57.9	61.9333	69.2333	85.9667	49.95	109.067	55.8	70.4333	49.95	67.1333	76	70.7	67.1667	49.95	59.6	58.8333
218979_at	NM_024945	Hs.284137	RMI1, RecQ mediated genome instability 1, homolog (S. cerevisiae)	RMI1	chr9q21.32	80010	NP_079221.1	NM_024945		0005634 // nucleus // inferred from electronic annotation	0003676 // nucleic acid binding // inferred from electronic annotation		--- // --- // 7.1E-22 /// --- // --- // 7.5E-28	70	64.1667	86.8	82.2333	49.95	91.9333	55.7	60.1	49.95	59.1333	49.95	49.95	49.95	49.95	49.95	49.95	64.5	49.95	53.8	49.95	49.95	49.95	49.95	49.95	49.95	62.9667	60.4667	49.95	49.95	49.95	49.95	49.95	49.95	49.95	49.95	49.95
218955_at	NM_018310	Hs.651184	BRF2, subunit of RNA polymerase III transcription initiation factor, BRF1-like	BRF2	chr8p12	55290	NP_060780.2	NM_018310	0006352 // transcription initiation // inferred from electronic annotation /// 0006355 // regulation of transcription, DNA-dependent // inferred from electronic annotation /// 0045449 // regulation of transcription // inferred from electronic annotation	0005667 // transcription factor complex // inferred from electronic annotation	0008270 // zinc ion binding // inferred from electronic annotation /// 0030528 // transcription regulator activity // inferred from electronic annotation /// 0003743 // translation initiation factor activity // inferred from electronic annotation		IPR003961 // Fibronectin, type III // 1.0E-7 /// IPR003961 // Fibronectin, type III // 5.2E-12 /// IPR000242 // Tyrosine specific protein phosphatase // 1.1E-119 /// IPR001770 // G-protein, gamma subunit // 7.6E-23 /// IPR000591 // Pleckstrin putative G-protein interacting domain // 7.9E-23 /// IPR000342 // Regulator of G protein // 8.7E-37 /// IPR000873 // AMP-dependent synthetase and ligase // …	166.6	220.133	110.8	124.3	390.033	693.6	208.983	200.117	181.35	152.4	233.833	254.833	191.367	188.6	367.733	204.883	207.117	310.1	355.233	546.583	135.45	377.6	202.017	289.217	331.65	389.8	343.35	326.75	196	197.95	330.833	212.033	233.917	266.35	244.367	300.75
218936_s_at	NM_014167	Hs.582627	coiled-coil domain containing 59	CCDC59	chr12q21.31	29080	NP_054886.1	NM_014167						85.2333	58.2667	70.9667	91.8333	49.95	49.95	80.4667	49.95	49.95	49.95	49.95	49.95	49.95	49.95	49.95	49.95	49.95	49.95	49.95	49.95	49.95	49.95	49.95	49.95	49.95	49.95	49.95	49.95	49.95	49.95	49.95	49.95	49.95	49.95	49.95	49.95
218926_at	NM_018657	Hs.507025	myoneurin	MYNN	chr3q26.2	55892	NP_061127.1	NM_018657	0006355 // regulation of transcription, DNA-dependent // inferred from electronic annotation /// 0006350 // transcription // inferred from electronic annotation /// 0006351 // transcription, DNA-dependent // traceable author statement	0005622 // intracellular // inferred from electronic annotation /// 0005634 // nucleus // inferred from electronic annotation	0003700 // transcription factor activity // traceable author statement /// 0005515 // protein binding // inferred from electronic annotation /// 0008270 // zinc ion binding // traceable author statement /// 0046872 // metal ion binding // inferred from electronic annotation /// 0003676 // nucleic acid binding // inferred from electronic annotation /// 0003677 // DNA binding // inferred from elect…		IPR000626 // Ubiquitin // 7.7E-16	95.9167	89.9333	58.2667	53.9167	49.95	49.95	70.9	59.9333	49.95	49.95	49.95	49.95	49.95	49.95	56.3667	49.95	49.95	49.95	49.95	58.3	49.95	49.95	49.95	49.95	49.95	89.0667	49.95	50.7333	49.95	49.95	49.95	49.95	51.1667	60.6	49.95	82.3
218911_at	NM_006530	Hs.4029	YEATS domain containing 4	YEATS4	chr12q13-q15	8089	NP_006521.1	NM_006530	0001558 // regulation of cell growth // inferred from electronic annotation /// 0006350 // transcription // inferred from electronic annotation /// 0007067 // mitosis // non-traceable author statement /// 0016568 // chromatin modification // inferred from electronic annotation /// 0045893 // positive regulation of transcription, DNA-dependent // non-traceable author statement /// 0006355 // regul…	0005634 // nucleus // traceable author statement /// 0005654 // nucleoplasm // inferred from direct assay /// 0016363 // nuclear matrix // non-traceable author statement /// 0005634 // nucleus // inferred from electronic annotation /// 0005654 // nucleoplasm // inferred from electronic annotation	0003700 // transcription factor activity // traceable author statement /// 0005200 // structural constituent of cytoskeleton // non-traceable author statement /// 0008022 // protein C-terminus binding // inferred from physical interaction /// 0005515 // protein binding // inferred from physical interaction /// 0005515 // protein binding // inferred from electronic annotation /// 0003677 // DNA bi…		IPR003137 // Protease-associated PA // 1.5E-17	49.95	49.95	49.95	49.95	49.95	49.95	49.95	49.95	49.95	49.95	49.95	49.95	49.95	49.95	49.95	49.95	49.95	49.95	49.95	49.95	49.95	49.95	49.95	49.95	49.95	49.95	49.95	49.95	49.95	49.95	49.95	49.95	49.95	49.95	49.95	49.95
218905_at	NM_017864	Hs.521693	integrator complex subunit 8	INTS8	chr8q22.1	55656	NP_060334.2	NM_017864	0016180 // snRNA processing // inferred from direct assay	0005634 // nucleus // inferred from electronic annotation /// 0032039 // integrator complex // inferred from direct assay	0005515 // protein binding // inferred from physical interaction		IPR006964 // NUDE protein, C-terminal // 1.0E-126	141.217	169.7	271.1	225.967	49.95	49.95	88	49.95	49.95	72.3	49.95	49.95	49.95	143.033	49.95	49.95	59.6	49.95	49.95	49.95	69.0333	49.95	49.95	49.95	49.95	49.95	49.95	49.95	49.95	52.4667	49.95	49.95	49.95	49.95	52.0167	49.95
218886_at	NM_017906	Hs.472165	PAK1 interacting protein 1 /// chromosome 20 open reading frame 7	PAK1IP1 /// C20orf7	chr6p24.2 /// chr20p12.1	55003 /// 79133	NP_001034464.1 /// NP_060376.2 /// NP_077025.2	NM_001039375 /// NM_017906 /// NM_024120	0009968 // negative regulation of signal transduction // inferred from electronic annotation	0005634 // nucleus // inferred from electronic annotation			IPR002366 // Defensin propeptide // 7.9E-23 /// IPR002366 // Defensin propeptide // 9.8E-34 /// IPR006081 // Alpha defensin // 4.9E-7 /// --- // --- // 1.0E-25	49.95	49.95	67.5333	55.7	49.95	49.95	49.95	49.95	49.95	49.95	49.95	49.95	49.95	49.95	49.95	49.95	49.95	49.95	49.95	49.95	49.95	49.95	49.95	49.95	49.95	49.95	49.95	49.95	49.95	49.95	49.95	49.95	49.95	49.95	49.95	49.95
218867_s_at	NM_024738	Hs.592011	chromosome 12 open reading frame 49	C12orf49	chr12q24.22	79794	NP_079014.1	NM_024738						89.1	114.367	88.1	64.7333	336.45	245.7	129.5	122.75	182.633	129.2	101.267	166.883	171.05	176.25	132	205.3	92.0667	204.65	293.45	169.5	182.9	161.917	130.9	125.55	151.433	215.567	212.217	150.933	120.4	83.8833	189.35	148.317	108.233	98.1	139.6	142.3
218859_s_at	NM_016649	Hs.369284	ESF1, nucleolar pre-rRNA processing protein, homolog (S. cerevisiae)	ESF1	chr20p12.1	51575	NP_057733.2	NM_016649	0006350 // transcription // inferred from electronic annotation /// 0006355 // regulation of transcription, DNA-dependent // inferred from electronic annotation	0005634 // nucleus // inferred from electronic annotation			IPR000276 // Rhodopsin-like GPCR superfamily // 1.0E-42	185.917	158.383	86.4333	69.3	49.95	49.95	49.95	49.95	49.95	49.95	49.95	49.95	49.95	63.9	49.95	49.95	49.95	49.95	49.95	49.95	49.95	49.95	49.95	49.95	49.95	79.95	49.95	49.95	49.95	49.95	51.3667	49.95	55.2167	49.95	49.95	49.95
218850_s_at	NM_014240	Hs.193370	LIM domains containing 1	LIMD1	chr3p21.3	8994	NP_055055.1	NM_014240	0006355 // regulation of transcription, DNA-dependent // traceable author statement /// 0007165 // signal transduction // traceable author statement /// 0007275 // development // traceable author statement		0005515 // protein binding // traceable author statement /// 0008270 // zinc ion binding // traceable author statement /// 0046872 // metal ion binding // inferred from electronic annotation /// 0008270 // zinc ion binding // inferred from electronic annotation			49.95	49.95	60.7333	58	186.2	252.133	58.4333	51.7833	112	81.8167	70.2667	97.2667	90.4333	68.0333	166.283	83.45	64.6333	270.133	160.85	183.283	87.5333	83.1833	58.1333	60.9667	134.05	54.8667	132.95	183.783	53.0667	137.167	49.95	49.95	145.667	90.8	115.817	49.95
218816_at	NM_018214	Hs.485581	leucine rich repeat containing 1	LRRC1	chr6p12.1	55227	NP_060684.4	NM_018214		0016020 // membrane // inferred from electronic annotation	0005515 // protein binding // inferred from electronic annotation			49.95	49.95	49.95	49.95	49.95	49.95	49.95	49.95	49.95	49.95	49.95	49.95	49.95	49.95	49.95	49.95	49.95	49.95	49.95	49.95	49.95	49.95	49.95	49.95	49.95	49.95	49.95	49.95	49.95	49.95	49.95	49.95	49.95	49.95	49.95	49.95
218814_s_at	NM_018252	Hs.445386	chromosome 1 open reading frame 75	C1orf75	chr1q32.3	55248	NP_060722.1	NM_018252						49.95	49.95	49.95	49.95	127.95	58.8333	49.95	49.95	72.2333	60.2333	76	76.6	78.25	79.5667	56.1667	49.95	68.6	66.5	95.95	74.7667	102.4	49.95	49.95	49.95	60.7	129.35	49.95	49.95	62.9	49.95	49.95	49.95	49.95	113.967	67.5	49.95
218806_s_at	AF118887	Hs.267659	vav 3 oncogene	VAV3	chr1p13.3	10451	NP_001073343.1 /// NP_006104.4	NM_001079874 /// NM_006113	0006906 // vesicle fusion // inferred from electronic annotation /// 0007229 // integrin-mediated signaling pathway // inferred from electronic annotation /// 0007242 // intracellular signaling cascade // inferred from electronic annotation /// 0007264 // small GTPase mediated signal transduction // traceable author statement /// 0016477 // cell migration // inferred from electronic annotation //…	0005622 // intracellular // inferred from electronic annotation /// 0005737 // cytoplasm // inferred from electronic annotation /// 0005886 // plasma membrane // inferred from electronic annotation	0005070 // SH3/SH2 adaptor activity // traceable author statement /// 0005085 // guanyl-nucleotide exchange factor activity // inferred from electronic annotation /// 0005096 // GTPase activator activity // traceable author statement /// 0005154 // epidermal growth factor receptor binding // inferred from electronic annotation /// 0008270 // zinc ion binding // inferred from electronic annotation…	Integrin-mediated_cell_adhesion_KEGG // GenMAPP /// Integrin-mediated_cell_adhesion_KEGG // GenMAPP		49.95	49.95	49.95	49.95	49.95	49.95	49.95	49.95	49.95	49.95	49.95	49.95	49.95	49.95	49.95	49.95	49.95	49.95	49.95	49.95	49.95	49.95	49.95	49.95	49.95	49.95	49.95	49.95	49.95	49.95	49.95	49.95	49.95	49.95	49.95	49.95
218793_s_at	NM_006746	Hs.109655	sex comb on midleg-like 1 (Drosophila)	SCML1	chrXp22.2-p22.1	6322	NP_001032624.1 /// NP_001032625.1 /// NP_001032629.1 /// NP_006737.2	NM_001037535 /// NM_001037536 /// NM_001037540 /// NM_006746	0006350 // transcription // inferred from electronic annotation /// 0006355 // regulation of transcription, DNA-dependent // inferred from electronic annotation /// 0009653 // morphogenesis // traceable author statement	0005634 // nucleus // inferred from electronic annotation	0003700 // transcription factor activity // traceable author statement /// 0003677 // DNA binding // traceable author statement			52.0833	67.1333	78.6	81.15	81.4167	49.95	49.95	49.95	49.95	49.95	49.95	49.95	49.95	49.95	49.95	49.95	49.95	49.95	49.95	49.95	49.95	49.95	49.95	50.9	49.95	49.95	49.95	49.95	49.95	49.95	49.95	49.95	49.95	49.95	49.95	49.95
218781_at	NM_024624	Hs.526728	structural maintenance of chromosomes 6	SMC6	chr2p24.2	79677	NP_078900.1	NM_024624	0006259 // DNA metabolism // inferred from electronic annotation	0005622 // intracellular // inferred from direct assay /// 0005694 // chromosome // inferred from electronic annotation	0005524 // ATP binding // inferred from electronic annotation			150.4	100.95	125.2	117.817	49.95	72.6667	60.5667	49.95	49.95	49.95	49.95	49.95	49.95	62.1333	75.6	66.5333	49.95	67.0333	49.95	49.95	49.95	68.8	49.95	50	49.95	49.95	67.1333	94.1667	49.95	58.8	49.95	58.1	52.5167	49.95	83.8	49.95
218753_at	NM_018053	Hs.55024	XK, Kell blood group complex subunit-related family, member 8	XKR8	chr1p35.3	55113	NP_060523.2	NM_018053		0016020 // membrane // inferred from electronic annotation /// 0016021 // integral to membrane // inferred from electronic annotation				162.667	156.45	125.5	148.983	756.933	597.15	317.467	386.3	343.35	365.85	769.2	468.35	301.15	426.467	409.233	578.283	335.15	735.5	701.333	850.333	380.567	668.167	438.483	167.367	634.433	276.667	385.3	279.467	300.1	366.95	553.967	212.333	435.733	483.75	363.633	441.133
218738_s_at	NM_016271	Hs.302408	ring finger protein 138	RNF138	chr18q12.1	51444	NP_057355.2 /// NP_937761.1	NM_016271 /// NM_198128	0006512 // ubiquitin cycle // inferred from electronic annotation	0005622 // intracellular // inferred from electronic annotation	0003676 // nucleic acid binding // inferred from electronic annotation /// 0005515 // protein binding // inferred from electronic annotation /// 0008270 // zinc ion binding // inferred from electronic annotation /// 0016874 // ligase activity // inferred from electronic annotation /// 0046872 // metal ion binding // inferred from electronic annotation		IPR000330 // SNF2 related domain // 1.0E-126 /// IPR001650 // Helicase, C-terminal // 3.3E-20 /// IPR001005 // Myb DNA-binding domain // 0.0029 /// IPR001005 // Myb DNA-binding domain // 0.54	100.95	127.75	86.1667	99.2667	49.95	49.95	155.033	74.3333	144.167	117.7	78.9833	49.95	134.4	108.5	49.95	112.467	88.3	49.95	59.7	49.95	60.4667	49.95	70.3	49.95	49.95	49.95	49.95	49.95	49.95	55.0667	49.95	58.7	49.95	49.95	49.95	49.95
218713_at	NM_024611	Hs.200943	NMDA receptor regulated 2	NARG2	chr15q22.2	79664	NP_001018099.1 /// NP_078887.2	NM_001018089 /// NM_024611					IPR001932 // Protein phosphatase 2C-like // 2.6E-11 /// IPR001932 // Protein phosphatase 2C-like // 4.4E-14	64.3333	58.7	76.8667	75	49.95	49.95	59.0667	49.95	49.95	49.95	49.95	49.95	49.95	49.95	49.95	49.95	49.95	49.95	49.95	49.95	49.95	51.7833	49.95	49.95	49.95	49.95	49.95	49.95	49.95	49.95	49.95	49.95	49.95	49.95	49.95	51.6667
218703_at	NM_012430	Hs.477361	SEC22 vesicle trafficking protein homolog A (S. cerevisiae)	SEC22A	chr3q21.1	26984	NP_036562.2	NM_012430	0006888 // ER to Golgi vesicle-mediated transport // traceable author statement /// 0015031 // protein transport // inferred from electronic annotation /// 0016192 // vesicle-mediated transport // inferred from electronic annotation /// 0006810 // transport // inferred from electronic annotation /// 0006888 // ER to Golgi vesicle-mediated transport // inferred from electronic annotation	0005783 // endoplasmic reticulum // inferred from electronic annotation /// 0005789 // endoplasmic reticulum membrane // traceable author statement /// 0016020 // membrane // inferred from electronic annotation /// 0016021 // integral to membrane // inferred from electronic annotation	0005215 // transporter activity // traceable author statement			72.2667	75.6667	58.8	49.95	49.95	63.4	49.95	49.95	49.95	49.95	49.95	49.95	49.95	49.95	49.95	49.95	49.95	49.95	49.95	49.95	49.95	49.95	49.95	49.95	49.95	49.95	49.95	49.95	49.95	49.95	49.95	49.95	49.95	49.95	49.95	49.95
218676_s_at	NM_021213	Hs.285218	phosphatidylcholine transfer protein	PCTP	chr17q21-q24	58488	NP_067036.1	NM_021213	0006869 // lipid transport // non-traceable author statement /// 0008203 // cholesterol metabolism // inferred from electronic annotation /// 0006810 // transport // inferred from electronic annotation /// 0006869 // lipid transport // inferred from electronic annotation	0005829 // cytosol // non-traceable author statement	0008289 // lipid binding // inferred from electronic annotation /// 0008525 // phosphatidylcholine transporter activity // traceable author statement		IPR003594 // ATP-binding region, ATPase-like // 6.9E-4 /// IPR005550 // HEC/Ndc80p family // 1.0E-126	63.8333	51.0833	49.95	53.5	49.95	49.95	49.95	49.95	49.95	49.95	49.95	49.95	49.95	49.95	49.95	49.95	49.95	49.95	49.95	49.95	49.95	49.95	49.95	49.95	49.95	49.95	49.95	49.95	49.95	49.95	49.95	49.95	49.95	49.95	49.95	49.95
218646_at	NM_017867	Hs.406756	chromosome 4 open reading frame 27	C4orf27	chr4q33	54969	NP_060337.1	NM_017867		0005634 // nucleus // inferred from direct assay			--- // --- // 1.4E-9 /// --- // --- // 4.7E-10 /// --- // --- // 2.2E-10 /// --- // --- // 1.0	300.7	303.5	130.65	193	49.95	49.95	206	152.033	120.167	150.533	224.833	163.233	320.633	208.867	153.4	171.45	131.6	81.3	95.6667	216.617	218.883	172.45	183.917	212.55	84.65	287.983	189.35	208.65	173	175.1	202.817	201.383	219.333	77.3	193.733	226.333
218631_at	NM_021732	Hs.23918	arginine vasopressin-induced 1	AVPI1	chr10q24.2	60370	NP_068378.1	NM_021732					IPR001660 // Sterile alpha motif SAM // 3.5E-11	106.167	129.85	179.6	298.1	883.8	782.267	222.967	358.167	149.167	268.233	500.383	376.767	233.917	249.267	309.85	192.967	320.167	533.867	423.167	363	326.883	386.3	417.433	286.283	351.633	677.133	446.2	303.3	336.9	316.65	390.7	174.9	288.15	302.7	295.55	218.367
218577_at	NM_017768	Hs.147836	leucine rich repeat containing 40	LRRC40	chr1p31.1	55631	NP_060238.3	NM_017768			0005515 // protein binding // inferred from electronic annotation			106.433	114.05	80.35	104.533	49.95	49.95	53.7667	67.4333	49.95	71.8	56.2	62.2333	170.15	59.5	49.95	147.417	52.6667	49.95	49.95	57.1	49.95	49.95	55.5833	49.95	49.95	49.95	49.95	55.6667	69.2333	84.1167	49.95	65.2667	49.95	49.95	62.9	66.5
218568_at	NM_018238	Hs.647103	multiple substrate lipid kinase	MULK	chr7q34	55750	NP_060708.1	NM_018238	0007205 // protein kinase C activation // inferred from electronic annotation	0005739 // mitochondrion // inferred from electronic annotation /// 0016020 // membrane // inferred from electronic annotation	0000166 // nucleotide binding // inferred from electronic annotation /// 0004143 // diacylglycerol kinase activity // inferred from electronic annotation /// 0005524 // ATP binding // inferred from electronic annotation /// 0016740 // transferase activity // inferred from electronic annotation /// 0047620 // acylglycerol kinase activity // inferred from electronic annotation /// 0016301 // kinase…		IPR001590 // Peptidase M12B, ADAM/reprolysin // 3.8E-10 /// IPR001762 // Disintegrin // 2.2E-37	114.133	97.9333	52.4	49.95	49.95	49.95	49.95	101.467	61.5667	64.4333	49.95	49.95	86.4667	65.9333	51.4833	67.1667	65.6333	49.95	49.95	49.95	74.4333	49.95	49.95	49.95	67.1333	49.95	49.95	49.95	61.7667	58.5333	57.9333	49.95	55.5	49.95	49.95	68.9667
218564_at	BC002574	Hs.567525	ring finger and WD repeat domain 3	RFWD3	chr16q22.3	55159	NP_060594.3	NM_018124			0005515 // protein binding // inferred from electronic annotation /// 0008270 // zinc ion binding // inferred from electronic annotation /// 0016874 // ligase activity // inferred from electronic annotation /// 0046872 // metal ion binding // inferred from electronic annotation			49.95	49.95	49.95	49.95	49.95	49.95	49.95	49.95	49.95	49.95	49.95	49.95	49.95	49.95	49.95	49.95	49.95	49.95	49.95	49.95	49.95	49.95	49.95	49.95	49.95	49.95	49.95	49.95	49.95	49.95	49.95	49.95	49.95	49.95	49.95	49.95
218554_s_at	NM_018489	Hs.491060	ash1 (absent, small, or homeotic)-like (Drosophila)	ASH1L	chr1q22	55870	NP_060959.2	NM_018489	0006323 // DNA packaging // traceable author statement /// 0006350 // transcription // inferred from electronic annotation /// 0006355 // regulation of transcription, DNA-dependent // inferred from electronic annotation /// 0006366 // transcription from RNA polymerase II promoter // traceable author statement /// 0007267 // cell-cell signaling // traceable author statement /// 0016568 // chromati…	0005634 // nucleus // traceable author statement /// 0005923 // tight junction // traceable author statement /// 0005634 // nucleus // inferred from electronic annotation /// 0005923 // tight junction // inferred from electronic annotation	0003677 // DNA binding // inferred from electronic annotation /// 0003702 // RNA polymerase II transcription factor activity // traceable author statement /// 0005515 // protein binding // inferred from electronic annotation /// 0008168 // methyltransferase activity // inferred from electronic annotation /// 0008270 // zinc ion binding // inferred from electronic annotation /// 0016740 // transfe…			49.95	49.95	49.95	49.95	326.75	315.4	76	94.7667	95.9167	88.3667	148.5	168.717	257.3	118.367	214.583	164.583	95.8333	231.333	282.383	212.983	103.833	216.667	119.233	138.367	212.75	293.75	248.483	101.9	135	159.317	207.6	64.1	71.6	183.833	152.2	83.8
218521_s_at	NM_018299	Hs.128841	ubiquitin-conjugating enzyme E2W (putative)	UBE2W	chr8q21.11	55284	NP_001001481.1 /// NP_001001482.1 /// NP_060769.2	NM_001001481 /// NM_001001482 /// NM_018299	0006512 // ubiquitin cycle // inferred from electronic annotation /// 0006464 // protein modification // inferred from electronic annotation		0004840 // ubiquitin conjugating enzyme activity // inferred from electronic annotation /// 0004842 // ubiquitin-protein ligase activity // inferred from electronic annotation /// 0016874 // ligase activity // inferred from electronic annotation		IPR000276 // Rhodopsin-like GPCR superfamily // 1.0E-75	49.95	49.95	49.95	49.95	49.95	49.95	49.95	49.95	49.95	49.95	49.95	49.95	49.95	49.95	49.95	49.95	49.95	49.95	49.95	49.95	49.95	49.95	49.95	49.95	49.95	49.95	60.6333	52.4667	49.95	49.95	49.95	49.95	49.95	49.95	49.95	49.95
218513_at	NM_018352	Hs.267446	hypothetical protein FLJ11184	FLJ11184	chr4q32.3	55319	NP_060822.1	NM_018352						49.95	49.95	49.95	49.95	49.95	49.95	49.95	49.95	49.95	49.95	49.95	49.95	49.95	49.95	49.95	49.95	49.95	49.95	49.95	49.95	49.95	49.95	49.95	49.95	49.95	49.95	49.95	49.95	49.95	49.95	49.95	49.95	49.95	49.95	49.95	49.95
218478_s_at	NM_017612	Hs.37706	zinc finger, CCHC domain containing 8	ZCCHC8	chr12q24.31	55596	NP_060082.2	NM_017612	0006397 // mRNA processing // inferred from electronic annotation /// 0008380 // RNA splicing // inferred from electronic annotation	0005681 // spliceosome complex // inferred from electronic annotation	0003676 // nucleic acid binding // inferred from electronic annotation /// 0008270 // zinc ion binding // inferred from electronic annotation /// 0046872 // metal ion binding // inferred from electronic annotation		IPR001394 // Peptidase C19, ubiquitin carboxyl-terminal hydrolase family 2 // 4.1E-65 /// IPR003316 // Transcription factor E2F/dimerisation partner (TDP) // 9.7E-104	97.0333	94.1	133.65	100.75	49.95	49.95	119.233	71.0333	83.3333	113.2	49.95	51.1667	92.6333	68.5333	49.95	88.2667	88.6333	65.2	49.95	49.95	49.95	49.95	49.95	49.95	49.95	49.95	49.95	49.95	49.95	49.95	49.95	64.6	49.95	72.6	49.95	49.95
218470_at	NM_015936	Hs.505231	tyrosyl-tRNA synthetase 2 (mitochondrial)	YARS2	chr12p11.21	51067	NP_001035526.1	NM_001040436	0006412 // protein biosynthesis // non-traceable author statement /// 0006437 // tyrosyl-tRNA aminoacylation // inferred from electronic annotation /// 0006412 // protein biosynthesis // inferred from electronic annotation /// 0006418 // tRNA aminoacylation for protein translation // inferred from electronic annotation	0005739 // mitochondrion // non-traceable author statement /// 0005739 // mitochondrion // inferred from electronic annotation	0000166 // nucleotide binding // inferred from electronic annotation /// 0004831 // tyrosine-tRNA ligase activity // non-traceable author statement /// 0005524 // ATP binding // inferred from electronic annotation /// 0016874 // ligase activity // inferred from electronic annotation /// 0004812 // aminoacyl-tRNA ligase activity // inferred from electronic annotation /// 0004831 // tyrosine-tRNA l…			53.8833	70.7	49.95	49.95	49.95	49.95	49.95	49.95	49.95	49.95	49.95	49.95	49.95	49.95	49.95	49.95	49.95	49.95	49.95	49.95	49.95	49.95	49.95	49.95	49.95	49.95	50.7333	49.95	49.95	49.95	49.95	49.95	49.95	49.95	49.95	49.95
218411_s_at	NM_016586	Hs.368647	MAP3K12 binding inhibitory protein 1	MBIP	chr14q13.3	51562	NP_057670.1	NM_016586	0000173 // inactivation of MAPK activity during osmolarity sensing // traceable author statement	0005634 // nucleus // inferred from electronic annotation	0004860 // protein kinase inhibitor activity // traceable author statement		IPR001330 // Prenyltransferase/squalene oxidase // 7.3E-16 /// IPR001330 // Prenyltransferase/squalene oxidase // 2.4E-14 /// IPR001330 // Prenyltransferase/squalene oxidase // 2.4E-15 /// IPR001330 // Prenyltransferase/squalene oxidase // 1.5E-12 /// IPR001330 // Prenyltransferase/squalene oxidase // 1.1E-10 /// IPR001092 // Basic helix-loop-helix dimerization domain bHLH // 7.2E-21	49.95	49.95	49.95	49.95	49.95	49.95	49.95	49.95	49.95	49.95	49.95	49.95	49.95	62.7333	49.95	49.95	49.95	49.95	49.95	49.95	49.95	49.95	49.95	49.95	49.95	49.95	49.95	49.95	49.95	49.95	49.95	49.95	49.95	49.95	49.95	49.95
218401_s_at	NM_012482	Hs.59757	zinc finger protein 281	ZNF281	chr1q32.1	23528	NP_036614.1	NM_012482	0000122 // negative regulation of transcription from RNA polymerase II promoter // traceable author statement /// 0006350 // transcription // inferred from electronic annotation /// 0006355 // regulation of transcription, DNA-dependent // inferred from electronic annotation	0005622 // intracellular // inferred from electronic annotation /// 0005634 // nucleus // inferred from electronic annotation /// 0005665 // DNA-directed RNA polymerase II, core complex // traceable author statement	0003676 // nucleic acid binding // inferred from electronic annotation /// 0003677 // DNA binding // inferred from electronic annotation /// 0003704 // specific RNA polymerase II transcription factor activity // traceable author statement /// 0008270 // zinc ion binding // inferred from electronic annotation /// 0046872 // metal ion binding // inferred from electronic annotation		IPR008753 // Peptidase M13 // 7.8E-18	112.167	125.25	49.95	56.4667	49.95	49.95	49.95	49.95	49.95	49.95	49.95	49.95	49.95	49.95	49.95	49.95	49.95	49.95	49.95	49.95	49.95	49.95	49.95	49.95	66.2333	79.95	72.6667	58.8	49.95	49.95	49.95	56.9667	49.95	49.95	49.95	68.3
218365_s_at	AI765051	Hs.647707	aspartyl-tRNA synthetase 2 (mitochondrial)	DARS2	chr1q25.1	55157	NP_060592.2	NM_018122	0006412 // protein biosynthesis // inferred from electronic annotation /// 0006422 // aspartyl-tRNA aminoacylation // inferred from electronic annotation /// 0006418 // tRNA aminoacylation for protein translation // inferred from electronic annotation	0005737 // cytoplasm // inferred from electronic annotation /// 0005739 // mitochondrion // inferred from electronic annotation	0000166 // nucleotide binding // inferred from electronic annotation /// 0003676 // nucleic acid binding // inferred from electronic annotation /// 0004815 // aspartate-tRNA ligase activity // inferred from electronic annotation /// 0005524 // ATP binding // inferred from electronic annotation /// 0016874 // ligase activity // inferred from electronic annotation /// 0004812 // aminoacyl-tRNA liga…		--- // --- // 8.5E-17 /// --- // --- // 3.8E-61 /// IPR007947 // CD164 related protein // 3.0E-93 /// IPR004115 // GAD // 4.3E-5	49.95	49.95	56.9	55.2167	189.583	177.5	63.9	67.7667	49.95	72.2667	102.767	61	91.0333	60.5667	79.5667	66.5333	66.6667	121.1	164.133	120.65	55.3333	59.0667	75.5667	79.5667	141.633	104.333	49.95	105.633	55.9667	71.7333	347.883	72.6667	137.867	93.7	113.033	148.683
218361_at	NM_018178	Hs.203699	golgi phosphoprotein 3-like	GOLPH3L	chr1q21.2	55204	NP_060648.2	NM_018178						118.8	60.7333	118.367	148.167	49.95	49.95	105.933	49.95	49.95	49.95	49.95	49.95	49.95	49.95	49.95	49.95	49.95	49.95	49.95	49.95	49.95	49.95	49.95	49.95	49.95	49.95	49.95	49.95	49.95	49.95	49.95	49.95	49.95	49.95	49.95	49.95
218355_at	NM_012310	Hs.648326	kinesin family member 4A	KIF4A	chrXq13.1	24137	NP_036442.3	NM_012310	0006996 // organelle organization and biogenesis // traceable author statement /// 0007018 // microtubule-based movement // inferred from electronic annotation /// 0008089 // anterograde axon cargo transport // traceable author statement	0005634 // nucleus // inferred from electronic annotation /// 0005737 // cytoplasm // traceable author statement /// 0005875 // microtubule associated complex // inferred from electronic annotation /// 0005876 // spindle microtubule // traceable author statement /// 0005874 // microtubule // inferred from electronic annotation	0000166 // nucleotide binding // inferred from electronic annotation /// 0003677 // DNA binding // inferred from electronic annotation /// 0003777 // microtubule motor activity // traceable author statement /// 0005524 // ATP binding // inferred from electronic annotation /// 0003774 // motor activity // inferred from electronic annotation /// 0003777 // microtubule motor activity // inferred fro…			49.95	49.95	49.95	50.4167	126.7	49.95	49.95	49.95	49.95	49.95	49.95	49.95	49.95	50.15	49.95	49.95	49.95	49.95	49.95	49.95	49.95	61	49.95	49.95	49.95	49.95	49.95	49.95	49.95	49.95	49.95	49.95	49.95	49.95	49.95	49.95
218331_s_at	NM_017782	Hs.432548	chromosome 10 open reading frame 18	C10orf18	chr10p15.1	54906	XP_374765.4 /// XP_943063.2	XM_374765 /// XM_937970					IPR008604 // E-MAP-115 // 2.6E-61	92.6333	85.4	115.983	73	49.95	49.95	277.733	49.95	49.95	70.6333	75.4333	54.75	158.55	73.9667	69.5333	105.7	63.9	49.95	49.95	49.95	65.4	49.95	49.95	49.95	49.95	49.95	49.95	49.95	50.9	64.6	50.0667	49.95	49.95	49.95	55.15	72.0667
218323_at	NM_018307	Hs.500775	ras homolog gene family, member T1	RHOT1	chr17q11.2	55288	NP_001028738.1 /// NP_001028739.1 /// NP_001028740.1 /// NP_060777.3	NM_001033566 /// NM_001033567 /// NM_001033568 /// NM_018307	0006915 // apoptosis // inferred from mutant phenotype /// 0007264 // small GTPase mediated signal transduction // inferred from electronic annotation /// 0019725 // cell homeostasis // inferred from mutant phenotype /// 0047497 // mitochondrion transport along microtubule // inferred from mutant phenotype /// 0006355 // regulation of transcription, DNA-dependent // inferred from electronic annot…	0005622 // intracellular // inferred from electronic annotation /// 0005739 // mitochondrion // inferred from electronic annotation /// 0016020 // membrane // inferred from electronic annotation /// 0016021 // integral to membrane // inferred from electronic annotation /// 0019867 // outer membrane // inferred from electronic annotation /// 0031307 // integral to mitochondrial outer membrane // i…	0000166 // nucleotide binding // inferred from electronic annotation /// 0003674 // molecular_function // --- /// 0005509 // calcium ion binding // inferred from electronic annotation /// 0005525 // GTP binding // inferred from electronic annotation /// 0016787 // hydrolase activity // inferred from electronic annotation /// 0003676 // nucleic acid binding // inferred from electronic annotation /…		--- // --- // 3.6E-33 /// IPR001023 // Heat shock protein Hsp70 // 1.0E-126 /// IPR001163 // Small nuclear ribonucleoprotein (Sm protein) // 4.2E-18 /// IPR001163 // Small nuclear ribonucleoprotein (Sm protein) // 4.2E-18	202.567	192.7	96.5167	112.2	49.95	49.95	201.533	166.4	65.9	149.233	49.95	57.1	102.567	222.4	84.6167	53.15	129.25	49.95	59.1333	97.4667	162.117	57.3667	121.4	99.2333	49.95	80.2	67.5	69.3333	119.5	145.567	90	124.95	120.167	49.95	83.65	107.033
218311_at	NM_003618	Hs.468239	mitogen-activated protein kinase kinase kinase kinase 3	MAP4K3	chr2p22.1	8491	NP_003609.2	NM_003618	0006468 // protein amino acid phosphorylation // inferred from direct assay /// 0006950 // response to stress // inferred from direct assay /// 0007243 // protein kinase cascade // inferred from direct assay /// 0007254 // JNK cascade // traceable author statement /// 0006468 // protein amino acid phosphorylation // inferred from electronic annotation		0000166 // nucleotide binding // inferred from electronic annotation /// 0004674 // protein serine/threonine kinase activity // inferred from direct assay /// 0005083 // small GTPase regulator activity // inferred from electronic annotation /// 0005524 // ATP binding // inferred from direct assay /// 0016740 // transferase activity // inferred from electronic annotation /// 0004672 // protein kin…		IPR001092 // Basic helix-loop-helix dimerization domain bHLH // 8.9E-21 /// IPR001452 // SH3 // 1.7E-23 /// IPR003134 // Hs1/Cortactin // 1.4E-21 /// IPR003134 // Hs1/Cortactin // 4.3E-23 /// IPR003134 // Hs1/Cortactin // 1.2E-23 /// IPR003134 // Hs1/Cortactin // 6.4E-19 /// IPR003134 // Hs1/Cortactin // 9.2E-9 /// IPR001660 // Sterile alpha motif SAM // 1.9E-13 /// IPR007087 // Zn-finger, C2H2 t…	77.8667	76	60.9	75.3333	49.95	49.95	112	49.95	49.95	49.95	56.9667	49.95	106.333	49.95	49.95	49.95	49.95	49.95	49.95	49.95	49.95	49.95	49.95	49.95	49.95	49.95	49.95	49.95	49.95	49.95	49.95	49.95	49.95	49.95	49.95	49.95
218276_s_at	NM_021818	Hs.642842	salvador homolog 1 (Drosophila)	SAV1	chr14q13-q23	60485	NP_068590.1	NM_021818	0007165 // signal transduction // inferred from electronic annotation		0042802 // identical protein binding // inferred from physical interaction /// 0005515 // protein binding // inferred from physical interaction /// 0005515 // protein binding // inferred from electronic annotation			50.35	49.95	83.9167	131.2	49.95	49.95	74.7667	49.95	49.95	64.3333	49.95	49.95	49.95	49.95	49.95	49.95	49.95	49.95	49.95	49.95	49.95	49.95	49.95	49.95	49.95	49.95	49.95	49.95	49.95	49.95	49.95	49.95	49.95	49.95	49.95	49.95
218256_s_at	NM_017426	Hs.430435	nucleoporin 54kDa	NUP54	chr4q21.1	53371	NP_059122.2	NM_017426	0006810 // transport // inferred from electronic annotation	0005634 // nucleus // inferred from electronic annotation /// 0005643 // nuclear pore // traceable author statement /// 0005654 // nucleoplasm // traceable author statement /// 0005737 // cytoplasm // traceable author statement /// 0016021 // integral to membrane // inferred from electronic annotation /// 0019867 // outer membrane // inferred from electronic annotation	0015288 // porin activity // inferred from electronic annotation		IPR002110 // Ankyrin // 8.1E-9 /// IPR002110 // Ankyrin // 8.4E-7 /// IPR002110 // Ankyrin // 1.4E-6 /// IPR002110 // Ankyrin // 6.1E-7 /// IPR002110 // Ankyrin // 1.4E-10 /// IPR002110 // Ankyrin // 0.0030 /// IPR002110 // Ankyrin // 9.0E-8 /// IPR002110 // Ankyrin // 0.0026	96.9167	133.95	142.3	121.2	49.95	59.3667	131.5	49.95	49.95	120.017	49.95	55.2667	105.5	79.3333	56.3333	80.2667	57.4	49.95	49.95	51.4833	69.5333	49.95	49.95	57.4	53.7333	49.95	49.95	49.95	49.95	106.3	49.95	62.1667	49.95	49.95	49.95	49.95
218252_at	NM_018204	Hs.444028	cytoskeleton associated protein 2	CKAP2	chr13q14	26586	NP_060674.2	NM_018204	0006915 // apoptosis // inferred from electronic annotation /// 0007049 // cell cycle // inferred from electronic annotation	0005874 // microtubule // inferred from electronic annotation				137.117	112	59.0667	73.3667	49.95	74.8667	49.95	49.95	49.95	49.95	54.6167	49.95	49.95	75.0667	49.95	49.95	49.95	66.2667	74.0667	49.95	49.95	49.95	49.95	49.95	49.95	67.1667	49.95	53.0333	60.6333	52.4667	63.5333	49.95	49.95	49.95	49.95	81.15
218247_s_at	NM_016626	Hs.465144	ring finger and KH domain containing 2	RKHD2	chr18q21.2	51320	NP_057710.2	NM_016626			0005515 // protein binding // inferred from electronic annotation /// 0008270 // zinc ion binding // inferred from electronic annotation /// 0046872 // metal ion binding // inferred from electronic annotation			108.4	85	70.4333	72.4333	49.95	49.95	114.933	49.95	108.7	49.95	49.95	49.95	109.467	49.95	49.95	59.6667	49.95	49.95	49.95	49.95	49.95	49.95	49.95	49.95	49.95	49.95	49.95	49.95	49.95	49.95	49.95	49.95	49.95	49.95	49.95	49.95
218230_at	AL044651	Hs.416089	ADP-ribosylation factor interacting protein 1 (arfaptin 1)	ARFIP1	chr4q31.3	27236	NP_001020764.1 /// NP_001020766.1 /// NP_055262.1	NM_001025593 /// NM_001025595 /// NM_014447	0006886 // intracellular protein transport // inferred from direct assay /// 0008150 // biological_process // --- /// 0050708 // regulation of protein secretion // inferred from direct assay	0000139 // Golgi membrane // inferred from direct assay /// 0005829 // cytosol // inferred from direct assay	0003674 // molecular_function // --- /// 0042802 // identical protein binding // inferred from electronic annotation		IPR008331 // Ferritin and Dps // 5.0E-39 /// IPR001675 // Glycosyl transferase, family 29 // 1.2E-24 /// IPR001675 // Glycosyl transferase, family 29 // 2.5E-10 /// IPR006822 // Coatomer epsilon subunit // 3.1E-108 /// IPR006822 // Coatomer epsilon subunit // 4.7E-33 /// IPR000910 // HMG1/2 (high mobility group) box // 1.2E-19	186.2	153.6	137.317	140	51.6667	49.95	49.95	49.95	49.95	86.8667	49.95	69.2333	49.95	49.95	49.95	49.95	49.95	49.95	49.95	49.95	49.95	49.95	49.95	49.95	49.95	49.95	57.5333	49.95	49.95	49.95	49.95	49.95	49.95	49.95	49.95	49.95
218211_s_at	NM_024101	Hs.102406	melanophilin	MLPH	chr2q37.3	79083	NP_001035932.1 /// NP_077006.1	NM_001042467 /// NM_024101	0006886 // intracellular protein transport // inferred from electronic annotation /// 0030318 // melanocyte differentiation // inferred from electronic annotation	0015629 // actin cytoskeleton // inferred from electronic annotation /// 0042470 // melanosome // inferred from electronic annotation	0003779 // actin binding // inferred from electronic annotation /// 0005515 // protein binding // inferred from electronic annotation /// 0008270 // zinc ion binding // inferred from electronic annotation /// 0017022 // myosin binding // inferred from electronic annotation /// 0017137 // Rab GTPase binding // inferred from electronic annotation /// 0046872 // metal ion binding // inferred from el…		IPR000079 // High mobility group protein HMG14 and HMG17 // 1.0E-19 /// IPR000608 // Ubiquitin-conjugating enzymes // 1.0E-12	307.7	277.933	278.3	79.0667	528.733	545.25	227.583	186.867	204.533	223.333	326.883	246.767	300.1	222.167	324.1	203.6	108.5	350.033	512.3	453.883	210.367	263.367	185.183	144.367	306.05	388.8	548.833	235	206.383	222	336.6	194.667	271.183	259.033	300	293.5
218202_x_at	NM_022915	Hs.203559	mitochondrial ribosomal protein L44	MRPL44	chr2q36.1	65080	NP_075066.1	NM_022915	0006396 // RNA processing // inferred from electronic annotation /// 0008150 // biological_process // ---	0005575 // cellular_component // --- /// 0005622 // intracellular // inferred from electronic annotation /// 0005739 // mitochondrion // inferred from electronic annotation /// 0030529 // ribonucleoprotein complex // inferred from electronic annotation	0003674 // molecular_function // --- /// 0003725 // double-stranded RNA binding // inferred from electronic annotation /// 0004519 // endonuclease activity // inferred from electronic annotation /// 0004525 // ribonuclease III activity // inferred from electronic annotation /// 0016787 // hydrolase activity // inferred from electronic annotation /// 0003723 // RNA binding // inferred from electro…		IPR000313 // PWWP domain // 1.9E-33 /// IPR001159 // Double-stranded RNA binding // 4.5E-5	49.95	49.95	49.95	49.95	67.6667	59.7	52.2	49.95	49.95	49.95	49.95	49.95	53.15	49.95	52.8	49.95	49.95	49.95	49.95	49.95	49.95	49.95	49.95	49.95	49.95	49.95	49.95	49.95	49.95	49.95	88.2	49.95	49.95	49.95	49.95	49.95
218198_at	NM_018180	Hs.501379	DEAH (Asp-Glu-Ala-His) box polypeptide 32	DHX32	chr10q26.2	55760	NP_060650.2	NM_018180			0004386 // helicase activity // inferred from electronic annotation		IPR000301 // CD9/CD37/CD63 antigen // 4.0E-73 /// IPR001753 // Enoyl-CoA hydratase/isomerase // 1.3E-8	195.367	203.417	186.45	171.7	440.483	377.25	252.717	118.2	115.467	128.4	275.55	223.367	296.25	356.1	405.567	339.983	175.55	377.067	573.35	266.817	314.6	202.333	190.083	305.05	310.1	405.833	435.483	257.667	177.8	196.217	568.733	151.333	446.3	492.917	272.033	195.533
218183_at	NM_013399	Hs.572399	chromosome 16 open reading frame 5	C16orf5	chr16p13.3	29965	NP_037531.2	NM_013399	0008150 // biological_process // ---	0005634 // nucleus // non-traceable author statement /// 0016021 // integral to membrane // inferred from electronic annotation	0003674 // molecular_function // ---		IPR000719 // Protein kinase // 9.6E-47	49.95	52.55	75.3333	59.1333	49.95	51.7333	49.95	58.3667	49.95	53.0333	49.95	70.8667	76.1333	50.8167	49.95	49.95	77.4667	49.95	49.95	49.95	49.95	49.95	49.95	49.95	50.3833	49.95	49.95	49.95	49.95	72.2	49.95	49.95	49.95	49.95	49.95	49.95
218172_s_at	NM_018630	Hs.241576	Der1-like domain family, member 1	DERL1	chr8q24.13	79139	NP_077271.1	NM_024295	0015031 // protein transport // inferred from electronic annotation /// 0019060 // intracellular transport of viral proteins in host cell // traceable author statement /// 0030433 // ER-associated protein catabolism // inferred from direct assay /// 0030968 // unfolded protein response // inferred from direct assay /// 0030970 // retrograde protein transport, ER to cytosol // inferred from direct…	0005783 // endoplasmic reticulum // inferred from direct assay /// 0005783 // endoplasmic reticulum // inferred from mutant phenotype /// 0016020 // membrane // inferred from electronic annotation /// 0016021 // integral to membrane // inferred from electronic annotation /// 0030176 // integral to endoplasmic reticulum membrane // inferred from direct assay /// 0005783 // endoplasmic reticulum //…	0004872 // receptor activity // non-traceable author statement /// 0005515 // protein binding // inferred from physical interaction /// 0042288 // MHC class I protein binding // inferred from direct assay		IPR000517 // Ribosomal protein L30 // 7.8E-8 /// IPR001993 // Mitochondrial substrate carrier // 4.9E-27 /// IPR001993 // Mitochondrial substrate carrier // 5.9E-29 /// IPR001993 // Mitochondrial substrate carrier // 5.0E-29	63.1	68.7	53.2333	64	49.95	49.95	58.1667	49.95	135.75	49.95	49.95	49.95	49.95	49.95	49.95	49.95	68.0333	49.95	49.95	49.95	49.95	49.95	49.95	49.95	49.95	49.95	49.95	49.95	49.95	49.95	49.95	49.95	49.95	49.95	49.95	49.95
218073_s_at	NM_018087	Hs.476525	transmembrane protein 48	TMEM48	chr1p32.3	55706	NP_060557.2	NM_018087	0006605 // protein targeting // inferred from electronic annotation /// 0015031 // protein transport // non-traceable author statement /// 0031081 // nuclear pore distribution // inferred from mutant phenotype /// 0051028 // mRNA transport // inferred from electronic annotation /// 0051292 // nuclear pore complex assembly // inferred from mutant phenotype /// 0006810 // transport // inferred from…	0005634 // nucleus // inferred from electronic annotation /// 0005643 // nuclear pore // inferred from direct assay /// 0016020 // membrane // inferred from electronic annotation /// 0016021 // integral to membrane // inferred from electronic annotation /// 0005643 // nuclear pore // inferred from electronic annotation	0017056 // structural constituent of nuclear pore // inferred from mutant phenotype		IPR007206 // Protein of unknown function DUF384 // 1.6E-37 /// IPR007205 // Protein of unknown function DUF383 // 1.7E-65 /// IPR007940 // SH3-binding 5 // 1.0E-126	49.95	49.95	49.95	49.95	49.95	49.95	49.95	49.95	49.95	49.95	49.95	49.95	49.95	49.95	49.95	49.95	49.95	49.95	49.95	49.95	49.95	49.95	49.95	49.95	49.95	49.95	49.95	49.95	49.95	49.95	49.95	49.95	49.95	49.95	49.95	49.95
218062_x_at	NM_012121	Hs.176479	CDC42 effector protein (Rho GTPase binding) 4	CDC42EP4	chr17q24-q25	23580	NP_036253.2	NM_012121	0007266 // Rho protein signal transduction // inferred from electronic annotation /// 0008360 // regulation of cell shape // inferred from direct assay /// 0031274 // positive regulation of pseudopodium formation // inferred from direct assay /// 0008360 // regulation of cell shape // inferred from electronic annotation	0005737 // cytoplasm // inferred from electronic annotation /// 0005856 // cytoskeleton // inferred from electronic annotation	0005515 // protein binding // inferred from electronic annotation /// 0017049 // GTP-Rho binding // non-traceable author statement			76.3	90.9	159.95	159.267	481.583	614.45	493.217	405.567	719.433	573.5	841.133	520.733	539.2	397.85	584.5	669.55	1141.2	1470.93	1277.13	404.767	331.1	391.367	466.35	420.167	763.3	380.567	395.4	366.317	344	422.55	375.4	300.1	349.1	843.833	447.1	470.583
218055_s_at	NM_018268	Hs.482573	WD repeat domain 41	WDR41	chr5q14.1	55255	NP_060738.2	NM_018268					IPR000555 // Peptidase M67, Mov34 // 1.5E-12	196.617	158.617	133.15	104.733	49.95	49.95	49.95	49.95	49.95	55.8667	132.35	66.8333	49.95	49.95	49.95	49.95	49.95	49.95	49.95	49.95	49.95	49.95	49.95	49.95	49.95	49.95	49.95	49.95	49.95	49.95	49.95	49.95	49.95	49.95	49.95	49.95
218053_at	NM_017892	Hs.591637	PRP40 pre-mRNA processing factor 40 homolog A (yeast)	PRPF40A	chr2q23.3	55660	XP_371575.4 /// XP_943607.2	XM_371575 /// XM_938514	0006397 // mRNA processing // inferred from electronic annotation /// 0008380 // RNA splicing // inferred from electronic annotation	0005634 // nucleus // inferred from electronic annotation	0005515 // protein binding // inferred from physical interaction	mRNA_processing_Reactome // GenMAPP		279.333	230.533	195.767	219.6	57.2667	49.95	197.1	49.95	49.95	94.4667	49.95	49.95	49.95	49.95	49.95	49.95	71.1333	49.95	49.95	49.95	49.95	49.95	49.95	49.95	49.95	49.95	49.95	49.95	65.7667	107.1	49.95	76.0333	49.95	49.95	49.95	49.95
217986_s_at	NM_013448	Hs.509140	bromodomain adjacent to zinc finger domain, 1A	BAZ1A	chr14q12-q13	11177	NP_038476.2 /// NP_872589.1	NM_013448 /// NM_182648	0006350 // transcription // inferred from electronic annotation /// 0006355 // regulation of transcription, DNA-dependent // inferred from electronic annotation	0005634 // nucleus // inferred from electronic annotation	0005515 // protein binding // inferred from electronic annotation /// 0008270 // zinc ion binding // inferred from electronic annotation /// 0046872 // metal ion binding // inferred from electronic annotation		IPR000276 // Rhodopsin-like GPCR superfamily // 5.7E-40 /// IPR000276 // Rhodopsin-like GPCR superfamily // 1.0E-48	98.05	79.3333	49.95	49.95	49.95	49.95	49.95	49.95	49.95	49.95	49.95	49.95	49.95	49.95	49.95	49.95	49.95	49.95	49.95	49.95	49.95	49.95	49.95	49.95	49.95	49.95	49.95	49.95	49.95	49.95	49.95	49.95	49.95	49.95	49.95	49.95
217970_s_at	NM_015455	Hs.157606	CCR4-NOT transcription complex, subunit 6	CNOT6	chr5q35.3	57472	NP_056270.2	NM_015455	0006350 // transcription // inferred from electronic annotation /// 0006355 // regulation of transcription, DNA-dependent // inferred from electronic annotation	0005634 // nucleus // inferred from electronic annotation	0000287 // magnesium ion binding // inferred from electronic annotation /// 0003723 // RNA binding // inferred from electronic annotation /// 0004527 // exonuclease activity // inferred from electronic annotation /// 0005515 // protein binding // inferred from electronic annotation /// 0016787 // hydrolase activity // inferred from electronic annotation /// 0004518 // nuclease activity // inferre…		IPR007110 // Immunoglobulin-like // 1.1E-5 /// IPR003131 // K+ channel tetramerisation // 1.3E-19	88.0333	56.6333	49.95	49.95	49.95	49.95	49.95	49.95	55.4167	49.95	49.95	49.95	85.4	49.95	49.95	88.2333	78.8333	54.2333	65.7	49.95	49.95	60.1	49.95	60	106.5	49.95	49.95	49.95	58.5333	49.95	49.95	49.95	49.95	67.4	49.95	49.95
217880_at	N21397	Hs.569730	Full-length cDNA clone CS0DF026YC07 of Fetal brain of Homo sapiens (human)											233.633	200.283	60.8667	56.1333	49.95	49.95	76.1333	52.2	49.95	49.95	49.95	70.2333	51.3667	99.6	49.95	49.95	54.75	49.95	49.95	49.95	50.0333	60.7	58.2	49.95	49.95	49.95	49.95	49.95	73.5333	85.9333	49.95	75.5667	49.95	78.95	49.95	86.4667
217851_s_at	NM_016045		chromosome 20 open reading frame 45	C20orf45	chr20q13.32	51012	NP_057129.2	NM_016045					IPR000308 // 14-3-3 protein // 1.0E-126 /// IPR002068 // Heat shock protein Hsp20 // 3.1E-39	56.1333	49.95	50.9333	49.95	49.95	49.95	49.95	49.95	49.95	49.95	49.95	49.95	49.95	49.95	49.95	49.95	49.95	49.95	49.95	49.95	49.95	49.95	49.95	49.95	49.95	49.95	49.95	49.95	49.95	49.95	49.95	49.95	49.95	49.95	49.95	49.95
217708_x_at	AI734156	Hs.577448	BRCA1 associated protein	BRAP	chr12q24	8315	NP_006759.2	NM_006768	0006512 // ubiquitin cycle // inferred from electronic annotation /// 0009968 // negative regulation of signal transduction // inferred from direct assay	0005737 // cytoplasm // inferred from expression pattern	0004842 // ubiquitin-protein ligase activity // inferred from direct assay /// 0008270 // zinc ion binding // inferred from electronic annotation /// 0016874 // ligase activity // inferred from electronic annotation /// 0042802 // identical protein binding // inferred from physical interaction /// 0046872 // metal ion binding // inferred from electronic annotation /// 0005515 // protein binding /…			49.95	49.95	49.95	49.95	227.733	257.567	49.95	58.8667	75.4333	51.7833	127	49.95	95.8333	84.6167	328.767	49.95	49.95	83.8	55.6667	106.367	49.95	123.75	59.4333	51.1333	81.35	80.55	68.7	153.733	49.95	49.95	49.95	52.5167	49.95	49.95	49.95	96.3333
217703_x_at	AA401963	Hs.643864	Spondin 1, extracellular matrix protein	SPON1	chr11p15.2	10418	NP_006099.2	NM_006108	0007155 // cell adhesion // inferred from electronic annotation /// 0007275 // development // inferred from electronic annotation	0005578 // extracellular matrix (sensu Metazoa) // inferred from electronic annotation /// 0005615 // extracellular space // inferred from electronic annotation	0005515 // protein binding // inferred from electronic annotation			64.7667	117.967	75.8	57.5	436.267	1629.07	169.9	216.883	206.3	231.55	329.783	514.883	481.583	229.1	369.95	385.9	169.5	394.467	687.1	535.8	190.783	471.783	174.05	366.433	674.067	1135.77	690.833	426.367	394.467	416.067	546.767	291.8	522.1	415.217	339.683	290.7
217695_x_at	BF942161	Hs.7886	Pellino homolog 1 (Drosophila)	PELI1	chr2p13.3	57162	NP_065702.2	NM_020651						49.95	49.95	49.95	49.95	67.5	136.4	49.95	49.95	49.95	49.95	49.95	49.95	49.95	49.95	49.95	49.95	49.95	49.95	51.4833	49.95	49.95	49.95	49.95	49.95	49.95	49.95	49.95	49.95	49.95	49.95	68.4333	49.95	49.95	49.95	49.95	49.95
217693_x_at	AW469555	Hs.462230	Similar to RIKEN cDNA A730055C05 gene	LOC388335	chr17p13.1	388335	NP_001004313.1	NM_001004313						49.95	49.95	49.95	49.95	67.9	49.95	49.95	49.95	49.95	49.95	49.95	49.95	49.95	49.95	49.95	49.95	49.95	49.95	49.95	49.95	49.95	49.95	49.95	49.95	49.95	49.95	49.95	49.95	49.95	49.95	72.8	49.95	49.95	49.95	49.95	49.95
217676_at	AA071454													49.95	49.95	49.95	49.95	127.6	49.95	62.8	69.1333	54.3833	69.5667	115.467	140.9	66.9333	70.9	185.483	49.95	79.1667	188.833	136.333	141.917	94.3667	114.233	78.1667	66.4	112.433	139.3	129.6	134.05	79.3667	76.0333	133.95	49.95	49.95	49.95	87.7667	63.2
217637_at	R25692	Hs.633143	Full length insert cDNA clone ZE05A03											49.95	49.95	49.95	49.95	360.367	276.667	49.95	144.25	95.8333	59.1333	87.3333	95.3167	75.5667	109.233	193.983	144.033	69.2667	103.767	147.45	144.7	105.533	117.1	96.0833	136.7	116.7	243.667	212.55	168.6	85.1667	120.55	164.75	97.9	149.667	119.933	118.167	173.15
217629_at	AA365670	Hs.181781	Guanine nucleotide binding protein (G protein), gamma transducing activity polypeptide 2	GNGT2	chr17q21	2793	NP_113686.1	NM_031498	0007165 // signal transduction // inferred from electronic annotation /// 0007186 // G-protein coupled receptor protein signaling pathway // non-traceable author statement /// 0007602 // phototransduction // non-traceable author statement /// 0007186 // G-protein coupled receptor protein signaling pathway // inferred from electronic annotation	0005576 // extracellular region // non-traceable author statement /// 0005834 // heterotrimeric G-protein complex // non-traceable author statement /// 0016020 // membrane // inferred from electronic annotation /// 0005834 // heterotrimeric G-protein complex // inferred from direct assay /// 0005834 // heterotrimeric G-protein complex // inferred from electronic annotation	0003924 // GTPase activity // non-traceable author statement /// 0004871 // signal transducer activity // non-traceable author statement /// 0003924 // GTPase activity // inferred from direct assay /// 0004871 // signal transducer activity // inferred from electronic annotation	G_Protein_Signaling // GenMAPP		49.95	49.95	49.95	49.95	290	136.733	71.1333	102.767	86.3333	51.9	164.817	169.9	49.95	49.95	196.8	197.5	54.35	113.367	70.5667	177	127	149.2	121.1	159.433	195.2	171.5	201.7	108.2	103.367	128.4	79.1	49.95	174	106.867	127.6	114.817
217622_at	AA018187	Hs.106730	rhomboid domain containing 3	RHBDD3	chr22q12.1-q12.2	25807	NP_036397.1	NM_012265		0016020 // membrane // inferred from electronic annotation /// 0016021 // integral to membrane // inferred from electronic annotation			IPR002610 // Rhomboid-like protein // 1.8E-4	49.95	59.4333	49.95	49.95	181.25	112	49.95	49.95	49.95	49.95	65.7667	49.95	49.95	49.95	343.35	137.75	49.95	119.033	49.95	49.95	49.95	290.45	49.95	135.65	92.0667	100.833	155.85	49.95	49.95	63.8667	194.433	49.95	140.567	248.667	49.95	130.45
217619_x_at	AW474615	Hs.634276	Transcribed locus											49.95	49.95	49.95	49.95	195.2	136.15	63.8667	66.2333	96	76.6	117.1	143.683	293.1	49.95	211.483	150.833	115.167	126	218.433	190.85	49.95	168.3	132	286.4	213.217	278.967	162.233	281.2	49.95	49.95	181.6	184.983	118.8	180.85	88.4333	125.6
217590_s_at	AA502609	Hs.137674	transient receptor potential cation channel, subfamily A, member 1	TRPA1	chr8q13	8989	NP_015628.2	NM_007332	0006811 // ion transport // traceable author statement /// 0009409 // response to cold // inferred from electronic annotation /// 0050896 // response to stimulus // inferred from electronic annotation /// 0050955 // thermoception // inferred from electronic annotation /// 0006810 // transport // inferred from electronic annotation /// 0006811 // ion transport // inferred from electronic annotation	0005624 // membrane fraction // not recorded /// 0005887 // integral to plasma membrane // traceable author statement /// 0016020 // membrane // inferred from electronic annotation /// 0016021 // integral to membrane // inferred from electronic annotation	0005216 // ion channel activity // inferred from electronic annotation /// 0005262 // calcium channel activity // inferred from electronic annotation /// 0015267 // channel or pore class transporter activity // traceable author statement /// 0005509 // calcium ion binding // inferred from electronic annotation			49.95	49.95	49.95	49.95	49.95	49.95	49.95	49.95	49.95	49.95	49.95	49.95	49.95	49.95	49.95	49.95	49.95	49.95	49.95	49.95	49.95	49.95	49.95	49.95	49.95	49.95	49.95	49.95	49.95	49.95	49.95	49.95	49.95	49.95	49.95	49.95
217580_x_at	AW301806	Hs.190440	ADP-ribosylation factor-like 6 interacting protein 2	ARL6IP2	chr2p22.2-p22.1	64225	NP_071769.1	NM_022374	0006955 // immune response // inferred from electronic annotation		0003924 // GTPase activity // inferred from electronic annotation /// 0005525 // GTP binding // inferred from electronic annotation			49.95	49.95	49.95	49.95	809.733	952.167	49.95	49.95	49.95	49.95	79.9167	96.9167	100.367	49.95	114.4	61.2667	49.95	145.833	145.133	68.2333	49.95	79.95	90.0333	128.55	102.467	99.1167	166.3	65.7333	60.8	58.5333	89.3667	50.0333	137.75	50.5333	68.7	137.867
217569_x_at	AA017093	Hs.144114	Calcium/calmodulin-dependent protein kinase (CaM kinase) II delta	CAMK2D	chr4q26	817	NP_001212.2 /// NP_742113.1 /// NP_742125.1 /// NP_742126.1	NM_001221 /// NM_172115 /// NM_172127 /// NM_172128	0000082 // G1/S transition of mitotic cell cycle // inferred from electronic annotation /// 0001558 // regulation of cell growth // non-traceable author statement /// 0006468 // protein amino acid phosphorylation // inferred from electronic annotation /// 0006816 // calcium ion transport // inferred from electronic annotation /// 0046777 // protein amino acid autophosphorylation // inferred from …	0005954 // calcium- and calmodulin-dependent protein kinase complex // traceable author statement	0000166 // nucleotide binding // inferred from electronic annotation /// 0004674 // protein serine/threonine kinase activity // inferred from electronic annotation /// 0004685 // calcium- and calmodulin-dependent protein kinase activity // non-traceable author statement /// 0005516 // calmodulin binding // inferred from electronic annotation /// 0005524 // ATP binding // inferred from electronic …	Calcium_regulation_in_cardiac_cells // GenMAPP /// Calcium_regulation_in_cardiac_cells // GenMAPP /// Calcium_regulation_in_cardiac_cells // GenMAPP /// Smooth_muscle_contraction // GenMAPP /// Smooth_muscle_contraction // GenMAPP /// Smooth_muscle_contra		49.95	49.95	49.95	49.95	381.7	362.333	49.95	49.95	49.95	49.95	49.95	49.95	50.7333	49.95	50.9	65.5667	49.95	72.1	49.95	56.9667	49.95	49.95	49.95	49.95	49.95	49.95	49.95	73.9667	49.95	49.95	69.8667	49.95	49.95	89.4	49.95	54.6667
217547_x_at	BF308250	Hs.264345	zinc finger protein 675	ZNF675	chr19p12	171392	NP_612203.2	NM_138330	0006350 // transcription // inferred from electronic annotation /// 0006355 // regulation of transcription, DNA-dependent // inferred from electronic annotation /// 0006469 // negative regulation of protein kinase activity // non-traceable author statement /// 0007249 // I-kappaB kinase/NF-kappaB cascade // inferred from direct assay /// 0019221 // cytokine and chemokine mediated signaling pathwa…	0005622 // intracellular // inferred from electronic annotation /// 0005634 // nucleus // inferred from direct assay /// 0005634 // nucleus // inferred from electronic annotation /// 0005737 // cytoplasm // inferred from direct assay	0003676 // nucleic acid binding // inferred from electronic annotation /// 0003677 // DNA binding // non-traceable author statement /// 0005515 // protein binding // inferred from physical interaction /// 0008270 // zinc ion binding // inferred from electronic annotation /// 0008270 // zinc ion binding // non-traceable author statement /// 0016564 // transcriptional repressor activity // non-trac…		IPR001356 // Homeobox // 1.9E-27	49.95	49.95	49.95	49.95	49.95	49.95	49.95	49.95	49.95	49.95	49.95	49.95	49.95	49.95	49.95	49.95	49.95	49.95	49.95	49.95	49.95	49.95	49.95	49.95	49.95	49.95	49.95	49.95	49.95	49.95	49.95	49.95	49.95	49.95	49.95	49.95
217541_x_at	BG290532		hypothetical protein LOC125893 /// similar to zinc finger protein 160	LOC125893 /// LOC731901	chr19q13.41	125893 /// 731901	NP_001026835.1 /// XP_001131190.1	NM_001031665 /// XM_001131190	0006355 // regulation of transcription, DNA-dependent // inferred from electronic annotation	0005622 // intracellular // inferred from electronic annotation /// 0005634 // nucleus // inferred from electronic annotation	0003676 // nucleic acid binding // inferred from electronic annotation /// 0008270 // zinc ion binding // inferred from electronic annotation /// 0046872 // metal ion binding // inferred from electronic annotation			49.95	49.95	49.95	49.95	564.817	734.733	49.95	49.95	49.95	49.95	99.2667	152.783	142.417	132.45	173	162.667	49.95	226.467	206.467	166.8	60.4	139.933	60	69.8667	169.5	84.8833	218.8	93.4667	78.95	109.433	214.583	98.1833	195.6	184.7	68.6	200.283
217516_x_at	BG149428	Hs.645243	armadillo repeat gene deletes in velocardiofacial syndrome	ARVCF	chr22q11.21	421	NP_001661.1	NM_001670	0007155 // cell adhesion // traceable author statement /// 0007275 // development // traceable author statement /// 0016339 // calcium-dependent cell-cell adhesion // inferred from electronic annotation /// 0007155 // cell adhesion // inferred from electronic annotation	0005622 // intracellular // traceable author statement /// 0005634 // nucleus // inferred from electronic annotation /// 0005737 // cytoplasm // inferred from electronic annotation /// 0005856 // cytoskeleton // inferred from electronic annotation /// 0005886 // plasma membrane // inferred from electronic annotation	0005198 // structural molecule activity // inferred from electronic annotation /// 0005515 // protein binding // inferred from electronic annotation /// 0005488 // binding // inferred from electronic annotation			60.2	49.95	49.95	49.95	399.917	131.4	49.95	60	49.95	69.3	238.433	160.817	216.35	197.383	256.633	352.867	180.9	498.4	573.5	199.833	68.6333	155.033	115.167	172.3	497.567	402.633	342.95	228.5	98.5333	170.5	278.967	184.283	215.567	452.667	245.3	209.95
217473_x_at	AF229163	Hs.591607	solute carrier family 11 (proton-coupled divalent metal ion transporters), member 1	SLC11A1	chr2q35	6556	NP_000569.3	NM_000578	0006810 // transport // inferred from electronic annotation /// 0006811 // ion transport // inferred from electronic annotation /// 0006826 // iron ion transport // inferred from electronic annotation /// 0006955 // immune response // non-traceable author statement /// 0009617 // response to bacterium // traceable author statement /// 0006810 // transport // traceable author statement	0005575 // cellular_component // --- /// 0005624 // membrane fraction // traceable author statement /// 0005887 // integral to plasma membrane // traceable author statement /// 0016020 // membrane // inferred from electronic annotation /// 0016021 // integral to membrane // inferred from electronic annotation	0005215 // transporter activity // inferred from electronic annotation /// 0005215 // transporter activity // traceable author statement /// 0005506 // iron ion binding // inferred from electronic annotation			49.95	54.5333	49.95	65.7	665.917	582.9	80	120.333	122.1	84.2333	267.017	259.367	248.733	49.95	267.35	357.167	76.8333	346.65	359.967	230.2	78.5	419.633	128.15	329.733	321.267	390.567	441.717	214.517	127.4	111.467	486.783	265.467	365.55	675.2	249.667	246.7
217471_at	AL117652	Hs.569826	MRNA; cDNA DKFZp586B1324 (from clone DKFZp586B1324)											49.95	49.95	49.95	49.95	92.5	113.767	49.95	49.95	49.95	49.95	99.4333	49.95	49.95	96.0333	85.9667	49.95	49.95	49.95	49.95	69.0667	49.95	49.95	49.95	49.95	53.2667	83.7667	49.95	49.95	49.95	49.95	86.5667	49.95	52.4333	71.3333	59.4333	59.8
217423_at	AK000257	Hs.610963	CDNA FLJ20250 fis, clone COLF6635											49.95	49.95	49.95	49.95	118.517	179.6	49.95	49.95	54.75	49.95	49.95	63.1333	63.9333	49.95	56.1333	49.95	49.95	65.5333	93.7667	49.95	49.95	49.95	57.2667	58.2667	77.3	49.95	70.3	49.95	51.2	52.6	99.6	49.95	86.0667	62.9	50.5	52.6333
217406_at	AL021937													49.95	49.95	49.95	49.95	185.4	161.35	49.95	74.4333	49.95	49.95	49.95	65.2667	66.8333	49.95	115.283	72.3667	65.1333	51.4	193.367	83.2667	49.95	123.6	62.3333	82.3	125.05	94.8	49.95	87.3333	49.95	80.2667	119.317	49.95	131.85	154.067	79.2167	49.95
217397_at	AE000659	Hs.428848 /// Hs.621528 /// Hs.74647	T cell receptor alpha locus /// T cell receptor V alpha gene segment V-alpha-w24, clone IGRa02 /// T cell receptor V-alpha 24 (TCRA)	TRA@	chr14q11.2	6955			0006968 // cellular defense response // non-traceable author statement /// 0006955 // immune response // non-traceable author statement	0005887 // integral to plasma membrane // non-traceable author statement /// 0016020 // membrane // inferred from electronic annotation /// 0005886 // plasma membrane // non-traceable author statement	0004872 // receptor activity // inferred from electronic annotation /// 0005515 // protein binding // inferred from physical interaction /// 0042287 // MHC protein binding // non-traceable author statement /// 0042605 // peptide antigen binding // non-traceable author statement		--- // --- // 4.4E-33 /// IPR000727 // Target SNARE coiled-coil domain // 5.3E-16 /// IPR013151 // Immunoglobulin // 3.2E-6	60.1667	49.95	49.95	49.95	97.2333	153.283	49.95	49.95	49.95	49.95	102.733	76.3	79.2167	51.4	156.217	106.6	49.95	114.633	155.883	156.933	49.95	150.2	53.4167	66.8333	160.25	164.583	149.367	164.367	56.8	67.2667	167.1	49.95	77.1667	111.167	56.3	135.25
217377_x_at	AF041811	Hs.410969	neurotrophic tyrosine kinase, receptor, type 3	NTRK3	chr15q25	4916	NP_001007157.1 /// NP_001012338.1 /// NP_002521.2	NM_001007156 /// NM_001012338 /// NM_002530	0006468 // protein amino acid phosphorylation // inferred from electronic annotation /// 0007169 // transmembrane receptor protein tyrosine kinase signaling pathway // traceable author statement /// 0007399 // nervous system development // inferred from electronic annotation /// 0042490 // mechanoreceptor differentiation // inferred from electronic annotation /// 0048691 // positive regulation of…	0005615 // extracellular space // inferred from electronic annotation /// 0005887 // integral to plasma membrane // traceable author statement /// 0016020 // membrane // inferred from electronic annotation /// 0016021 // integral to membrane // inferred from electronic annotation	0000166 // nucleotide binding // inferred from electronic annotation /// 0004713 // protein-tyrosine kinase activity // inferred from electronic annotation /// 0004714 // transmembrane receptor protein tyrosine kinase activity // inferred from electronic annotation /// 0004872 // receptor activity // inferred from electronic annotation /// 0005515 // protein binding // inferred from electronic an…	MAPK signaling pathway // KEGG /// Calcium signaling pathway // KEGG /// Cytokine-cytokine receptor interaction // KEGG /// Apoptosis // KEGG /// Dorso-ventral axis formation // KEGG /// Axon guidance // KEGG /// VEGF signaling pathway // KEGG /// Focal a	IPR000760 // Inositol monophosphatase // 1.8E-27 /// IPR002225 // 3-beta hydroxysteroid dehydrogenase/isomerase // 1.0E-126 /// IPR000276 // Rhodopsin-like GPCR superfamily // 2.4E-36	49.95	49.95	49.95	49.95	484.617	442.883	81.5	176.95	179.75	82.2667	157.317	149.2	121.55	102.6	212.333	268.117	138.633	342	364.133	205.133	119.15	231.833	124.35	155.633	308.75	409.733	412.633	297.7	169.4	238.633	397.85	157.767	349.333	337.7	132.15	329
217353_at	AL022097	Hs.647283	heterogeneous nuclear ribonucleoprotein A1 /// similar to Heterogeneous nuclear ribonucleoprotein A1 (Helix-destabilizing protein) (Single-strand binding protein) (hnRNP core protein A1) (HDP-1) (Topoisomerase-inhibitor suppressed) /// heterogeneous nucle	HNRPA1 /// LOC120364 /// RP11-78J21.1 /// LOC344741 /// HNRPA1P4 /// LOC391670 /// LOC400769 /// LOC402112 /// LOC402562 /// LOC440125 /// LOC642817 /// LOC644037 /// LOC645001 /// LOC645347 /// LOC645691 /// LOC648210 /// LOC651418 /// HNRPA1L-2 /// HNRP	chr12q13.1 /// chr11q23.1 /// chr13q14.3 /// chr3q24 /// chr8q21.13 /// chr4q21.1 /// chr1p13.1 /// chr2q31.1 /// chr7q21.11 /// chr13q12.11 /// chr6p25.1 /// chr5q14.1 /// chr19q13.2 /// chr2q32.3 /// chr2q33.1 /// chr19p13.2 /// chrXq22 /// chr12q22 ///	120364 /// 144983 /// 3178 /// 344741 /// 389674 /// 391670 /// 400769 /// 402112 /// 402562 /// 440125 /// 642817 /// 644037 /// 645001 /// 645347 /// 645691 /// 648210 /// 651418 /// 664709 /// 664721 /// 728170 /// 728643 /// 728732 /// 729102 /// 7293	NP_001011724.1 /// NP_001011725.1 /// NP_002127.1 /// NP_112420.1 /// XP_062025.3 /// XP_208373.5 /// XP_372050.4 /// XP_379885.2 /// XP_933794.1 /// XP_941883.1 /// XP_943060.1 /// XP_944980.2 /// XP_945048.1	NM_001011724 /// NM_001011725 /// NM_002136 /// NM_031157 /// NR_002944 /// NR_003277 /// XM_062025 /// XM_208373 /// XM_372050 /// XM_379885 /// XM_928701 /// XM_936790 /// XM_937967 /// XM_939887 /// XM_939955 /// XR_015330 /// XR_015344 /// XR_015514 /	0000398 // nuclear mRNA splicing, via spliceosome // --- /// 0006405 // RNA export from nucleus // traceable author statement /// 0006810 // transport // inferred from electronic annotation /// 0008380 // RNA splicing // inferred from electronic annotation /// 0051028 // mRNA transport // inferred from electronic annotation /// 0006397 // mRNA processing // inferred from electronic annotation ///…	0005634 // nucleus // inferred from electronic annotation /// 0005654 // nucleoplasm // traceable author statement /// 0005681 // spliceosome complex // inferred from direct assay /// 0005737 // cytoplasm // traceable author statement /// 0030530 // heterogeneous nuclear ribonucleoprotein complex // traceable author statement /// 0005681 // spliceosome complex // inferred from electronic annotati…	0000166 // nucleotide binding // inferred from electronic annotation /// 0003723 // RNA binding // traceable author statement /// 0005515 // protein binding // inferred from physical interaction /// 0003676 // nucleic acid binding // inferred from electronic annotation /// 0003723 // RNA binding // inferred from electronic annotation /// 0008270 // zinc ion binding // inferred from electronic ann…		IPR001680 // G-protein beta WD-40 repeat // 1.5E-7 /// IPR001680 // G-protein beta WD-40 repeat // 2.7E-8 /// IPR001680 // G-protein beta WD-40 repeat // 1.2E-8 /// IPR001680 // G-protein beta WD-40 repeat // 1.2 /// IPR001680 // G-protein beta WD-40 repeat // 0.69 /// IPR001680 // G-protein beta WD-40 repeat // 2.1E-4 /// --- // --- // 9.9E-19 /// IPR002423 // Chaperonin Cpn60/TCP-1 // 2.4E-47 /…	49.95	49.95	49.95	49.95	49.95	51.6333	49.95	49.95	49.95	49.95	49.95	49.95	49.95	49.95	49.95	49.95	49.95	49.95	49.95	49.95	49.95	49.95	49.95	49.95	49.95	49.95	49.95	49.95	49.95	49.95	49.95	49.95	49.95	49.95	49.95	49.95
217348_x_at	AK023853	Hs.443109	Rho guanine nucleotide exchange factor (GEF) 15	ARHGEF15	chr17p13.1	22899	NP_776089.2	NM_173728	0035023 // regulation of Rho protein signal transduction // inferred from electronic annotation	0005622 // intracellular // inferred from electronic annotation	0005085 // guanyl-nucleotide exchange factor activity // inferred from electronic annotation /// 0005089 // Rho guanyl-nucleotide exchange factor activity // inferred from electronic annotation /// 0005096 // GTPase activator activity // inferred from electronic annotation		IPR000541 // Protein of unknown function UPF0021 // 3.5E-11 /// IPR000541 // Protein of unknown function UPF0021 // 1.2E-17	49.95	49.95	49.95	49.95	324.3	308.35	49.95	49.95	65.2667	49.95	116.667	108.9	120.167	52.8	190.733	131.65	49.95	120.75	87.2333	158.233	52.9167	172.95	52.3167	88.8333	185.283	220.933	260.667	155.817	90.0667	108.833	171.017	55.6167	96.9833	186.2	103.1	172.1
217330_at	AK025293	Hs.13318	disrupted in schizophrenia 1	DISC1	chr1q42.1	27185	NP_001012975.1 /// NP_001012976.1 /// NP_001012977.1 /// NP_061132.2	NM_001012957 /// NM_001012958 /// NM_001012959 /// NM_018662	0008150 // biological_process // ---	0005575 // cellular_component // --- /// 0005856 // cytoskeleton // inferred from electronic annotation /// 0005874 // microtubule // inferred from electronic annotation	0005515 // protein binding // inferred from physical interaction /// 0005515 // protein binding // traceable author statement			49.95	53.35	49.95	49.95	96.6833	122.25	58.3	107.167	49.95	49.95	114.633	80	59.7667	101.217	49.95	53.15	61	78.9833	103.667	83.45	93.6667	49.95	49.95	49.95	104.6	177	107.167	49.95	49.95	50.35	49.95	52.5167	98.8833	65.4667	53.2667	49.95
217315_s_at	AL050220	Hs.165296	kallikrein-related peptidase 13	KLK13	chr19q13.3-q13.4	26085	NP_056411.1	NM_015596	0006508 // proteolysis // inferred from electronic annotation /// 0006508 // proteolysis // non-traceable author statement	0005576 // extracellular region // traceable author statement /// 0005615 // extracellular space // inferred from electronic annotation /// 0005737 // cytoplasm // inferred from direct assay	0004252 // serine-type endopeptidase activity // inferred from electronic annotation /// 0004252 // serine-type endopeptidase activity // non-traceable author statement /// 0005515 // protein binding // inferred from physical interaction /// 0008233 // peptidase activity // inferred from electronic annotation /// 0016787 // hydrolase activity // inferred from direct assay /// 0016787 // hydrolase…		IPR002048 // Calcium-binding EF-hand // 1.7E-5 /// IPR002048 // Calcium-binding EF-hand // 0.16 /// IPR002048 // Calcium-binding EF-hand // 0.37 /// IPR002890 // Alpha-2-macroglobulin, N-terminal // 1.0E-126 /// IPR001599 // Alpha-2-macroglobulin // 1.0E-126 /// IPR001599 // Alpha-2-macroglobulin // 1.0E-126 /// IPR002890 // Alpha-2-macroglobulin, N-terminal // 2.3E-61 /// IPR002890 // Alpha-2-ma…	49.95	49.95	49.95	49.95	79.3	111.967	49.95	49.95	49.95	49.95	118.167	99.65	102.4	53.65	89.6667	64.4	49.95	145.917	166.483	72.6333	49.95	101.05	49.95	49.95	71.3	149.2	49.95	55.8667	65.3333	66.8333	101.55	69.0333	137.167	165.283	81.9333	75.4333
217293_at	AF209975													49.95	51.8167	49.95	49.95	199.75	146.35	52.0167	59.7	49.95	49.95	69.3333	77.6333	50.5	49.95	235.633	169.55	51.85	91.6667	207.217	115.9	49.95	128.95	76.7333	126.7	109.433	54.0667	82.6	73.5667	71.0667	49.95	49.95	49.95	139	117.4	66.4	91.0333
217269_s_at	AP001672	Hs.149473	protease, serine, 7 (enterokinase)	PRSS7	chr21q21|21q21.1	5651	NP_002763.1	NM_002772	0006508 // proteolysis // inferred from electronic annotation	0005903 // brush border // traceable author statement /// 0016020 // membrane // inferred from electronic annotation /// 0016021 // integral to membrane // inferred from electronic annotation	0004275 // enteropeptidase activity // inferred from electronic annotation /// 0005044 // scavenger receptor activity // inferred from electronic annotation /// 0008233 // peptidase activity // inferred from electronic annotation /// 0016787 // hydrolase activity // inferred from electronic annotation /// 0004252 // serine-type endopeptidase activity // inferred from electronic annotation /// 001…		IPR000988 // Ribosomal protein L24E // 5.8E-24 /// IPR007087 // Zn-finger, C2H2 type // 7.2E-6 /// IPR007087 // Zn-finger, C2H2 type // 5.2E-5 /// IPR007087 // Zn-finger, C2H2 type // 1.4E-5 /// IPR007087 // Zn-finger, C2H2 type // 5.5E-5 /// IPR007087 // Zn-finger, C2H2 type // 1.2E-7 /// IPR007087 // Zn-finger, C2H2 type // 2.5E-5 /// IPR007087 // Zn-finger, C2H2 type // 6.0E-5 /// IPR007087 //…	82.2667	68.7	49.95	49.95	750.867	564.817	91.9333	71.2667	92	66.6667	275.45	313.35	253.15	75.4333	458.25	203.75	68.7667	439	540.3	430.183	78.2	286.25	112.967	231.033	394.733	506.45	337.7	399.917	189.467	208.067	491.917	142.35	300	459.633	440.283	222.4
217245_at	L22650	Hs.226483	early lymphoid activation protein	EPAG	chrXq21.33	10824	AAA20152.1	L22650	0007165 // signal transduction // non-traceable author statement	0005575 // cellular_component // ---	0004871 // signal transducer activity // non-traceable author statement			49.95	49.95	49.95	49.95	49.95	96.5667	49.95	50.7833	49.95	49.95	49.95	49.95	49.95	49.95	49.95	49.95	49.95	49.95	79.9167	51.1333	49.95	67.6667	49.95	49.95	49.95	98.1	49.95	49.95	49.95	49.95	65.9	49.95	49.95	61.6333	49.95	54.5
217207_s_at	AK025267	Hs.225949	butyrophilin-like 3	BTNL3	chr5q35.3	10917	NP_006698.1 /// NP_932079.1	NM_006707 /// NM_197975	0006629 // lipid metabolism // traceable author statement	0016020 // membrane // inferred from electronic annotation /// 0016021 // integral to membrane // inferred from electronic annotation			--- // --- // 1.9E-11 /// IPR000571 // Zn-finger, C-x8-C-x5-C-x3-H type // 1.6E-6 /// IPR000504 // RNA-binding region RNP-1 (RNA recognition motif) // 6.1E-5 /// IPR000571 // Zn-finger, C-x8-C-x5-C-x3-H type // 1.6E-6	53.2667	54	49.95	49.95	352.033	409.233	82.6	106.633	124.1	79.8333	236.883	303.5	297	104.467	189.733	181.4	105.833	299.5	239.167	271.433	110.667	338.683	167	197.95	355.033	249.433	215.633	255.733	78.6833	142.617	210.4	147.617	221.433	263.767	274.483	154.067
217187_at	Z34282	Hs.534332	mucin 5AC, oligomeric mucus/gel-forming	MUC5AC	chr11p15.5	4586	XP_001134429.1	XM_001134429 /// XR_016172	0007155 // cell adhesion // non-traceable author statement /// 0008150 // biological_process // --- /// 0043206 // fibril organization and biogenesis // inferred from direct assay	0005575 // cellular_component // --- /// 0043205 // fibril // inferred from direct assay	0003674 // molecular_function // --- /// 0005201 // extracellular matrix structural constituent // traceable author statement		IPR001253 // Eukaryotic initiation factor 1A (eIF-1A) // 8.1E-72	49.95	49.95	49.95	49.95	570.2	566.433	71.7667	148.25	99.9333	106.3	406.5	276.1	260.667	172.1	369.133	242.7	133.6	410.2	518.733	595.35	131.15	280.5	174.7	117.15	358.433	319.417	419.133	199.867	150.567	243.667	381.567	173.5	516.233	369.05	127.05	330.55
217149_x_at	AF097738	Hs.203420	tyrosine kinase, non-receptor, 1	TNK1	chr17p13.1	8711	NP_003976.1	NM_003985	0030308 // negative regulation of cell growth // inferred from electronic annotation /// 0046580 // negative regulation of Ras protein signal transduction // inferred from electronic annotation /// 0046777 // protein amino acid autophosphorylation // inferred from direct assay /// 0006468 // protein amino acid phosphorylation // inferred from electronic annotation /// 0006468 // protein amino aci…	0005737 // cytoplasm // inferred from direct assay /// 0005829 // cytosol // inferred from electronic annotation /// 0016020 // membrane // inferred from direct assay /// 0016020 // membrane // inferred from electronic annotation	0000166 // nucleotide binding // inferred from electronic annotation /// 0004674 // protein serine/threonine kinase activity // inferred from electronic annotation /// 0004715 // non-membrane spanning protein tyrosine kinase activity // non-traceable author statement /// 0004871 // signal transducer activity // traceable author statement /// 0005515 // protein binding // inferred from physical in…			50.15	86.4333	49.95	49.95	576.617	475.483	90	129.2	106.667	81	199.533	177.2	208.6	120.7	312.15	264.6	100.167	304.75	470.967	262.467	80.6167	218.167	154.683	151.867	301.4	193.567	197.467	87	149.583	155.117	211.167	119.417	217.85	395.6	199.267	239.433
217129_at	AL031320													49.95	49.95	49.95	49.95	49.95	49.95	49.95	49.95	49.95	49.95	49.95	49.95	49.95	49.95	49.95	214.383	49.95	49.95	49.95	49.95	49.95	49.95	49.95	49.95	49.95	49.95	49.95	49.95	49.95	49.95	49.95	49.95	49.95	49.95	49.95	49.95
217117_x_at	AF007194	Hs.554764	mucin 3A, cell surface associated	MUC3A	chr7q22	4584	AAC02272.1	AF007194	0008150 // biological_process // --- /// 0030277 // maintenance of gastrointestinal epithelium // non-traceable author statement	0005576 // extracellular region // non-traceable author statement /// 0016021 // integral to membrane // non-traceable author statement	0003674 // molecular_function // --- /// 0005201 // extracellular matrix structural constituent // non-traceable author statement /// 0030197 // extracellular matrix constituent, lubricant activity // non-traceable author statement			54.3833	61.9333	52.6333	49.95	395.467	366.95	49.95	97.8167	110.2	57.5	244.667	257.2	192.067	107.6	392.9	269.3	91.1333	392.2	371.183	245.7	97.2667	233.633	99.8833	227.583	358.367	327.55	280.733	237.567	140.567	173.2	449.767	190.733	279.533	471.383	222.067	277.333
217102_at	AF041410	Hs.348346	malignancy-associated protein	MAG	chr19q13.1	27307	AAB99789.1	AF041410					IPR001810 // Cyclin-like F-box // 7.6E-8 /// IPR001611 // Leucine-rich repeat // 0.0025 /// IPR001611 // Leucine-rich repeat // 0.66	49.95	77.1	49.95	49.95	261.1	128.5	61.6667	63.5	49.95	97.3833	102.667	89.6667	103.267	49.95	52.55	135	49.95	90.0333	112.133	49.95	49.95	80.1167	49.95	49.95	94.1667	51.2833	49.95	130.9	61.1667	81.5	83.5333	66	95.95	149.933	49.95	55.9
217060_at	U03115	Hs.521251	T cell receptor beta chain variable region (TCRB) mRNA, 5' end											49.95	49.95	49.95	49.95	145.167	109.767	50.4167	69.2333	49.95	85.6	49.95	49.95	72.5333	89.1	49.95	54.7833	49.95	136.483	119.15	102.667	97.1833	67.9	70.7	82.1667	147.05	115.633	89.8333	120.4	49.95	72.2333	49.95	99.2333	49.95	79.6833	110.2	49.95
217053_x_at	X87175	Hs.22634	ets variant gene 1	ETV1	chr7p21.3	2115	NP_004947.2	NM_004956	0006350 // transcription // inferred from electronic annotation /// 0006355 // regulation of transcription, DNA-dependent // inferred from electronic annotation /// 0006366 // transcription from RNA polymerase II promoter // traceable author statement	0005634 // nucleus // inferred from electronic annotation	0003700 // transcription factor activity // inferred from electronic annotation /// 0003700 // transcription factor activity // traceable author statement /// 0043565 // sequence-specific DNA binding // inferred from electronic annotation /// 0003677 // DNA binding // inferred from electronic annotation		IPR001810 // Cyclin-like F-box // 1.8E-10 /// IPR001478 // PDZ/DHR/GLGF domain // 2.0E-4	49.95	49.95	51.9333	49.95	155.817	56.6333	49.95	49.95	66.6667	49.95	49.95	71.3333	70.4	49.95	49.95	59.4333	51.05	252.283	346.35	60.5333	56.4	64.0333	61.1667	49.95	254.067	101.183	79.4	77.7	71.9667	57.8	142.15	53.65	100.283	364.133	49.95	56.0333
217052_x_at	AK024108													49.95	49.95	49.95	49.95	261.9	318.6	49.95	49.95	49.95	49.95	49.95	58.5333	162.15	49.95	77.8667	154.45	49.95	73.2333	81.15	49.95	49.95	65.6667	49.95	102.767	122.4	105.067	159.9	141.167	71.8667	78.7667	66.3	78.5333	160.65	68.9333	49.95	81.4167
217045_x_at	AL136967	Hs.194721	natural cytotoxicity triggering receptor 2	NCR2	chr6p21.1	9436	NP_004819.1	NM_004828	0006968 // cellular defense response // traceable author statement /// 0007165 // signal transduction // traceable author statement	0005887 // integral to plasma membrane // traceable author statement /// 0016020 // membrane // inferred from electronic annotation /// 0016021 // integral to membrane // inferred from electronic annotation	0004888 // transmembrane receptor activity // traceable author statement /// 0004872 // receptor activity // inferred from electronic annotation		IPR004344 // Tubulin-tyrosine ligase // 8.5E-60 /// IPR001222 // Transcription factor TFIIS // 1.5E-13 /// IPR004299 // Membrane bound O-acyl transferase, MBOAT // 3.5E-60 /// IPR013151 // Immunoglobulin // 1.2E-4	49.95	58.2667	49.95	49.95	79.3333	178	108.167	116.667	142.3	102.1	220.267	169.4	130.35	126.1	277.933	173.45	103.2	274.783	273.417	245.667	152.4	252.317	119	317.65	197.533	198.6	191.6	194.433	82.3	133.7	295.75	167.25	163.933	220.667	136.483	233.767
[truncated: 655 more rows]
[truncated: 169 more columns]

## Sheet: Cluster (c)
Probe Set ID	Representative Public ID	UniGene ID	Gene Title	Gene Symbol	Chromosomal Location	Entrez Gene	RefSeq Protein ID	RefSeq Transcript ID	Gene Ontology Biological Process	Gene Ontology Cellular Component	Gene Ontology Molecular Function	Pathway	InterPro	Fibroblast_a_(SK)	Fibroblast_b_(SK)	Fibroblast_HFF1p8_(AS)	Fibroblast_SM3p6_(AS)	GE_Ovary_(Su)	GE_Ovary_(Su)	TP_Ovary_(Ge)	TP_Brain_(Ge)	TP_FetalBrain_(Ge)	TP_SpinalCord_(Ge)	ECT_CNS_Spinal_Cord_(Su)	ECT_CNS_Spinal_Cord_(Su)	ECT_CNS_Brain_Fetal_(Su)	TP_Caudate_(Ge)	ECT_CNS_Caudate_Nucleus_(Su)	ECT_CNS_Brain_Fetal_(Su)	TP_Cerebellum_(Ge)	ECT_CNS_Cerebellum_(Su)	ECT_CNS_Cerebellum_(Su)	ECT_CNS_Caudate_Nucleus_(Su)	TP_Thalamus_(Ge)	ECT_CNS_Thalamus_(Su)	ECT_CNS_whole_Brain_(Su)	ECT_CNS_Thalamus_(Su)	ECT_CNS_Cerebellum_Peduncles_(Su)	ECT_CNS_Parietal_Lobe_(Su)	ECT_CNS_Parietal_Lobe_(Su)	ECT_CNS_Occipital_Lobe_(Su)	ECT_CNS_PreFrontal_Cortex_(Su)	ECT_CNS_PreFrontal_Cortex_(Su)	ECT_CNS_Cingulate_Cortex_(Su)	ECT_CNS_Hypothalamus_(Su)	ECT_CNS_Cingulate_Cortex_(Su)	ECT_CNS_Cerebellum_Peduncles_(Su)	ECT_CNS_Hypothalamus_(Su)	ECT_CNS_Occipital_Lobe_(Su)
[truncated: 561 more rows]
[truncated: 169 more columns]
