# Supplementary material for: A gene expression signature shared by human mature oocytes and embryonic stem cells
Source: BMC Genomics. 2009 Jan 8;10:10. doi: 10.1186/1471-2164-10-10 (PMC2628676; doi:10.1186/1471-2164-10-10)
Supplement: Additional file 4 — Table S4. Main transcript signatures. Transcripts lists from the signatures ana lyzed in the manuscript: non-cell cycle MII oocytes/hESC signature (1), MII oocytes/hESC signature (2), MII oocyte signature (3), hESC signature (4), cell cycle MII oocytes/hESC signature (5) (Exel file). These lists can be found and datamined on our website Amazonia! using the "gene list" Amazonia! tool. [file 1471-2164-10-10-S4.zip]

Archive with 1 entries (1 files):
- Supplemental Table S4.xls
