# Supplementary material for: A gene expression signature shared by human mature oocytes and embryonic stem cells
Source: BMC Genomics. 2009 Jan 8;10:10. doi: 10.1186/1471-2164-10-10 (PMC2628676; doi:10.1186/1471-2164-10-10)
Supplement: Additional file 4 — Table S4. Main transcript signatures. Transcripts lists from the signatures ana lyzed in the manuscript: non-cell cycle MII oocytes/hESC signature (1), MII oocytes/hESC signature (2), MII oocyte signature (3), hESC signature (4), cell cycle MII oocytes/hESC signature (5) (Exel file). These lists can be found and datamined on our website Amazonia! using the "gene list" Amazonia! tool. [file 1471-2164-10-10-S4.zip › Supplemental Table S4.xls]

## Sheet: non-cell cycle oocyte-hESC
Probe Set ID	Representative Public ID	UniGene ID	Gene Title	Gene Symbol	Chromosomal Location	Oocytes_Fold Change	hESC_Fold Change
219823_at	NM_024674	Hs.86154	lin-28 homolog (C. elegans)	LIN28	chr1p36.11	5.63304	28.7253
213235_at	BE504197	Hs.585209	similar to TSG118.1	LOC400506	chr16p12.3	4.45622	2.38557
206286_s_at	NM_003212	Hs.385870	teratocarcinoma-derived growth factor 1 /// teratocarcinoma-derived growth factor 3, pseudogene	TDGF1 /// TDGF3	chr3p21.31 /// chrXq22.3	3.52126	32.5933
218445_at	NM_018649	Hs.499953	H2A histone family, member Y2	H2AFY2	chr10q22	2.12599	2.54256
221690_s_at	AF298547	Hs.369279	NLR family, pyrin domain containing 2	NLRP2	chr19q13.42	21.4827	3.28473
219361_s_at	NM_022767	Hs.436102	interferon stimulated exonuclease gene 20kDa-like 1	ISG20L1	chr15q26.1	2.77204	3.27214
219000_s_at	NM_024094	Hs.315167	defective in sister chromatid cohesion homolog 1 (S. cerevisiae)	DCC1	chr8q24.12	4.22878	3.29665
204448_s_at	AF031463	Hs.271749	phosducin-like	PDCL	chr9q12-q13	4.01417	2.19783
204879_at	NM_006474	Hs.468675	podoplanin	PDPN	chr1p36.21	2.52229	2.35607
219530_at	NM_024675	Hs.444664	partner and localizer of BRCA2	PALB2	chr16p12.1	4.32289	2.73498
203256_at	NM_001793	Hs.554598	cadherin 3, type 1, P-cadherin (placental)	CDH3	chr16q22.1	8.4724	2.34805
221685_s_at	AF269167	Hs.368710	coiled-coil domain containing 99	CCDC99	chr5q35.1	8.68806	4.07109
219083_at	NM_018130	Hs.606584	SHQ1 homolog (S. cerevisiae)	SHQ1	chr3p13	4.78323	4.04026
213067_at	AI382123	Hs.16355	myosin, heavy chain 10, non-muscle	MYH10	chr17p13	2.46674	4.72559
212684_at	AI752257	Hs.435302	zinc finger protein 3	ZNF3	chr7q22.1	2.84395	2.13577
219715_s_at	NM_018319	Hs.209945	tyrosyl-DNA phosphodiesterase 1	TDP1	chr14q32.11	7.27726	3.1468
219121_s_at	NM_017697	Hs.487471	RNA binding motif protein 35A	RBM35A	chr8q22.1	5.19857	4.21381
208940_at	AI885670	Hs.124027	Selenophosphate synthetase 1	SEPHS1	chr10p14	2.19886	9.93157
214095_at	AW190316	Hs.75069	serine hydroxymethyltransferase 2 (mitochondrial)	SHMT2	chr12q12-q14	2.76694	2.2609
220668_s_at	NM_006892	Hs.643024	DNA (cytosine-5-)-methyltransferase 3 beta	DNMT3B	chr20q11.2	9.586	41.6125
210094_s_at	AF196186	Hs.131489	par-3 partitioning defective 3 homolog (C. elegans)	PARD3	chr10p11.22-p11.21	3.9839	2.84256
218133_s_at	NM_021824	Hs.145284	NIF3 NGG1 interacting factor 3-like 1 (S. pombe)	NIF3L1	chr2q33	2.43456	4.32617
221526_x_at	AW452651	Hs.131489	par-3 partitioning defective 3 homolog (C. elegans)	PARD3	chr10p11.22-p11.21	3.00571	2.8463
218567_x_at	NM_005700	Hs.502914	dipeptidyl-peptidase 3	DPP3	chr11q12-q13.1	2.75596	2.65587
203092_at	AF026030	Hs.465784	translocase of inner mitochondrial membrane 44 homolog (yeast)	TIMM44	chr19p13.3-p13.2	2.08089	2.24555
209900_s_at	AL162079	Hs.75231	solute carrier family 16, member 1 (monocarboxylic acid transporter 1)	SLC16A1	chr1p12	5.85111	7.19783
209567_at	BC001811	Hs.71827	RRS1 ribosome biogenesis regulator homolog (S. cerevisiae)	RRS1	chr8q13.1	4.46708	3.33848
208119_s_at	NM_031218	Hs.301059	zinc finger protein 93 /// zinc finger protein 93	ZNF93	chr19p12	3.38349	3.50574
218349_s_at	NM_017975	Hs.21331	Zwilch, kinetochore associated, homolog (Drosophila)	ZWILCH	chr15q22.31	2.07592	3.89674
219031_s_at	NM_016101	Hs.585728	nuclear import 7 homolog (S. cerevisiae)	NIP7	chr16q22.1	6.42216	2.11166
205229_s_at	AA669336	Hs.21016	coagulation factor C homolog, cochlin (Limulus polyphemus)	COCH	chr14q12-q13	2.06809	2.08224
204784_s_at	NM_022443	Hs.85195	myeloid leukemia factor 1	MLF1	chr3q25.1	2.21941	2.51828
205395_s_at	NM_005590	Hs.192649	MRE11 meiotic recombination 11 homolog A (S. cerevisiae)	MRE11A	chr11q21	3.67319	2.14832
219553_at	NM_013330	Hs.651246	non-metastatic cells 7, protein expressed in (nucleoside-diphosphate kinase)	NME7	chr1q24	4.88473	2.40862
218886_at	NM_017906	Hs.472165	PAK1 interacting protein 1 /// chromosome 20 open reading frame 7	PAK1IP1 /// C20orf7	chr6p24.2 /// chr20p12.1	9.76773	2.48119
205235_s_at	NM_016195	Hs.240	M-phase phosphoprotein 1	MPHOSPH1	chr10q23.31	16.015	2.06499
204835_at	NM_016937	Hs.567319	polymerase (DNA directed), alpha 1	POLA1	chrXp22.1-p21.3	4.24486	2.25787
213647_at	D42046	Hs.532446	DNA2 DNA replication helicase 2-like (yeast)	DNA2L	chr10q21.3-q22.1	7.38422	2.78524
219177_at	NM_018321	Hs.38114	brix domain containing 2	BXDC2	chr5p13.2	5.53544	2.0187
221898_at	AU154455	Hs.468675	podoplanin	PDPN	chr1p36.21	5.4986	4.02746
205345_at	NM_000465	Hs.591642	BRCA1 associated RING domain 1	BARD1	chr2q34-q35	22.1893	2.56327
221641_s_at	AF241787	Hs.298885	acyl-CoA thioesterase 9	ACOT9	chrXp22.11	2.56977	2.06504
221770_at	BE964473	Hs.282260	ribulose-5-phosphate-3-epimerase	RPE	chr2q32-q33.3	4.48204	2.11194
218535_s_at	NM_018343	Hs.27021	RIO kinase 2 (yeast)	RIOK2	chr5q15	3.71481	3.10513
204944_at	NM_002841	Hs.148340	protein tyrosine phosphatase, receptor type, G	PTPRG	chr3p21-p14	18.9446	2.29383
219855_at	NM_018159	Hs.200016	nudix (nucleoside diphosphate linked moiety X)-type motif 11	NUDT11	chrXp11.22	5.43799	2.4023
209715_at	L07515	Hs.632724	chromobox homolog 5 (HP1 alpha homolog, Drosophila)	CBX5	chr12q13.13	2.0712	2.61527
201831_s_at	BE875592	Hs.435714	p21/Cdc42/Rac1-activated kinase 1 (STE20 homolog, yeast) /// vesicle docking protein p115	PAK1 /// VDP	chr11q13-q14 /// chr4q21.1	2.87155	5.10107
205588_s_at	NM_007045	Hs.487175	FGFR1 oncogene partner /// chromosome 9 open reading frame 4	FGFR1OP /// C9orf4	chr6q27 /// chr9q31	3.46311	2.28229
210053_at	AW138827	Hs.96103	TAF5 RNA polymerase II, TATA box binding protein (TBP)-associated factor, 100kDa	TAF5	chr10q24-q25.2	64.6181	2.80867
203298_s_at	NM_004973	Hs.269059	jumonji, AT rich interactive domain 2	JARID2	chr6p24-p23	5.07878	5.8465
218564_at	BC002574	Hs.567525	ring finger and WD repeat domain 3	RFWD3	chr16q22.3	6.20995	2.0435
218361_at	NM_018178	Hs.203699	golgi phosphoprotein 3-like	GOLPH3L	chr1q21.2	8.46874	2.10437
204832_s_at	NM_004329	Hs.524477	bone morphogenetic protein receptor, type IA	BMPR1A	chr10q22.3	3.63707	3.7623
212170_at	BF447705		RNA binding motif protein 12	RBM12	chr20q11.21	5.76322	2.47826
211297_s_at	L20320	Hs.184298	cyclin-dependent kinase 7 (MO15 homolog, Xenopus laevis, cdk-activating kinase)	CDK7	chr5q12.1	55.6872	4.55407
218947_s_at	NM_018109	Hs.173946	PAP associated domain containing 1	PAPD1	chr10p11.23	2.57165	2.04446
205129_at	NM_006993	Hs.90691	nucleophosmin/nucleoplasmin, 3	NPM3	chr10q24.31	16.0369	2.07396
205060_at	NM_003631	Hs.535298	poly (ADP-ribose) glycohydrolase /// similar to poly (ADP-ribose) glycohydrolase	PARG /// LOC727726	chr10q11.23	2.51564	2.62459
202234_s_at	BF511091	Hs.75231	solute carrier family 16, member 1 (monocarboxylic acid transporter 1)	SLC16A1	chr1p12	2.2196	6.13441
220238_s_at	NM_018846	Hs.385861	kelch-like 7 (Drosophila)	KLHL7	chr7p15.3	10.877	2.51436
212997_s_at	AU151689	Hs.445078	tousled-like kinase 2	TLK2	chr17q23	10.7588	2.14242
218979_at	NM_024945	Hs.284137	RMI1, RecQ mediated genome instability 1, homolog (S. cerevisiae)	RMI1	chr9q21.32	7.87351	3.32149
203975_s_at	BF000239	Hs.79018	chromatin assembly factor 1, subunit A (p150)	CHAF1A	chr19p13.3	6.32072	2.58897
213859_x_at	AI652586	Hs.589489	SWI/SNF related, matrix associated, actin dependent regulator of chromatin, subfamily a, member 5	SMARCA5	chr4q31.1-q31.2	6.30009	2.77536
216199_s_at	AL109942	Hs.390428	mitogen-activated protein kinase kinase kinase 4	MAP3K4	chr6q26	2.26277	2.43506
201767_s_at	NM_018127	Hs.434232	elaC homolog 2 (E. coli)	ELAC2	chr17p11.2	2.10555	2.43864
218847_at	NM_006548	Hs.35354	insulin-like growth factor 2 mRNA binding protein 2	IGF2BP2	chr3q27.2	3.17649	3.18283
214550_s_at	AF145029	Hs.193613	transportin 3	TNPO3	chr7q32.1	9.07344	2.20502
214397_at	AI827820	Hs.25674	methyl-CpG binding domain protein 2	MBD2	chr18q21	10.6468	3.85061
203346_s_at	AF072814	Hs.651239	metal response element binding transcription factor 2	MTF2	chr1p22.1	6.93031	3.08644
205135_s_at	AL049842	Hs.525006	nuclear fragile X mental retardation protein interacting protein 1	NUFIP1	chr13q14	2.91578	2.35978
202052_s_at	NM_015577	Hs.431400	retinoic acid induced 14	RAI14	chr5p13.3-p13.2	3.01632	2.92645
212885_at	AL545921		M-phase phosphoprotein 10 (U3 small nucleolar ribonucleoprotein)	MPHOSPH10	chr2p13.3	3.76417	3.15845
209258_s_at	AI373676	Hs.24485	structural maintenance of chromosomes 3	SMC3	chr10q25	30.1867	2.4658
212073_at	AI631874	Hs.501911	casein kinase 2, alpha 1 polypeptide /// casein kinase 2, alpha 1 polypeptide pseudogene	CSNK2A1 /// CSNK2A1P	chr20p13 /// chr11p15.3	2.92644	2.06698
218470_at	NM_015936	Hs.505231	tyrosyl-tRNA synthetase 2 (mitochondrial)	YARS2	chr12p11.21	12.2507	2.36397
209127_s_at	AW173076	Hs.584842	squamous cell carcinoma antigen recognized by T cells 3	SART3	chr12q24.1	4.24431	4.70812
220116_at	NM_021614	Hs.98280	potassium intermediate/small conductance calcium-activated channel, subfamily N, member 2	KCNN2	chr5q22.3	5.6262	2.61592
205061_s_at	NM_005033	Hs.91728	exosome component 9	EXOSC9	chr4q27	18.8582	3.9893
217893_s_at	NM_024595	Hs.293563	chromosome 1 open reading frame 108	C1orf108	chr1p34.3	4.04514	4.1361
41858_at	AL049261	Hs.133968	FGF receptor activating protein 1	FRAG1	chr11p15.5	2.30028	2.07176
212864_at	Y16521	Hs.472027	CDP-diacylglycerol synthase (phosphatidate cytidylyltransferase) 2	CDS2	chr20p13	2.12329	2.06024
202116_at	NM_006268	Hs.13495	D4, zinc and double PHD fingers family 2	DPF2	chr11q13	6.10325	2.12459
218264_at	NM_016567	Hs.370292	BRCA2 and CDKN1A interacting protein	BCCIP	chr10q26.1	4.13669	2.71311
202883_s_at	T79584	Hs.584790	protein phosphatase 2 (formerly 2A), regulatory subunit A (PR 65), beta isoform	PPP2R1B	chr11q23.2	3.62201	2.68852
210473_s_at	M37712	Hs.99195	G protein-coupled receptor 125	GPR125	chr4p15.31	2.44925	2.19377
209971_x_at	AI928526	Hs.301613	JTV1 gene	JTV1	chr7p22	3.61367	2.54554
201818_at	NM_024830	Hs.368853	acyltransferase like 2	AYTL2	chr5p15.33	5.10054	2.32983
218055_s_at	NM_018268	Hs.482573	WD repeat domain 41	WDR41	chr5q14.1	7.62847	2.3074
210266_s_at	AF220137	Hs.26837	tripartite motif-containing 33	TRIM33	chr1p13.1	10.2994	2.24749
202852_s_at	NM_024666	Hs.254642	hypothetical protein FLJ11506	FLJ11506	chr15q22.33-q23	4.40265	2.06866
218230_at	AL044651	Hs.416089	ADP-ribosylation factor interacting protein 1 (arfaptin 1)	ARFIP1	chr4q31.3	5.39553	2.76112
214221_at	AI825212	Hs.184720	Alstrom syndrome 1	ALMS1	chr2p13	6.38972	2.15669
210567_s_at	BC001441	Hs.23348	S-phase kinase-associated protein 2 (p45)	SKP2	chr5p13	30.9471	2.48018
202562_s_at	AL136658	Hs.15106	chromosome 14 open reading frame 1	C14orf1	chr14q24.3	5.94182	2.88081
203654_s_at	NM_004645	Hs.532795	coilin	COIL	chr17q22-q23	2.15154	2.61449
218905_at	NM_017864	Hs.521693	integrator complex subunit 8	INTS8	chr8q22.1	29.1313	2.99303
218724_s_at	NM_021809	Hs.632264	TGFB-induced factor 2 (TALE family homeobox)	TGIF2	chr20q11.2-q12	3.45964	2.2593
204453_at	NM_003428	Hs.445019	zinc finger protein 84	ZNF84	chr12q24.33	3.12861	2.50756
205393_s_at	NM_001274	Hs.24529	CHK1 checkpoint homolog (S. pombe)	CHEK1	chr11q24-q24	9.30519	2.91798
210758_at	AF098482	Hs.493516	PC4 and SFRS1 interacting protein 1	PSIP1	chr9p22.3	2.99851	2.57721
209864_at	AB045118	Hs.140720	frequently rearranged in advanced T-cell lymphomas 2	FRAT2	chr10q24.1	2.05997	3.20931
212604_at	AI937794	Hs.154655	mitochondrial ribosomal protein S31	MRPS31	chr13q14.11	2.91217	2.75561
218595_s_at	NM_018072	Hs.645442	HEAT repeat containing 1	HEATR1	chr1q43	2.22404	2.9644
203637_s_at	NM_000381	Hs.27695	midline 1 (Opitz/BBB syndrome)	MID1	chrXp22	3.52866	3.43119
204299_at	NM_021993	Hs.3530	FUS interacting protein (serine/arginine-rich) 1 /// similar to FUS-interacting serine-arginine-rich protein 1 (TLS-associated protein with Ser-Arg repeats) (TLS-associated protein with SR repeats) (TASR) (TLS-associated serine-arginine protein) (TLS-asso	FUSIP1 /// LOC727922	chr1p36.11	2.52373	2.73706
218131_s_at	NM_017660	Hs.118964	GATA zinc finger domain containing 2A	GATAD2A	chr19p13.11	9.85779	2.78089
202934_at	AI761561	Hs.591588	hexokinase 2	HK2	chr2p13	5.5153	2.3789
203322_at	AU145934	Hs.131915	zinc finger protein 508	ZNF508	chr18q23	4.49439	3.96712
221933_at	AI338338	Hs.21107	neuroligin 4, X-linked	NLGN4X	chrXp22.32-p22.31	2.43779	5.35571
214464_at	NM_003607	Hs.35433	CDC42 binding protein kinase alpha (DMPK-like)	CDC42BPA	chr1q42.11	7.27482	2.88845
212417_at	BF058944	Hs.482587	secretory carrier membrane protein 1	SCAMP1	chr5q13.3-q14.1	14.6466	2.2622
209225_x_at	AI653355	Hs.645306	transportin 1	TNPO1	chr5q13.2	14.4235	2.07914
202735_at	NM_006579	Hs.30619	emopamil binding protein (sterol isomerase)	EBP	chrXp11.23-p11.22	14.5378	2.0379
208456_s_at	NM_012250	Hs.502004	related RAS viral (r-ras) oncogene homolog 2	RRAS2	chr11p15.2	2.27407	2.85503
209520_s_at	BC001450	Hs.595669	nuclear cap binding protein subunit 1, 80kDa	NCBP1	chr9q34.1	2.03957	2.27076
205739_x_at	NM_016220	Hs.50216	zinc finger protein 588	ZNF588	chr7q11.2	6.3921	2.05404
219301_s_at	AU144598	Hs.190621	contactin associated protein-like 2	CNTNAP2	chr7q35-q36	2.10808	5.77328
221514_at	BC001149	Hs.458598	UTP14, U3 small nucleolar ribonucleoprotein, homolog A (yeast)	UTP14A	chrXq25	7.8025	2.64226
206555_s_at	NM_017736	Hs.460232	THUMP domain containing 1	THUMPD1	chr16p12.2	27.864	2.49995
203714_s_at	NM_003193	Hs.498143	tubulin folding cofactor E	TBCE	chr1q42.3	2.5642	2.81612
213518_at	AI689429	Hs.478199	protein kinase C, iota	PRKCI	chr3q26.3	5.64963	2.75898
219067_s_at	NM_017615	Hs.258798	non-SMC element 4 homolog A (S. cerevisiae)	NSMCE4A	chr10q26.13	49.0365	2.73741
202303_x_at	NM_003601	Hs.589489	SWI/SNF related, matrix associated, actin dependent regulator of chromatin, subfamily a, member 5	SMARCA5	chr4q31.1-q31.2	6.91251	5.51764
214499_s_at	AF249273	Hs.486542	BCL2-associated transcription factor 1	BCLAF1	chr6q22-q23	2.17632	2.06642
219286_s_at	NM_022768	Hs.435947	RNA binding motif protein 15	RBM15	chr1p13	8.80801	5.20562
209748_at	AB029006	Hs.468091	spastin	SPAST	chr2p24-p21	7.25744	2.46701
209015_s_at	BC002446	Hs.490745	DnaJ (Hsp40) homolog, subfamily B, member 6	DNAJB6	chr7q36.3	3.45783	3.91853
217771_at	NM_016548	Hs.494337	golgi phosphoprotein 2	GOLPH2	chr9q21.33	2.84581	2.19754
218427_at	NM_006643	Hs.94300	serologically defined colon cancer antigen 3	SDCCAG3	chr9q34.3	3.56471	2.22775
219099_at	NM_020375	Hs.504545	chromosome 12 open reading frame 5	C12orf5	chr12p13.3	4.80124	2.22597
212709_at	D83781	Hs.643526	nucleoporin 160kDa	NUP160	chr11p11.2	43.268	2.59619
202956_at	NM_006421	Hs.411848	ADP-ribosylation factor guanine nucleotide-exchange factor 1(brefeldin A-inhibited)	ARFGEF1	chr8q13	6.08606	2.56612
209798_at	D83243	Hs.171061	nuclear protein, ataxia-telangiectasia locus	NPAT	chr11q22-q23	3.95457	2.60762
218875_s_at	NM_012177	Hs.645478	F-box protein 5	FBXO5	chr6q25-q26	2.43964	3.02512
219178_at	NM_024638	Hs.477162	queuine tRNA-ribosyltransferase domain containing 1	QTRTD1	chr3q13.31	4.95763	2.13374
219037_at	NM_016052	Hs.408101	CGI-115 protein	CGI-115	chr1q41	6.71443	3.84062
209790_s_at	BC000305		caspase 6, apoptosis-related cysteine peptidase	CASP6	chr4q25	3.53063	2.23123
201024_x_at	BG261322	Hs.158688	eukaryotic translation initiation factor 5B	EIF5B	chr2p11.1-q11.1	30.5579	2.81891
221480_at	BG180941	Hs.480073	heterogeneous nuclear ribonucleoprotein D (AU-rich element RNA binding protein 1, 37kDa)	HNRPD	chr4q21.1-q21.2	3.70229	2.66458
208029_s_at	NM_018407	Hs.492314	lysosomal associated protein transmembrane 4 beta /// lysosomal associated protein transmembrane 4 beta	LAPTM4B	chr8q22.1	2.22076	10.5925
202611_s_at	AI971089	Hs.407604	cofactor required for Sp1 transcriptional activation, subunit 2, 150kDa	CRSP2	chrXp11.4-p11.2	4.18722	2.09956
201100_s_at	NM_004652	Hs.77578	ubiquitin specific peptidase 9, X-linked	USP9X	chrXp11.4	3.92649	6.353
203255_at	NM_018693	Hs.352677	F-box protein 11	FBXO11	chr2p16.3	5.79372	2.1334
212855_at	D87466	Hs.605388	DCN1, defective in cullin neddylation 1, domain containing 4 (S. cerevisiae)	DCUN1D4	chr4q12	3.25962	2.77629
203440_at	M34064	Hs.464829	cadherin 2, type 1, N-cadherin (neuronal)	CDH2	chr18q11.2	4.09196	4.72686
218781_at	NM_024624	Hs.526728	structural maintenance of chromosomes 6	SMC6	chr2p24.2	6.68232	3.01643
209628_at	AK023289	Hs.25010	nuclear transport factor 2-like export factor 2	NXT2	chrXq22.3	5.43468	2.49341
203593_at	NM_012120	Hs.485518	CD2-associated protein	CD2AP	chr6p12	3.26768	3.0415
213092_x_at	AW241779	Hs.408577	DnaJ (Hsp40) homolog, subfamily C, member 9	DNAJC9	chr10q22.2	3.23498	2.9277
218888_s_at	NM_018092	Hs.444046	neuropilin (NRP) and tolloid (TLL)-like 2	NETO2	chr16q11	5.08179	2.3116
203465_at	NM_014763	Hs.44024	mitochondrial ribosomal protein L19	MRPL19	chr2q11.1-q11.2	5.1482	2.80108
203202_at	AI950314	Hs.645517	KRR1, small subunit (SSU) processome component, homolog (yeast)	KRR1	chr12q21.2	6.42111	2.02456
221963_x_at	BE999967	Hs.644595	Similar to Zinc finger protein 418	LOC730051	chr19q13.43	5.93923	2.51561
216449_x_at	AK025862	Hs.192374	heat shock protein 90kDa beta (Grp94), member 1	HSP90B1	chr12q24.2-q24.3	3.00939	2.45176
211137_s_at	AF189723	Hs.584884	ATPase, Ca++ transporting, type 2C, member 1	ATP2C1	chr3q22.1	9.7647	2.04594
212264_s_at	BE645850	Hs.203099	wings apart-like homolog (Drosophila)	WAPAL	chr10q23.2	5.54416	2.5287
212129_at	AI589507	Hs.591003	non imprinted in Prader-Willi/Angelman syndrome 2	NIPA2	chr15q11.2	2.00354	2.05504
218123_at	NM_017835	Hs.5811	chromosome 21 open reading frame 59	C21orf59	chr21q22.1	7.04249	4.50756
203946_s_at	U75667	Hs.647583	arginase, type II	ARG2	chr14q24.1-q24.3	2.82915	2.51606
203860_at	NM_000282	Hs.80741	propionyl Coenzyme A carboxylase, alpha polypeptide	PCCA	chr13q32	3.60824	2.71704
202543_s_at	BC005359	Hs.151413	glia maturation factor, beta	GMFB	chr14q22.2	6.28918	4.314
209175_at	AK001135	Hs.435004	SEC23 interacting protein	SEC23IP	chr10q25-q26	3.85009	2.13956
202647_s_at	NM_002524	Hs.486502	neuroblastoma RAS viral (v-ras) oncogene homolog	NRAS	chr1p13.2	2.19953	2.09024
218247_s_at	NM_016626	Hs.465144	ring finger and KH domain containing 2	RKHD2	chr18q21.2	39.4563	4.19207
213322_at	AL031778	Hs.227457	chromosome 6 open reading frame 130	C6orf130	chr6p21.1	9.02286	3.23725
208883_at	BF515424	Hs.591856	E3 ubiquitin protein ligase, HECT domain containing, 1	EDD1	chr8q22	2.7665	2.49779
213379_at	AF091086	Hs.144304	coenzyme Q2 homolog, prenyltransferase (yeast)	COQ2	chr4q21.23	2.10769	2.28763
220925_at	NM_021929	Hs.436098	MAK10 homolog, amino-acid N-acetyltransferase subunit, (S. cerevisiae)	MAK10	chr9q21.33	21.4132	2.77923
212435_at	AA205593	Hs.26837	tripartite motif-containing 33	TRIM33	chr1p13.1	8.26139	2.58178
202347_s_at	AB022435	Hs.50308	huntingtin interacting protein 2	HIP2	chr4p14	2.61908	4.48085
203427_at	NM_014034	Hs.292316	ASF1 anti-silencing function 1 homolog A (S. cerevisiae)	ASF1A	chr6q22.31	13.6219	2.05492
203738_at	AI421192	Hs.519246	chromosome 5 open reading frame 22	C5orf22	chr5p13.3	11.7861	2.08218
208950_s_at	BC002515	Hs.483239	aldehyde dehydrogenase 7 family, member A1	ALDH7A1	chr5q31	5.27861	4.39066
205263_at	AF082283	Hs.193516	B-cell CLL/lymphoma 10	BCL10	chr1p22	9.19873	2.46657
201948_at	NM_013285	Hs.75528	guanine nucleotide binding protein-like 2 (nucleolar)	GNL2	chr1p34.3	4.56146	4.25011
208424_s_at	NM_020313	Hs.4900	cytokine induced apoptosis inhibitor 1	CIAPIN1	chr16q13-q21	11.5994	2.2465
222122_s_at	BG403671	Hs.592243	THO complex 2	THOC2	chrXq25-q26.3	14.4874	2.36274
212943_at	AB011100	Hs.271014	KIAA0528	KIAA0528	chr12p12.1	10.9599	2.80993
212589_at	AI753792	Hs.502004	related RAS viral (r-ras) oncogene homolog 2	RRAS2	chr11p15.2	5.79213	7.05644
202933_s_at	NM_005433	Hs.194148	v-yes-1 Yamaguchi sarcoma viral oncogene homolog 1	YES1	chr18p11.31-p11.21	47.5688	4.04868
209586_s_at	AF123539	Hs.78524	prune homolog (Drosophila)	PRUNE	chr1q21	3.47354	2.72987
203343_at	NM_003359	Hs.572518	UDP-glucose dehydrogenase	UGDH	chr4p15.1	11.8738	2.1482
222103_at	AI434345	Hs.435267	activating transcription factor 1	ATF1	chr12q13	4.8709	2.27022
218311_at	NM_003618	Hs.468239	mitogen-activated protein kinase kinase kinase kinase 3	MAP4K3	chr2p22.1	8.36362	2.20133
209524_at	AK001280	Hs.513954	hepatoma-derived growth factor, related protein 3	HDGFRP3	chr15q11.2	4.58564	2.61505
203327_at	N22903	Hs.500546	insulin-degrading enzyme	IDE	chr10q23-q25	5.33048	2.44872
212267_at	D87450	Hs.203099	wings apart-like homolog (Drosophila)	WAPAL	chr10q23.2	21.2683	2.1554
207121_s_at	NM_002748	Hs.411847	mitogen-activated protein kinase 6	MAPK6	chr15q21	3.50941	3.60841
201724_s_at	NM_020474	Hs.514806	UDP-N-acetyl-alpha-D-galactosamine:polypeptide N-acetylgalactosaminyltransferase 1 (GalNAc-T1)	GALNT1	chr18q12.1	3.33514	2.77087
210093_s_at	AF067173	Hs.421576	mago-nashi homolog, proliferation-associated (Drosophila)	MAGOH	chr1p34-p33	27.4085	3.57675
206653_at	BF062139	Hs.282387	polymerase (RNA) III (DNA directed) polypeptide G (32kD)	POLR3G	chr5q14.3	4.77565	4.7454
209180_at	U49245	Hs.78948	Rab geranylgeranyltransferase, beta subunit	RABGGTB	chr1p31	3.48336	2.75931
220239_at	NM_018846	Hs.385861	kelch-like 7 (Drosophila)	KLHL7	chr7p15.3	16.0923	7.76016
212499_s_at	AK025580	Hs.594338	chromosome 14 open reading frame 111 /// chromosome 14 open reading frame 32	C14orf111 /// C14orf32	chr14q24.3 /// chr14q22.3	11.7204	3.23441
203008_x_at	NM_005783	Hs.536122	thioredoxin domain containing 9	TXNDC9	chr2q11.2	5.41921	2.06883
211764_s_at	BC005980	Hs.129683	ubiquitin-conjugating enzyme E2D 1 (UBC4/5 homolog, yeast) /// ubiquitin-conjugating enzyme E2D 1 (UBC4/5 homolog, yeast)	UBE2D1	chr10q11.2-q21	6.57222	2.16775
214047_s_at	AI913365	Hs.35947	methyl-CpG binding domain protein 4	MBD4	chr3q21-q22	5.11094	2.04585
203211_s_at	AK027038	Hs.181326	myotubularin related protein 2	MTMR2	chr11q22	2.4325	3.29243
218073_s_at	NM_018087	Hs.476525	transmembrane protein 48	TMEM48	chr1p32.3	5.80771	2.09202
212590_at	AI431643	Hs.502004	related RAS viral (r-ras) oncogene homolog 2	RRAS2	chr11p15.2	2.61081	2.76194
202539_s_at	AL518627	Hs.643495	3-hydroxy-3-methylglutaryl-Coenzyme A reductase	HMGCR	chr5q13.3-q14	2.94127	3.15134
209674_at	D83702	Hs.151573	cryptochrome 1 (photolyase-like)	CRY1	chr12q23-q24.1	36.4172	2.19828
212920_at	AV682285					5.42331	2.74488
218269_at	NM_013235	Hs.97997	ribonuclease III, nuclear	RNASEN	chr5p13.3	3.67157	3.34191
203745_at	AI801013	Hs.211571	holocytochrome c synthase (cytochrome c heme-lyase)	HCCS	chrXp22.3	2.13784	2.45148
201193_at	NM_005896	Hs.593422	isocitrate dehydrogenase 1 (NADP+), soluble	IDH1	chr2q33.3	10.5908	4.84934
219940_s_at	NM_018386	Hs.508769	PCI domain containing 2	PCID2	chr13q34	2.29896	2.49058
212027_at	AI925305	Hs.531106	RNA binding motif protein 25	RBM25	chr14q24.3	4.70507	3.03924
204831_at	R59697	Hs.382306	cyclin-dependent kinase 8	CDK8	chr13q12	39.5272	2.45397
221540_x_at	AF078847	Hs.422901	general transcription factor IIH, polypeptide 2, 44kDa /// similar to TFIIH basal transcription factor complex p44 subunit (Basic transcription factor 2 44 kDa subunit) (BTF2-p44) (General transcription factor IIH polypeptide 2) /// similar to TFIIH basal	GTF2H2 /// DKFZP686M0199 /// LOC653866 /// LOC728340 /// LOC730394	chr5q12.2-q13.3 /// chr5q13.2	4.57542	2.87665
201424_s_at	NM_003589	Hs.339735	cullin 4A	CUL4A	chr13q34	2.51992	2.56712
202066_at	AA195259	Hs.530749	protein tyrosine phosphatase, receptor type, f polypeptide (PTPRF), interacting protein (liprin), alpha 1	PPFIA1	chr11q13.3	14.2822	2.47163
208993_s_at	AW340788	Hs.470544	peptidylprolyl isomerase G (cyclophilin G)	PPIG	chr2q31.1	19.2932	2.72993
205583_s_at	NM_024810	Hs.443061	chromosome X open reading frame 45	CXorf45	chrXq23	4.05024	2.19631
202540_s_at	NM_000859	Hs.643495	3-hydroxy-3-methylglutaryl-Coenzyme A reductase	HMGCR	chr5q13.3-q14	2.59027	3.54482
207405_s_at	NM_002873	Hs.16184	RAD17 homolog (S. pombe)	RAD17	chr5q13	10.288	2.49967
204675_at	NM_001047	Hs.552	steroid-5-alpha-reductase, alpha polypeptide 1 (3-oxo-5 alpha-steroid delta 4-dehydrogenase alpha 1)	SRD5A1	chr5p15	5.06208	2.43387
218936_s_at	NM_014167	Hs.582627	coiled-coil domain containing 59	CCDC59	chr12q21.31	5.81522	2.59105
212648_at	AL079292	Hs.444208	DEAH (Asp-Glu-Ala-His) box polypeptide 29	DHX29	chr5q11.2	3.02526	2.61457
202138_x_at	NM_006303	Hs.301613	JTV1 gene	JTV1	chr7p22	3.60258	2.50919
200995_at	AI741392	Hs.643522	Importin 7	IPO7	chr11p15.4	5.50023	2.27472
209487_at	D84109	Hs.334587	RNA binding protein with multiple splicing	RBPMS	chr8p12-p11	6.21862	3.60587
202610_s_at	AF135802	Hs.407604	cofactor required for Sp1 transcriptional activation, subunit 2, 150kDa	CRSP2	chrXp11.4-p11.2	9.62398	2.56778
219363_s_at	NM_015942	Hs.308613	MTERF domain containing 1	MTERFD1	chr8q22.1	30.7476	2.54383
212893_at	AL080063	Hs.480506	zinc finger, ZZ-type containing 3	ZZZ3	chr1p31.1	2.05683	2.26167
220890_s_at	NM_016355	Hs.504828	DEAD (Asp-Glu-Ala-Asp) box polypeptide 47	DDX47	chr12p13.1	2.73938	3.98272
205763_s_at	NM_006773	Hs.363492	DEAD (Asp-Glu-Ala-Asp) box polypeptide 18	DDX18	chr2q14.1	7.53553	2.92204
219200_at	NM_024091	Hs.643493	FAST kinase domains 3	FASTKD3	chr5p15.3-p15.2	2.83458	2.36794
222182_s_at	BG105204	Hs.133350	CCR4-NOT transcription complex, subunit 2	CNOT2	chr12q15	7.56247	3.04833
218646_at	NM_017867	Hs.406756	chromosome 4 open reading frame 27	C4orf27	chr4q33	26.0002	2.45408
209533_s_at	AF145020	Hs.27182	phospholipase A2-activating protein	PLAA	chr9p21	2.97183	2.03541
218668_s_at	NM_021183	Hs.119889	RAP2C, member of RAS oncogene family	RAP2C	chrXq25	2.30711	2.10884
217916_s_at	NM_016623	Hs.126941	family with sequence similarity 49, member B	FAM49B	chr8q24.21	3.92418	2.15121
211758_x_at	BC005968	Hs.536122	thioredoxin domain containing 9 /// thioredoxin domain containing 9	TXNDC9	chr2q11.2	4.63348	2.49785
205930_at	NM_005513	Hs.445272	general transcription factor IIE, polypeptide 1, alpha 56kDa	GTF2E1	chr3q21-q24	4.44216	4.23145
202691_at	NM_006938	Hs.464734	small nuclear ribonucleoprotein D1 polypeptide 16kDa	SNRPD1	chr18q11.2	3.65307	3.42513
213754_s_at	AW613203	Hs.482038	poly(A) binding protein interacting protein 1	PAIP1	chr5p12	80.6184	2.684
213372_at	AW173157	Hs.632591	progestin and adipoQ receptor family member III	PAQR3	chr4q21.21	6.77809	2.09018
209226_s_at	U72069	Hs.645306	transportin 1	TNPO1	chr5q13.2	5.8179	2.51444
205394_at	NM_001274	Hs.24529	CHK1 checkpoint homolog (S. pombe)	CHEK1	chr11q24-q24	18.0728	5.06024
221842_s_at	BE972394	Hs.559433	zinc finger protein 131	ZNF131	chr5p12-p11	8.82921	2.20349
212132_at	AL117499	Hs.407368	LSM14A, SCD6 homolog A (S. cerevisiae)	LSM14A	chr19q13.11	25.434	3.83991
203775_at	NM_014251	Hs.489190	solute carrier family 25, member 13 (citrin)	SLC25A13	chr7q21.3	3.21622	4.93305
217820_s_at	NM_018212	Hs.497893	enabled homolog (Drosophila)	ENAH	chr1q42.12	18.8196	5.91882
213578_at	AI678679	Hs.524477	bone morphogenetic protein receptor, type IA	BMPR1A	chr10q22.3	6.55688	5.17434
208771_s_at	J02959	Hs.524648	leukotriene A4 hydrolase	LTA4H	chr12q22	2.10738	2.29795
203607_at	NM_014937	Hs.369755	inositol polyphosphate-5-phosphatase F	INPP5F	chr10q26.11	6.68881	2.65682
203351_s_at	AF047598	Hs.558364	origin recognition complex, subunit 4-like (yeast)	ORC4L	chr2q22-q23	2.5085	3.11888
209317_at	AF008442	Hs.584839	polymerase (RNA) I polypeptide C, 30kDa	POLR1C	chr6p21.1	3.25333	2.81154
221046_s_at	NM_014170	Hs.127496	GTP-binding protein 8 (putative)	GTPBP8	chr3q13.2	4.16056	2.75303
219303_at	NM_024546	Hs.567576	chromosome 13 open reading frame 7	C13orf7	chr13q31.1	30.3334	3.56292
218256_s_at	NM_017426	Hs.430435	nucleoporin 54kDa	NUP54	chr4q21.1	5.70669	4.64413
201603_at	AI817061	Hs.49582	protein phosphatase 1, regulatory (inhibitor) subunit 12A	PPP1R12A	chr12q15-q21	31.1257	2.04882
212402_at	BE895685	Hs.136102	zinc finger CCCH-type containing 13	ZC3H13	chr13q14.12	3.26769	2.40507
203852_s_at	NM_000344	Hs.535788	survival of motor neuron 1, telomeric /// survival of motor neuron 2, centromeric	SMN1 /// SMN2	chr5q13	5.98128	2.99378
213262_at	AI932370	Hs.159492	spastic ataxia of Charlevoix-Saguenay (sacsin)	SACS	chr13q12	4.99987	2.24637
218549_s_at	NM_016033	Hs.145386	family with sequence similarity 82, member B	FAM82B	chr8q21.3	2.43074	2.22049
204313_s_at	AA161486	Hs.584750	cAMP responsive element binding protein 1	CREB1	chr2q34	2.44956	2.03342
218713_at	NM_024611	Hs.200943	NMDA receptor regulated 2	NARG2	chr15q22.2	6.88367	2.42555
218614_at	NM_018169	Hs.445129	chromosome 12 open reading frame 35	C12orf35	chr12p11.21	4.12566	2.05034
218401_s_at	NM_012482	Hs.59757	zinc finger protein 281	ZNF281	chr1q32.1	6.58026	3.10195
212824_at	U69127	Hs.98751	far upstream element (FUSE) binding protein 3	FUBP3	chr9q34.11-q34.12	34.2983	2.29694
207030_s_at	NM_001321	Hs.530904	cysteine and glycine-rich protein 2	CSRP2	chr12q21.1	16.1645	11.5617
203345_s_at	AI566096	Hs.651239	metal response element binding transcription factor 2	MTF2	chr1p22.1	13.2938	5.33374
219347_at	NM_018283	Hs.144407	nudix (nucleoside diphosphate linked moiety X)-type motif 15	NUDT15	chr13q14.2	10.2589	4.6223
219043_s_at	NM_024065	Hs.449206	phosducin-like 3 /// phosducin-like 3 pseudogene /// similar to phosducin-like 3	PDCL3 /// LOC285359 /// LOC644850	chr2q11.2 /// chr3q12.3 /// chr6q25.1	5.70307	2.32485
219544_at	NM_024808	Hs.643464	chromosome 13 open reading frame 34	C13orf34	chr13q22.1	2.54016	2.10239
218877_s_at	NM_021820	Hs.404186	tRNA methyltransferase 11 homolog (S. cerevisiae)	TRMT11	chr6q11.1-q22.33	2.66406	2.97333
202653_s_at	BC003404	Hs.529272	membrane-associated ring finger (C3HC4) 7	07-mars	chr2q24.2	10.9006	2.96723
201437_s_at	NM_001968	Hs.249718	eukaryotic translation initiation factor 4E	EIF4E	chr4q21-q25	27.6857	3.82015
219073_s_at	NM_017784	Hs.150122	oxysterol binding protein-like 10	OSBPL10	chr3p22.3	5.37263	2.57249
218323_at	NM_018307	Hs.500775	ras homolog gene family, member T1	RHOT1	chr17q11.2	11.9599	2.55304
211126_s_at	U46006	Hs.530904	cysteine and glycine-rich protein 2	CSRP2	chr12q21.1	3.25857	3.91067
202932_at	NM_005433	Hs.194148	v-yes-1 Yamaguchi sarcoma viral oncogene homolog 1	YES1	chr18p11.31-p11.21	10.8097	2.6441
218195_at	NM_024573	Hs.15929	chromosome 6 open reading frame 211	C6orf211	chr6q25.1	2.77741	5.73529
209814_at	BC004421	Hs.120766	zinc finger protein 330	ZNF330	chr4q31.1-q31.2	3.54774	2.47399
218738_s_at	NM_016271	Hs.302408	ring finger protein 138	RNF138	chr18q12.1	7.22998	4.53844
212502_at	AV713053	Hs.99821	chromosome 10 open reading frame 22	C10orf22	chr10q21.2	17.5898	2.13402
202536_at	AK002165	Hs.476930	chromatin modifying protein 2B	CHMP2B	chr3p11.2	6.64014	2.82576
201681_s_at	AB011155	Hs.500245	discs, large homolog 5 (Drosophila)	DLG5	chr10q23	2.90126	2.96361
218538_s_at	NM_020662	Hs.533291	MRS2-like, magnesium homeostasis factor (S. cerevisiae)	MRS2L	chr6p22.3-p22.1	4.26748	3.81554
201969_at	AW003362	Hs.319334	nuclear autoantigenic sperm protein (histone-binding)	NASP	chr1p34.1	3.05233	2.39327
201436_at	AI742789	Hs.249718	eukaryotic translation initiation factor 4E	EIF4E	chr4q21-q25	21.3326	3.34071
213410_at	AL050102	Hs.468688	chromosome 10 open reading frame 137	C10orf137	chr10q26.13-q26.2	2.91179	2.4153
219276_x_at	NM_024828	Hs.178357	chromosome 9 open reading frame 82	C9orf82	chr9p21.2	4.08106	2.46974
209025_s_at	AF037448	Hs.571177	synaptotagmin binding, cytoplasmic RNA interacting protein	SYNCRIP	chr6q14-q15	4.67843	6.31347
201017_at	BG149698	Hs.522590	eukaryotic translation initiation factor 1A, X-linked	EIF1AX	chrXp22.12	2.93407	2.33731
209523_at	AK001618	Hs.122752	TAF2 RNA polymerase II, TATA box binding protein (TBP)-associated factor, 150kDa	TAF2	chr8q24.12	16.9417	2.59199
200069_at	AI656011	Hs.584842	squamous cell carcinoma antigen recognized by T cells 3 /// squamous cell carcinoma antigen recognized by T cells 3	SART3	chr12q24.1	3.66334	3.5415
202918_s_at	AF151853	Hs.645458	preimplantation protein 3	PREI3	chr2q33.1	23.732	3.08545
201722_s_at	AV692127	Hs.514806	UDP-N-acetyl-alpha-D-galactosamine:polypeptide N-acetylgalactosaminyltransferase 1 (GalNAc-T1)	GALNT1	chr18q12.1	6.57929	2.94964
201713_s_at	D42063	Hs.590897	RAN binding protein 2	RANBP2	chr2q12.3	4.7042	2.46366
218352_at	NM_018191	Hs.508021	regulator of chromosome condensation (RCC1) and BTB (POZ) domain containing protein 1	RCBTB1	chr13q14	3.84426	2.00891
215758_x_at	AC007204	Hs.301059	zinc finger protein 93	ZNF93	chr19p12	10.3192	2.1682
212698_s_at	BF966021	Hs.469615	septin 10	10-sept.	chr2q13	3.01488	3.03338
212131_at	BG054966	Hs.407368	LSM14A, SCD6 homolog A (S. cerevisiae)	LSM14A	chr19q13.11	7.55288	3.12565
210092_at	AF067173	Hs.421576	mago-nashi homolog, proliferation-associated (Drosophila)	MAGOH	chr1p34-p33	4.84837	2.00017
201498_at	AI160440	Hs.386939	ubiquitin specific peptidase 7 (herpes virus-associated)	USP7	chr16p13.3	3.45161	2.47314
209388_at	BC000927	Hs.253726	poly(A) polymerase alpha	PAPOLA	chr14q32.31	4.76724	2.63897
209296_at	AF136972	Hs.416769	protein phosphatase 1B (formerly 2C), magnesium-dependent, beta isoform	PPM1B	chr2p21	10.0666	2.30306
204496_at	NM_014574	Hs.401843	striatin, calmodulin binding protein 3	STRN3	chr14q13-q21	3.94749	2.16488
203135_at	NM_003194	Hs.590872	TATA box binding protein	TBP	chr6q27	5.35425	2.0709
201606_s_at	BE796924	Hs.506652	PWP1 homolog (S. cerevisiae)	PWP1	chr12q23.3	10.6349	3.20022
218330_s_at	NM_018162	Hs.502116	neuron navigator 2	NAV2	chr11p15.1	3.8389	2.17978
208319_s_at	NM_006743	Hs.301404	RNA binding motif (RNP1, RRM) protein 3	RBM3	chrXp11.2	2.87856	2.06537
208051_s_at	NM_006451	Hs.482038	poly(A) binding protein interacting protein 1	PAIP1	chr5p12	66.0513	2.83017
204809_at	NM_006660	Hs.113823	ClpX caseinolytic peptidase X homolog (E. coli)	CLPX	chr15q22.2-q22.3	4.07566	2.28868
201316_at	AL523904	Hs.333786	proteasome (prosome, macropain) subunit, alpha type, 2	PSMA2	chr7p13	4.44833	2.40201
200071_at	BF224259	Hs.632093	survival motor neuron domain containing 1 /// survival motor neuron domain containing 1	SMNDC1	chr10q23	11.6702	4.07357
209630_s_at	AL043967	Hs.494985	F-box and WD-40 domain protein 2	FBXW2	chr9q34	3.37241	2.08528
209358_at	AF118094	Hs.112444	TAF11 RNA polymerase II, TATA box binding protein (TBP)-associated factor, 28kDa	TAF11	chr6p21.31	2.45446	3.26577
217814_at	NM_020198	Hs.202011	coiled-coil domain containing 47	CCDC47	chr17q23.3	2.56699	3.01536
214435_x_at	NM_005402	Hs.6906	v-ral simian leukemia viral oncogene homolog A (ras related)	RALA	chr7p15-p13	8.06209	2.36108
213251_at	AV712064	Hs.589489	SWI/SNF related, matrix associated, actin dependent regulator of chromatin, subfamily a, member 5	SMARCA5	chr4q31.1-q31.2	21.7959	3.96609
208761_s_at	U67122	Hs.81424	SMT3 suppressor of mif two 3 homolog 1 (S. cerevisiae)	SUMO1	chr2q33	4.52023	3.35226
201515_s_at	NM_004622	Hs.75066	translin	TSN	chr2q21.1	2.22683	2.85477
203321_s_at	AK022688	Hs.131915	zinc finger protein 508	ZNF508	chr18q23	3.31463	2.69036
201635_s_at	AI990766	Hs.478407	fragile X mental retardation, autosomal homolog 1	FXR1	chr3q28	3.15042	2.50269
218085_at	NM_015961	Hs.635313	chromatin modifying protein 5	CHMP5	chr9p13.3	5.68595	2.98852
202797_at	NM_014016	Hs.156509	SAC1 suppressor of actin mutations 1-like (yeast)	SACM1L	chr3p21.3	34.9367	2.62628
213025_at	AL134904	Hs.460232	THUMP domain containing 1	THUMPD1	chr16p12.2	5.43236	2.64091
203208_s_at	NM_014637	Hs.444831	mitochondrial fission regulator 1	MTFR1	chr8q13.1	4.44325	2.23979
203414_at	NM_012329	Hs.463483	monocyte to macrophage differentiation-associated	MMD	chr17q	6.20812	2.25593
221749_at	AU157915	Hs.491861	YTH domain family, member 3	YTHDF3	chr8q12.3	5.01962	3.22717
201687_s_at	NM_006595	Hs.435771	apoptosis inhibitor 5	API5	chr11p12-q12	6.31194	2.20361
204354_at	NM_015450	Hs.31968	POT1 protection of telomeres 1 homolog (S. pombe)	POT1	chr7q31.33	6.22713	2.37961
218577_at	NM_017768	Hs.147836	leucine rich repeat containing 40	LRRC40	chr1p31.1	9.90093	3.9494
209654_at	BC004902	Hs.449296	KIAA0947 protein	KIAA0947	chr5p15.32	3.53793	2.07058
208951_at	BC002515	Hs.483239	aldehyde dehydrogenase 7 family, member A1	ALDH7A1	chr5q31	2.16527	2.80158
204791_at	NM_003297	Hs.108301	nuclear receptor subfamily 2, group C, member 1	NR2C1	chr12q22	2.55938	2.00199
213168_at	AU145005	Hs.531587	Sp3 transcription factor	SP3	chr2q31	6.1091	2.16729
212635_at	AW161626	Hs.482497	CDNA FLJ31107 fis, clone IMR322000152			6.37345	2.56344
212597_s_at	AL079310	Hs.588815	high-mobility group protein 2-like 1	HMG2L1	chr22q13.1	4.15323	2.72299
203011_at	NM_005536	Hs.555086	inositol(myo)-1(or 4)-monophosphatase 1	IMPA1	chr8q21.13-q21.3	27.801	2.65089
218478_s_at	NM_017612	Hs.37706	zinc finger, CCHC domain containing 8	ZCCHC8	chr12q24.31	4.51307	2.6579
213225_at	AJ271832	Hs.416769	protein phosphatase 1B (formerly 2C), magnesium-dependent, beta isoform	PPM1B	chr2p21	6.45452	3.10124
209115_at	AL117566	Hs.154320	ubiquitin-activating enzyme E1C (UBA3 homolog, yeast)	UBE1C	chr3p24.3-p13	4.77198	2.70728
209064_x_at	AL136920	Hs.482038	poly(A) binding protein interacting protein 1	PAIP1	chr5p12	55.966	2.56945
200749_at	BF112006	Hs.10842	RAN, member RAS oncogene family	RAN	chr12q24.3	4.65488	2.92449
212812_at	AI700633	Hs.288232	Serine incorporator 5	SERINC5	chr5q14.1	7.03972	2.16172
209210_s_at	Z24725	Hs.509343	pleckstrin homology domain containing, family C (with FERM domain) member 1	PLEKHC1	chr14q22.2	5.05493	3.36886
202346_at	NM_005339	Hs.50308	huntingtin interacting protein 2	HIP2	chr4p14	10.2597	3.38835
209142_s_at	BC002775	Hs.462035	ubiquitin-conjugating enzyme E2G 1 (UBC7 homolog, yeast)	UBE2G1	chr1q42|17p13.2	5.85491	2.86499
204256_at	NM_024090	Hs.412939	ELOVL family member 6, elongation of long chain fatty acids (FEN1/Elo2, SUR4/Elo3-like, yeast)	ELOVL6	chr4q25	8.64253	4.46307
203584_at	NM_014673	Hs.232002	tetratricopeptide repeat domain 35	TTC35	chr8q23.1	3.81386	2.08155
218356_at	NM_013393	Hs.279877	FtsJ homolog 2 (E. coli)	FTSJ2	chr7p22	3.90889	3.85144
202043_s_at	NM_004595	Hs.288487	spermine synthase	SMS	chrXp22.1	2.21015	3.52343
218102_at	NM_015954	Hs.39429	2-deoxyribose-5-phosphate aldolase homolog (C. elegans)	DERA	chr12p12.3	4.87945	2.00491
214281_s_at	AA524525	Hs.48297	ring finger and CHY zinc finger domain containing 1	RCHY1	chr4q21.1	5.76318	3.31095
209579_s_at	AL556619	Hs.35947	methyl-CpG binding domain protein 4	MBD4	chr3q21-q22	7.43716	2.14371
220044_x_at	NM_016424	Hs.130293	cisplatin resistance-associated overexpressed protein	CROP	chr17q21.33	2.2617	2.73988
201501_s_at	NM_002092	Hs.309763	G-rich RNA sequence binding factor 1	GRSF1	chr4q13	3.68599	3.28081
208788_at	AL136939	Hs.520189	ELOVL family member 5, elongation of long chain fatty acids (FEN1/Elo2, SUR4/Elo3-like, yeast)	ELOVL5	chr6p21.1-p12.1	3.98594	2.17813
202184_s_at	NM_018230	Hs.12457	nucleoporin 133kDa	NUP133	chr1q42.13	41.8317	3.07176
209484_s_at	AF201941	Hs.497692	NSL1, MIND kinetochore complex component, homolog (S. cerevisiae)	NSL1	chr1q41	7.92605	2.72592
218283_at	NM_016305	Hs.534454	synovial sarcoma translocation gene on chromosome 18-like 2	SS18L2	chr3p21	2.35932	2.73869
217956_s_at	NM_021204	Hs.18442	E-1 enzyme	MASA	chr4q21.22	2.30319	2.3829
203744_at	NM_005342	Hs.19114	high-mobility group box 3	HMGB3	chrXq28	15.9418	7.39148
201560_at	NM_013943	Hs.440544	chloride intracellular channel 4	CLIC4	chr1p36.11	3.65811	2.63666
222158_s_at	AF229834	Hs.498317	chromosome 1 open reading frame 121	C1orf121	chr1q44	4.52194	3.37757
222035_s_at	AI984479	Hs.253726	poly(A) polymerase alpha	PAPOLA	chr14q32.31	2.74962	2.38244
202778_s_at	NM_003453	Hs.644041	zinc finger, MYM-type 2	ZMYM2	chr13q11-q12	33.1871	3.36795
218152_at	NM_018200	Hs.69594	high-mobility group 20A	HMG20A	chr15q24	3.52929	2.57747
209786_at	BC001282	Hs.236774	high mobility group nucleosomal binding domain 4	HMGN4	chr6p21.3	2.3973	2.29873
203359_s_at	AL525412	Hs.591506	c-myc binding protein	MYCBP	chr1p33-p32.2	2.2183	2.60833
202840_at	NM_003487	Hs.402752	TAF15 RNA polymerase II, TATA box binding protein (TBP)-associated factor, 68kDa	TAF15	chr17q11.1-q11.2	2.54203	2.23061
218047_at	NM_024586	Hs.21938	oxysterol binding protein-like 9	OSBPL9	chr1p32.3	2.55146	2.46757
200713_s_at	NM_012325	Hs.472437	microtubule-associated protein, RP/EB family, member 1	MAPRE1	chr20q11.1-11.23	5.4019	3.3561
221931_s_at	AV701173	Hs.301048	SEH1-like (S. cerevisiae)	SEH1L	chr18p11.21	8.9106	3.53326
213757_at	AA393940	Hs.595486	Transcribed locus, weakly similar to NP_001013229.1 rich protein 2 (predicted) [Rattus norvegicus]			7.05519	2.48257
212297_at	BF218804	Hs.529609	ATPase type 13A3	ATP13A3	chr3q29	16.3539	2.09235
208753_s_at	BC002387	Hs.524599	nucleosome assembly protein 1-like 1	NAP1L1	chr12q21.2	5.23083	2.68086
212872_s_at	AK023092	Hs.278434	Trf (TATA binding protein-related factor)-proximal homolog (Drosophila)	TRFP	chr6p21.1	4.53698	2.44174
210293_s_at	BC005032	Hs.369373	Sec23 homolog B (S. cerevisiae)	SEC23B	chr20p11.23	10.5651	2.38424
208939_at	AV682679	Hs.124027	selenophosphate synthetase 1	SEPHS1	chr10p14	5.29751	7.16196
204957_at	NM_002553	Hs.432948	origin recognition complex, subunit 5-like (yeast)	ORC5L	chr7q22.1	5.71684	2.75827
212749_s_at	AI096477	Hs.48297	ring finger and CHY zinc finger domain containing 1	RCHY1	chr4q21.1	3.89907	2.81226
213070_at	AV682436	Hs.175343	phosphoinositide-3-kinase, class 2, alpha polypeptide	PIK3C2A	chr11p15.5-p14	7.80016	2.15467
201595_s_at	NM_018471	Hs.368598	zinc finger CCCH-type containing 15	ZC3H15	chr2q32.1	3.59238	2.32145
201031_s_at	NM_005520	Hs.604001	heterogeneous nuclear ribonucleoprotein H1 (H)	HNRPH1	chr5q35.3	3.25997	2.00194
203053_at	NM_005872	Hs.22960	breast carcinoma amplified sequence 2	BCAS2	chr1p21-p13.3	3.46841	3.08166
213923_at	AW005535	Hs.98643	RAP2B, member of RAS oncogene family	RAP2B	chr3q25.2	2.59261	2.12997
201099_at	AA824386	Hs.77578	ubiquitin specific peptidase 9, X-linked	USP9X	chrXp11.4	5.55906	3.41224
211946_s_at	AL096857	Hs.494614	BAT2 domain containing 1	BAT2D1	chr1q23.3	4.92688	3.08932
202939_at	NM_005857	Hs.591501	zinc metallopeptidase (STE24 homolog, yeast)	ZMPSTE24	chr1p34	2.39878	2.04874
202603_at	N51370	Hs.651449	Clone MO-30 mRNA sequence			8.79379	2.00697
201517_at	BC001255	Hs.591671	nuclear cap binding protein subunit 2, 20kDa	NCBP2	chr3q29	12.0797	2.17676
213729_at	Z78308	Hs.591637	PRP40 pre-mRNA processing factor 40 homolog A (yeast)	PRPF40A	chr2q23.3	7.02922	2.15922
201586_s_at	NM_005066	Hs.355934	splicing factor proline/glutamine-rich (polypyrimidine tract binding protein associated)	SFPQ	chr1p34.3	8.44663	3.71877
200733_s_at	U48296	Hs.227777	protein tyrosine phosphatase type IVA, member 1	PTP4A1	chr6q12	4.2919	2.23024
221829_s_at	AI307759	Hs.645306	transportin 1	TNPO1	chr5q13.2	11.4069	4.01914
216954_x_at	S77356	Hs.409140	ATP synthase, H+ transporting, mitochondrial F1 complex, O subunit (oligomycin sensitivity conferring protein)	ATP5O	chr21q22.1-q22.2|21q22.11	5.21029	2.00349
200726_at	NM_002710	Hs.79081	protein phosphatase 1, catalytic subunit, gamma isoform	PPP1CC	chr12q24.1-q24.2	2.31091	2.62267
200020_at	NM_007375	Hs.300624	TAR DNA binding protein /// TAR DNA binding protein	TARDBP	chr1p36.22	5.84848	3.66402
203338_at	NM_006246	Hs.334868	protein phosphatase 2, regulatory subunit B (B56), epsilon isoform	PPP2R5E	chr14q23.1	4.64941	2.73986
221613_s_at	AL136598	Hs.306329	zinc finger, AN1-type domain 6	ZFAND6	chr15q25.1	13.8769	3.09311
220952_s_at	NM_019012	Hs.188614	pleckstrin homology domain containing, family A member 5	PLEKHA5	chr12p12	10.4125	2.35224
217812_at	NM_016258	Hs.532286	YTH domain family, member 2	YTHDF2	chr1p35	3.45569	2.9867
212887_at	AI753659	Hs.272927	Sec23 homolog A (S. cerevisiae)	SEC23A	chr14q21.1	4.37758	2.11147
202602_s_at	NM_014500	Hs.204475	HIV-1 Tat specific factor 1	HTATSF1	chrXq26.1-q27.2	5.4777	2.41912
201636_at	BG025078	Hs.478407	fragile X mental retardation, autosomal homolog 1	FXR1	chr3q28	3.9295	2.44777
212959_s_at	AK001821	Hs.46850	N-acetylglucosamine-1-phosphate transferase, alpha and beta subunits	GNPTAB	chr12q23.2	2.19712	2.17228
202016_at	NM_002402	Hs.270978	mesoderm specific transcript homolog (mouse)	MEST	chr7q32	3.04499	3.1046
218605_at	NM_022366	Hs.7395	transcription factor B2, mitochondrial	TFB2M	chr1q44	4.36418	2.44532
211069_s_at	BC006462	Hs.81424	SMT3 suppressor of mif two 3 homolog 1 (S. cerevisiae) /// SMT3 suppressor of mif two 3 homolog 1 (S. cerevisiae)	SUMO1	chr2q33	11.9386	4.33227
202824_s_at	NM_005648	Hs.554594	transcription elongation factor B (SIII), polypeptide 1 (15kDa, elongin C)	TCEB1	chr8q21.11	2.07893	2.28788
201210_at	NM_001356	Hs.380774	DEAD (Asp-Glu-Ala-Asp) box polypeptide 3, X-linked	DDX3X	chrXp11.3-p11.23	11.984	2.00934
218946_at	NM_015700	Hs.430439	NFU1 iron-sulfur cluster scaffold homolog (S. cerevisiae)	NFU1	chr2p15-p13	2.79907	2.2167
203044_at	NM_014918	Hs.110488	carbohydrate (chondroitin) synthase 1	CHSY1	chr15q26.3	2.12423	2.65404
202001_s_at	NM_002490	Hs.274416	NADH dehydrogenase (ubiquinone) 1 alpha subcomplex, 6, 14kDa	NDUFA6	chr22q13.2-q13.31	5.50874	2.42007
201973_s_at	AL550875	Hs.530000	chromosome 7 open reading frame 28A	C7orf28A	chr7p22.1	10.9657	2.47478
215380_s_at	AK021779	Hs.530024	chromosome 7 open reading frame 24	C7orf24	chr7p15-p14	2.62168	3.16973
212397_at	AL137751	Hs.263671	radixin	RDX	chr11q23	2.37017	2.13115
201197_at	NM_001634	Hs.159118	adenosylmethionine decarboxylase 1	AMD1	chr6q21-q22	21.7888	2.55976
201054_at	BE966599	Hs.96996	heterogeneous nuclear ribonucleoprotein A0	HNRPA0	chr5q31	2.43658	2.80185
203667_at	NM_004607	Hs.291212	tubulin folding cofactor A	TBCA	chr5q14.1	4.53432	2.04091
203297_s_at	BG029530	Hs.269059	jumonji, AT rich interactive domain 2	JARID2	chr6p24-p23	22.377	2.5771
200686_s_at	NM_004768	Hs.479693	splicing factor, arginine/serine-rich 11	SFRS11	chr1p31	3.70057	3.35766
221741_s_at	AL096828	Hs.11747	YTH domain family, member 1	YTHDF1	chr20q13.33	14.9628	2.07974
213404_s_at	BF033683	Hs.647068	Ras homolog enriched in brain	RHEB	chr7q36	2.24397	2.13823
221475_s_at	NM_002948	Hs.381219	ribosomal protein L15	RPL15	chr3p24.2	2.28915	2.3984
218250_s_at	NM_013354	Hs.598387	CCR4-NOT transcription complex, subunit 7	CNOT7	chr8p22-p21.3	3.76764	2.65797
201518_at	NM_006807	Hs.77254	chromobox homolog 1 (HP1 beta homolog Drosophila )	CBX1	chr17q	2.57169	4.94715
201019_s_at	NM_001412	Hs.522590	eukaryotic translation initiation factor 1A, X-linked /// eukaryotic translation initiation factor 1A pseudogene 1	EIF1AX /// EIF1AP1	chrXp22.12 /// chr1p36.13	5.66855	2.14766
208882_s_at	U69567	Hs.591856	E3 ubiquitin protein ligase, HECT domain containing, 1	EDD1	chr8q22	12.4066	2.81089
205335_s_at	NM_003135	Hs.637001	signal recognition particle 19kDa	SRP19	chr5q21-q22	3.11617	2.58262
200009_at	NM_001494	Hs.299055	GDP dissociation inhibitor 2 /// GDP dissociation inhibitor 2	GDI2	chr10p15	3.08187	2.73882
221891_x_at	AA704004	Hs.180414	heat shock 70kDa protein 8	HSPA8	chr11q24.1	2.97933	2.27597
217802_s_at	NM_022731	Hs.632458	nuclear casein kinase and cyclin-dependent kinase substrate 1	NUCKS1	chr1q32.1	4.45348	2.03719
200016_x_at	NM_002136	Hs.651282	heterogeneous nuclear ribonucleoprotein A1 /// heterogeneous nuclear ribonucleoprotein A1	HNRPA1	chr12q13.1	2.38072	2.15466

## Sheet: oocyte-hESC signature
Probe Set ID	Representative Public ID	UniGene ID	Gene Title	Gene Symbol	Chromosomal Location	Oocytes_Fold Change	hESC_Fold Change
48808_at	AI144299	Hs.83765	dihydrofolate reductase	DHFR	chr5q11.2-q13.2	2.64225	2.24032
41858_at	AL049261	Hs.133968	FGF receptor activating protein 1	FRAG1	chr11p15.5	2.30028	2.07176
38158_at	D79987		extra spindle pole bodies homolog 1 (S. cerevisiae)	ESPL1	chr12q	6.53052	2.6284
222182_s_at	BG105204	Hs.133350	CCR4-NOT transcription complex, subunit 2	CNOT2	chr12q15	7.56247	3.04833
222158_s_at	AF229834	Hs.498317	chromosome 1 open reading frame 121	C1orf121	chr1q44	4.52194	3.37757
222122_s_at	BG403671	Hs.592243	THO complex 2	THOC2	chrXq25-q26.3	14.4874	2.36274
222103_at	AI434345	Hs.435267	activating transcription factor 1	ATF1	chr12q13	4.8709	2.27022
222077_s_at	AU153848	Hs.505469	Rac GTPase activating protein 1	RACGAP1	chr12q13.13	7.44557	3.25107
222037_at	AI859865	Hs.460184	MCM4 minichromosome maintenance deficient 4 (S. cerevisiae)	MCM4	chr8q11.2	3.2593	3.00379
222036_s_at	AI859865	Hs.10094	Solute carrier family 12 (potassium/chloride transporters), member 4	SLC12A4	chr16q22.1	16.8586	4.19958
222035_s_at	AI984479	Hs.253726	poly(A) polymerase alpha	PAPOLA	chr14q32.31	2.74962	2.38244
221963_x_at	BE999967	Hs.644595	Similar to Zinc finger protein 418	LOC730051	chr19q13.43	5.93923	2.51561
221933_at	AI338338	Hs.21107	neuroligin 4, X-linked	NLGN4X	chrXp22.32-p22.31	2.43779	5.35571
221931_s_at	AV701173	Hs.301048	SEH1-like (S. cerevisiae)	SEH1L	chr18p11.21	8.9106	3.53326
221898_at	AU154455	Hs.468675	podoplanin	PDPN	chr1p36.21	5.4986	4.02746
221891_x_at	AA704004	Hs.180414	heat shock 70kDa protein 8	HSPA8	chr11q24.1	2.97933	2.27597
221842_s_at	BE972394	Hs.559433	zinc finger protein 131	ZNF131	chr5p12-p11	8.82921	2.20349
221829_s_at	AI307759	Hs.645306	transportin 1	TNPO1	chr5q13.2	11.4069	4.01914
221776_s_at	AI885109	Hs.437894	bromodomain containing 7	BRD7	chr16q12	6.27385	2.26369
221770_at	BE964473	Hs.282260	ribulose-5-phosphate-3-epimerase	RPE	chr2q32-q33.3	4.48204	2.11194
221749_at	AU157915	Hs.491861	YTH domain family, member 3	YTHDF3	chr8q12.3	5.01962	3.22717
221741_s_at	AL096828	Hs.11747	YTH domain family, member 1	YTHDF1	chr20q13.33	14.9628	2.07974
221690_s_at	AF298547	Hs.369279	NLR family, pyrin domain containing 2	NLRP2	chr19q13.42	21.4827	3.28473
221685_s_at	AF269167	Hs.368710	coiled-coil domain containing 99	CCDC99	chr5q35.1	8.68806	4.07109
221652_s_at	AF274950	Hs.505077	chromosome 12 open reading frame 11	C12orf11	chr12p11.23	2.3771	4.93467
221641_s_at	AF241787	Hs.298885	acyl-CoA thioesterase 9	ACOT9	chrXp22.11	2.56977	2.06504
221613_s_at	AL136598	Hs.306329	zinc finger, AN1-type domain 6	ZFAND6	chr15q25.1	13.8769	3.09311
221540_x_at	AF078847	Hs.422901	general transcription factor IIH, polypeptide 2, 44kDa /// similar to TFIIH basal transcription factor complex p44 subunit (Basic transcription factor 2 44 kDa subunit) (BTF2-p44) (General transcription factor IIH polypeptide 2) /// similar to TFIIH basal	GTF2H2 /// DKFZP686M0199 /// LOC653866 /// LOC728340 /// LOC730394	chr5q12.2-q13.3 /// chr5q13.2	4.57542	2.87665
221526_x_at	AW452651	Hs.131489	par-3 partitioning defective 3 homolog (C. elegans)	PARD3	chr10p11.22-p11.21	3.00571	2.8463
221521_s_at	BC003186	Hs.433180	GINS complex subunit 2 (Psf2 homolog)	GINS2	chr16q24.1	7.38243	6.99417
221520_s_at	BC001651	Hs.524571	cell division cycle associated 8	CDCA8	chr1p34.3	7.12986	3.59592
221514_at	BC001149	Hs.458598	UTP14, U3 small nucleolar ribonucleoprotein, homolog A (yeast)	UTP14A	chrXq25	7.8025	2.64226
221480_at	BG180941	Hs.480073	heterogeneous nuclear ribonucleoprotein D (AU-rich element RNA binding protein 1, 37kDa)	HNRPD	chr4q21.1-q21.2	3.70229	2.66458
221475_s_at	NM_002948	Hs.381219	ribosomal protein L15	RPL15	chr3p24.2	2.28915	2.3984
221046_s_at	NM_014170	Hs.127496	GTP-binding protein 8 (putative)	GTPBP8	chr3q13.2	4.16056	2.75303
220952_s_at	NM_019012	Hs.188614	pleckstrin homology domain containing, family A member 5	PLEKHA5	chr12p12	10.4125	2.35224
220925_at	NM_021929	Hs.436098	MAK10 homolog, amino-acid N-acetyltransferase subunit, (S. cerevisiae)	MAK10	chr9q21.33	21.4132	2.77923
220890_s_at	NM_016355	Hs.504828	DEAD (Asp-Glu-Ala-Asp) box polypeptide 47	DDX47	chr12p13.1	2.73938	3.98272
220688_s_at	NM_016183	Hs.463797	mRNA turnover 4 homolog (S. cerevisiae)	MRT4	chr1p36.13	2.08659	3.32411
220668_s_at	NM_006892	Hs.643024	DNA (cytosine-5-)-methyltransferase 3 beta	DNMT3B	chr20q11.2	9.586	41.6125
220239_at	NM_018846	Hs.385861	kelch-like 7 (Drosophila)	KLHL7	chr7p15.3	16.0923	7.76016
220238_s_at	NM_018846	Hs.385861	kelch-like 7 (Drosophila)	KLHL7	chr7p15.3	10.877	2.51436
220116_at	NM_021614	Hs.98280	potassium intermediate/small conductance calcium-activated channel, subfamily N, member 2	KCNN2	chr5q22.3	5.6262	2.61592
220044_x_at	NM_016424	Hs.130293	cisplatin resistance-associated overexpressed protein	CROP	chr17q21.33	2.2617	2.73988
219978_s_at	NM_018454	Hs.615092	nucleolar and spindle associated protein 1	NUSAP1	chr15q15.1	2.97253	3.15133
219940_s_at	NM_018386	Hs.508769	PCI domain containing 2	PCID2	chr13q34	2.29896	2.49058
219918_s_at	NM_018123	Hs.121028	asp (abnormal spindle) homolog, microcephaly associated (Drosophila)	ASPM	chr1q31	5.74626	3.33387
219855_at	NM_018159	Hs.200016	nudix (nucleoside diphosphate linked moiety X)-type motif 11	NUDT11	chrXp11.22	5.43799	2.4023
219823_at	NM_024674	Hs.86154	lin-28 homolog (C. elegans)	LIN28	chr1p36.11	5.63304	28.7253
219787_s_at	NM_018098	Hs.518299	epithelial cell transforming sequence 2 oncogene	ECT2	chr3q26.1-q26.2	16.3916	5.0916
219715_s_at	NM_018319	Hs.209945	tyrosyl-DNA phosphodiesterase 1	TDP1	chr14q32.11	7.27726	3.1468
219588_s_at	NM_017760	Hs.18616	non-SMC condensin II complex, subunit G2	NCAPG2	chr7q36.3	5.84588	2.96482
219553_at	NM_013330	Hs.651246	non-metastatic cells 7, protein expressed in (nucleoside-diphosphate kinase)	NME7	chr1q24	4.88473	2.40862
219544_at	NM_024808	Hs.643464	chromosome 13 open reading frame 34	C13orf34	chr13q22.1	2.54016	2.10239
219530_at	NM_024675	Hs.444664	partner and localizer of BRCA2	PALB2	chr16p12.1	4.32289	2.73498
219363_s_at	NM_015942	Hs.308613	MTERF domain containing 1	MTERFD1	chr8q22.1	30.7476	2.54383
219361_s_at	NM_022767	Hs.436102	interferon stimulated exonuclease gene 20kDa-like 1	ISG20L1	chr15q26.1	2.77204	3.27214
219347_at	NM_018283	Hs.144407	nudix (nucleoside diphosphate linked moiety X)-type motif 15	NUDT15	chr13q14.2	10.2589	4.6223
219306_at	NM_020242	Hs.307529	kinesin family member 15 /// neuropeptide VF precursor	KIF15 /// NPVF	chr3p21.31 /// chr7p21-p15	4.7441	2.84646
219303_at	NM_024546	Hs.567576	chromosome 13 open reading frame 7	C13orf7	chr13q31.1	30.3334	3.56292
219301_s_at	AU144598	Hs.190621	contactin associated protein-like 2	CNTNAP2	chr7q35-q36	2.10808	5.77328
219286_s_at	NM_022768	Hs.435947	RNA binding motif protein 15	RBM15	chr1p13	8.80801	5.20562
219276_x_at	NM_024828	Hs.178357	chromosome 9 open reading frame 82	C9orf82	chr9p21.2	4.08106	2.46974
219212_at	NM_016299	Hs.534169	heat shock 70kDa protein 14	HSPA14	chr10p13	4.00777	4.98233
219200_at	NM_024091	Hs.643493	FAST kinase domains 3	FASTKD3	chr5p15.3-p15.2	2.83458	2.36794
219178_at	NM_024638	Hs.477162	queuine tRNA-ribosyltransferase domain containing 1	QTRTD1	chr3q13.31	4.95763	2.13374
219177_at	NM_018321	Hs.38114	brix domain containing 2	BXDC2	chr5p13.2	5.53544	2.0187
219121_s_at	NM_017697	Hs.487471	RNA binding motif protein 35A	RBM35A	chr8q22.1	5.19857	4.21381
219110_at	NM_018983	Hs.69851	nucleolar protein family A, member 1 (H/ACA small nucleolar RNPs)	NOLA1	chr4q25	6.1408	3.39964
219105_x_at	NM_014321	Hs.49760	origin recognition complex, subunit 6 like (yeast)	ORC6L	chr16q12	12.8118	3.84348
219099_at	NM_020375	Hs.504545	chromosome 12 open reading frame 5	C12orf5	chr12p13.3	4.80124	2.22597
219083_at	NM_018130	Hs.606584	SHQ1 homolog (S. cerevisiae)	SHQ1	chr3p13	4.78323	4.04026
219073_s_at	NM_017784	Hs.150122	oxysterol binding protein-like 10	OSBPL10	chr3p22.3	5.37263	2.57249
219067_s_at	NM_017615	Hs.258798	non-SMC element 4 homolog A (S. cerevisiae)	NSMCE4A	chr10q26.13	49.0365	2.73741
219043_s_at	NM_024065	Hs.449206	phosducin-like 3 /// phosducin-like 3 pseudogene /// similar to phosducin-like 3	PDCL3 /// LOC285359 /// LOC644850	chr2q11.2 /// chr3q12.3 /// chr6q25.1	5.70307	2.32485
219037_at	NM_016052	Hs.408101	CGI-115 protein	CGI-115	chr1q41	6.71443	3.84062
219031_s_at	NM_016101	Hs.585728	nuclear import 7 homolog (S. cerevisiae)	NIP7	chr16q22.1	6.42216	2.11166
219007_at	NM_024647	Hs.510375	nucleoporin 43kDa	NUP43	chr6q25.1	8.95967	4.63998
219004_s_at	NM_018944	Hs.190518	chromosome 21 open reading frame 45	C21orf45	chr21q22.11	21.518	5.44197
219002_at	NM_024622	Hs.529276	FAST kinase domains 1	FASTKD1	chr2q31	12.1747	3.7779
219000_s_at	NM_024094	Hs.315167	defective in sister chromatid cohesion homolog 1 (S. cerevisiae)	DCC1	chr8q24.12	4.22878	3.29665
218984_at	NM_019042	Hs.520619	pseudouridylate synthase 7 homolog (S. cerevisiae)	PUS7	chr7q22.2	22.4873	3.46313
218979_at	NM_024945	Hs.284137	RMI1, RecQ mediated genome instability 1, homolog (S. cerevisiae)	RMI1	chr9q21.32	7.87351	3.32149
218947_s_at	NM_018109	Hs.173946	PAP associated domain containing 1	PAPD1	chr10p11.23	2.57165	2.04446
218946_at	NM_015700	Hs.430439	NFU1 iron-sulfur cluster scaffold homolog (S. cerevisiae)	NFU1	chr2p15-p13	2.79907	2.2167
218936_s_at	NM_014167	Hs.582627	coiled-coil domain containing 59	CCDC59	chr12q21.31	5.81522	2.59105
218905_at	NM_017864	Hs.521693	integrator complex subunit 8	INTS8	chr8q22.1	29.1313	2.99303
218888_s_at	NM_018092	Hs.444046	neuropilin (NRP) and tolloid (TLL)-like 2	NETO2	chr16q11	5.08179	2.3116
218886_at	NM_017906	Hs.472165	PAK1 interacting protein 1 /// chromosome 20 open reading frame 7	PAK1IP1 /// C20orf7	chr6p24.2 /// chr20p12.1	9.76773	2.48119
218883_s_at	NM_024629	Hs.575032	MLF1 interacting protein	MLF1IP	chr4q35.1	5.52775	7.00366
218877_s_at	NM_021820	Hs.404186	tRNA methyltransferase 11 homolog (S. cerevisiae)	TRMT11	chr6q11.1-q22.33	2.66406	2.97333
218875_s_at	NM_012177	Hs.645478	F-box protein 5	FBXO5	chr6q25-q26	2.43964	3.02512
218859_s_at	NM_016649	Hs.369284	ESF1, nucleolar pre-rRNA processing protein, homolog (S. cerevisiae)	ESF1	chr20p12.1	13.6313	4.56021
218847_at	NM_006548	Hs.35354	insulin-like growth factor 2 mRNA binding protein 2	IGF2BP2	chr3q27.2	3.17649	3.18283
218830_at	NM_016093	Hs.546390	ribosomal protein L26-like 1	RPL26L1	chr5q35.2	8.99937	2.61986
218781_at	NM_024624	Hs.526728	structural maintenance of chromosomes 6	SMC6	chr2p24.2	6.68232	3.01643
218768_at	NM_020401	Hs.524574	nucleoporin 107kDa	NUP107	chr12q15	5.66268	4.27124
218755_at	NM_005733	Hs.73625	kinesin family member 20A	KIF20A	chr5q31	2.7524	4.45909
218738_s_at	NM_016271	Hs.302408	ring finger protein 138	RNF138	chr18q12.1	7.22998	4.53844
218726_at	NM_018410	Hs.532968	hypothetical protein DKFZp762E1312	DKFZp762E1312	chr2q37.1	4.59642	2.99101
218724_s_at	NM_021809	Hs.632264	TGFB-induced factor 2 (TALE family homeobox)	TGIF2	chr20q11.2-q12	3.45964	2.2593
218713_at	NM_024611	Hs.200943	NMDA receptor regulated 2	NARG2	chr15q22.2	6.88367	2.42555
218668_s_at	NM_021183	Hs.119889	RAP2C, member of RAS oncogene family	RAP2C	chrXq25	2.30711	2.10884
218662_s_at	NM_022346	Hs.567567	non-SMC condensin I complex, subunit G	NCAPG	chr4p15.33	4.11827	3.39367
218646_at	NM_017867	Hs.406756	chromosome 4 open reading frame 27	C4orf27	chr4q33	26.0002	2.45408
218622_at	NM_024057	Hs.444276	nucleoporin 37kDa	NUP37	chr12q23.2	9.3867	3.4171
218614_at	NM_018169	Hs.445129	chromosome 12 open reading frame 35	C12orf35	chr12p11.21	4.12566	2.05034
218605_at	NM_022366	Hs.7395	transcription factor B2, mitochondrial	TFB2M	chr1q44	4.36418	2.44532
218595_s_at	NM_018072	Hs.645442	HEAT repeat containing 1	HEATR1	chr1q43	2.22404	2.9644
218585_s_at	NM_016448	Hs.126774	denticleless homolog (Drosophila)	DTL	chr1q32.1-q32.2	16.0564	6.60669
218577_at	NM_017768	Hs.147836	leucine rich repeat containing 40	LRRC40	chr1p31.1	9.90093	3.9494
218567_x_at	NM_005700	Hs.502914	dipeptidyl-peptidase 3	DPP3	chr11q12-q13.1	2.75596	2.65587
218564_at	BC002574	Hs.567525	ring finger and WD repeat domain 3	RFWD3	chr16q22.3	6.20995	2.0435
218549_s_at	NM_016033	Hs.145386	family with sequence similarity 82, member B	FAM82B	chr8q21.3	2.43074	2.22049
218542_at	NM_018131	Hs.14559	centrosomal protein 55kDa	CEP55	chr10q23.33	5.05598	2.44473
218538_s_at	NM_020662	Hs.533291	MRS2-like, magnesium homeostasis factor (S. cerevisiae)	MRS2L	chr6p22.3-p22.1	4.26748	3.81554
218535_s_at	NM_018343	Hs.27021	RIO kinase 2 (yeast)	RIOK2	chr5q15	3.71481	3.10513
218482_at	NM_020189	Hs.492555	enhancer of yellow 2 homolog (Drosophila)	ENY2	chr8q23.1	3.33707	3.37995
218478_s_at	NM_017612	Hs.37706	zinc finger, CCHC domain containing 8	ZCCHC8	chr12q24.31	4.51307	2.6579
218470_at	NM_015936	Hs.505231	tyrosyl-tRNA synthetase 2 (mitochondrial)	YARS2	chr12p11.21	12.2507	2.36397
218445_at	NM_018649	Hs.499953	H2A histone family, member Y2	H2AFY2	chr10q22	2.12599	2.54256
218427_at	NM_006643	Hs.94300	serologically defined colon cancer antigen 3	SDCCAG3	chr9q34.3	3.56471	2.22775
218401_s_at	NM_012482	Hs.59757	zinc finger protein 281	ZNF281	chr1q32.1	6.58026	3.10195
218361_at	NM_018178	Hs.203699	golgi phosphoprotein 3-like	GOLPH3L	chr1q21.2	8.46874	2.10437
218356_at	NM_013393	Hs.279877	FtsJ homolog 2 (E. coli)	FTSJ2	chr7p22	3.90889	3.85144
218355_at	NM_012310	Hs.648326	kinesin family member 4A	KIF4A	chrXq13.1	20.028	3.58388
218352_at	NM_018191	Hs.508021	regulator of chromosome condensation (RCC1) and BTB (POZ) domain containing protein 1	RCBTB1	chr13q14	3.84426	2.00891
218350_s_at	NM_015895	Hs.234896	geminin, DNA replication inhibitor	GMNN	chr6p22.2	7.45918	7.05179
218349_s_at	NM_017975	Hs.21331	Zwilch, kinetochore associated, homolog (Drosophila)	ZWILCH	chr15q22.31	2.07592	3.89674
218330_s_at	NM_018162	Hs.502116	neuron navigator 2	NAV2	chr11p15.1	3.8389	2.17978
218323_at	NM_018307	Hs.500775	ras homolog gene family, member T1	RHOT1	chr17q11.2	11.9599	2.55304
218311_at	NM_003618	Hs.468239	mitogen-activated protein kinase kinase kinase kinase 3	MAP4K3	chr2p22.1	8.36362	2.20133
218308_at	NM_006342	Hs.104019	transforming, acidic coiled-coil containing protein 3	TACC3	chr4p16.3	5.65985	2.8335
218283_at	NM_016305	Hs.534454	synovial sarcoma translocation gene on chromosome 18-like 2	SS18L2	chr3p21	2.35932	2.73869
218269_at	NM_013235	Hs.97997	ribonuclease III, nuclear	RNASEN	chr5p13.3	3.67157	3.34191
218264_at	NM_016567	Hs.370292	BRCA2 and CDKN1A interacting protein	BCCIP	chr10q26.1	4.13669	2.71311
218256_s_at	NM_017426	Hs.430435	nucleoporin 54kDa	NUP54	chr4q21.1	5.70669	4.64413
218252_at	NM_018204	Hs.444028	cytoskeleton associated protein 2	CKAP2	chr13q14	8.5989	3.53807
218250_s_at	NM_013354	Hs.598387	CCR4-NOT transcription complex, subunit 7	CNOT7	chr8p22-p21.3	3.76764	2.65797
218247_s_at	NM_016626	Hs.465144	ring finger and KH domain containing 2	RKHD2	chr18q21.2	39.4563	4.19207
218230_at	AL044651	Hs.416089	ADP-ribosylation factor interacting protein 1 (arfaptin 1)	ARFIP1	chr4q31.3	5.39553	2.76112
218195_at	NM_024573	Hs.15929	chromosome 6 open reading frame 211	C6orf211	chr6q25.1	2.77741	5.73529
218194_at	NM_015523	Hs.7527	REX2, RNA exonuclease 2 homolog (S. cerevisiae)	REXO2	chr11q23.1-q23.2	15.0791	2.19275
218152_at	NM_018200	Hs.69594	high-mobility group 20A	HMG20A	chr15q24	3.52929	2.57747
218133_s_at	NM_021824	Hs.145284	NIF3 NGG1 interacting factor 3-like 1 (S. pombe)	NIF3L1	chr2q33	2.43456	4.32617
218131_s_at	NM_017660	Hs.118964	GATA zinc finger domain containing 2A	GATAD2A	chr19p13.11	9.85779	2.78089
218123_at	NM_017835	Hs.5811	chromosome 21 open reading frame 59	C21orf59	chr21q22.1	7.04249	4.50756
218102_at	NM_015954	Hs.39429	2-deoxyribose-5-phosphate aldolase homolog (C. elegans)	DERA	chr12p12.3	4.87945	2.00491
218085_at	NM_015961	Hs.635313	chromatin modifying protein 5	CHMP5	chr9p13.3	5.68595	2.98852
218073_s_at	NM_018087	Hs.476525	transmembrane protein 48	TMEM48	chr1p32.3	5.80771	2.09202
218057_x_at	NM_006067	Hs.173162	COX4 neighbor	COX4NB	chr16q24	5.21676	2.83171
218055_s_at	NM_018268	Hs.482573	WD repeat domain 41	WDR41	chr5q14.1	7.62847	2.3074
218053_at	NM_017892	Hs.591637	PRP40 pre-mRNA processing factor 40 homolog A (yeast)	PRPF40A	chr2q23.3	5.03504	4.58646
218047_at	NM_024586	Hs.21938	oxysterol binding protein-like 9	OSBPL9	chr1p32.3	2.55146	2.46757
218039_at	NM_016359	Hs.615092	nucleolar and spindle associated protein 1	NUSAP1	chr15q15.1	5.92252	6.3508
218014_at	NM_024844	Hs.362817	nucleoporin 85kDa	NUP85	chr17q25.1	2.25115	2.54685
218009_s_at	NM_003981	Hs.567385	protein regulator of cytokinesis 1	PRC1	chr15q26.1	5.87849	3.48829
217956_s_at	NM_021204	Hs.18442	E-1 enzyme	MASA	chr4q21.22	2.30319	2.3829
217916_s_at	NM_016623	Hs.126941	family with sequence similarity 49, member B	FAM49B	chr8q24.21	3.92418	2.15121
217893_s_at	NM_024595	Hs.293563	chromosome 1 open reading frame 108	C1orf108	chr1p34.3	4.04514	4.1361
217880_at	N21397	Hs.569730	Full-length cDNA clone CS0DF026YC07 of Fetal brain of Homo sapiens (human)			8.8957	2.36492
217820_s_at	NM_018212	Hs.497893	enabled homolog (Drosophila)	ENAH	chr1q42.12	18.8196	5.91882
217814_at	NM_020198	Hs.202011	coiled-coil domain containing 47	CCDC47	chr17q23.3	2.56699	3.01536
217812_at	NM_016258	Hs.532286	YTH domain family, member 2	YTHDF2	chr1p35	3.45569	2.9867
217802_s_at	NM_022731	Hs.632458	nuclear casein kinase and cyclin-dependent kinase substrate 1	NUCKS1	chr1q32.1	4.45348	2.03719
217771_at	NM_016548	Hs.494337	golgi phosphoprotein 2	GOLPH2	chr9q21.33	2.84581	2.19754
217768_at	NM_016039	Hs.534457	chromosome 14 open reading frame 166	C14orf166	chr14q22.1	3.61853	3.44734
216954_x_at	S77356	Hs.409140	ATP synthase, H+ transporting, mitochondrial F1 complex, O subunit (oligomycin sensitivity conferring protein)	ATP5O	chr21q22.1-q22.2|21q22.11	5.21029	2.00349
216952_s_at	M94363	Hs.538286	lamin B2	LMNB2	chr19p13.3	2.88394	3.57843
216559_x_at	AL050348	Hs.647283	heterogeneous nuclear ribonucleoprotein A1 /// similar to Heterogeneous nuclear ribonucleoprotein A1 (Helix-destabilizing protein) (Single-strand binding protein) (hnRNP core protein A1) (HDP-1) (Topoisomerase-inhibitor suppressed) /// heterogeneous nucle	HNRPA1 /// LOC120364 /// RP11-78J21.1 /// LOC344741 /// HNRPA1P4 /// LOC391670 /// LOC400769 /// LOC402112 /// LOC402562 /// LOC440125 /// LOC642817 /// LOC644037 /// LOC645001 /// LOC645347 /// LOC645691 /// LOC648210 /// LOC651418 /// HNRPA1L-2 /// LOC7	chr12q13.1 /// chr11q23.1 /// chr13q14.3 /// chr3q24 /// chr8q21.13 /// chr4q21.1 /// chr1p13.1 /// chr2q31.1 /// chr7q21.11 /// chr13q12.11 /// chr6p25.1 /// chr5q14.1 /// chr19q13.2 /// chr2q32.3 /// chr2q33.1 /// chr19p13.2 /// chr12q22 /// chr10q11.22	5.39011	2.49072
216449_x_at	AK025862	Hs.192374	heat shock protein 90kDa beta (Grp94), member 1	HSP90B1	chr12q24.2-q24.3	3.00939	2.45176
216212_s_at	AJ010395	Hs.4747	dyskeratosis congenita 1, dyskerin	DKC1	chrXq28	7.30498	4.2659
216199_s_at	AL109942	Hs.390428	mitogen-activated protein kinase kinase kinase 4	MAP3K4	chr6q26	2.26277	2.43506
215758_x_at	AC007204	Hs.301059	zinc finger protein 93	ZNF93	chr19p12	10.3192	2.1682
215691_x_at	AV702994	Hs.558512	interleukin 17 receptor B	IL17RB	chr3p21.1	10.5473	3.06983
215438_x_at	BE906054	Hs.528780	G1 to S phase transition 1	GSPT1	chr16p13.1	4.16551	3.4438
215380_s_at	AK021779	Hs.530024	chromosome 7 open reading frame 24	C7orf24	chr7p15-p14	2.62168	3.16973
215136_s_at	AL050353	Hs.294041	exosome component 8	EXOSC8	chr13q13.1	2.78404	4.35761
214800_x_at	R83000	Hs.591768	basic transcription factor 3	BTF3	chr5q13.2	7.47533	2.10839
214710_s_at	BE407516	Hs.23960	cyclin B1	CCNB1	chr5q12	32.9479	8.72499
214550_s_at	AF145029	Hs.193613	transportin 3	TNPO3	chr7q32.1	9.07344	2.20502
214499_s_at	AF249273	Hs.486542	BCL2-associated transcription factor 1	BCLAF1	chr6q22-q23	2.17632	2.06642
214464_at	NM_003607	Hs.35433	CDC42 binding protein kinase alpha (DMPK-like)	CDC42BPA	chr1q42.11	7.27482	2.88845
214437_s_at	NM_005412	Hs.75069	serine hydroxymethyltransferase 2 (mitochondrial)	SHMT2	chr12q12-q14	2.69043	2.86718
214435_x_at	NM_005402	Hs.6906	v-ral simian leukemia viral oncogene homolog A (ras related)	RALA	chr7p15-p13	8.06209	2.36108
214397_at	AI827820	Hs.25674	methyl-CpG binding domain protein 2	MBD2	chr18q21	10.6468	3.85061
214281_s_at	AA524525	Hs.48297	ring finger and CHY zinc finger domain containing 1	RCHY1	chr4q21.1	5.76318	3.31095
214221_at	AI825212	Hs.184720	Alstrom syndrome 1	ALMS1	chr2p13	6.38972	2.15669
214096_s_at	AW190316	Hs.75069	serine hydroxymethyltransferase 2 (mitochondrial)	SHMT2	chr12q12-q14	8.80545	3.06785
214095_at	AW190316	Hs.75069	serine hydroxymethyltransferase 2 (mitochondrial)	SHMT2	chr12q12-q14	2.76694	2.2609
214047_s_at	AI913365	Hs.35947	methyl-CpG binding domain protein 4	MBD4	chr3q21-q22	5.11094	2.04585
213923_at	AW005535	Hs.98643	RAP2B, member of RAS oncogene family	RAP2B	chr3q25.2	2.59261	2.12997
213864_s_at	AI985751	Hs.524599	nucleosome assembly protein 1-like 1	NAP1L1	chr12q21.2	5.69407	3.13451
213859_x_at	AI652586	Hs.589489	SWI/SNF related, matrix associated, actin dependent regulator of chromatin, subfamily a, member 5	SMARCA5	chr4q31.1-q31.2	6.30009	2.77536
213811_x_at	AW062341	Hs.371282	transcription factor 3 (E2A immunoglobulin enhancer binding factors E12/E47)	TCF3	chr19p13.3	5.0508	3.23634
213757_at	AA393940	Hs.595486	Transcribed locus, weakly similar to NP_001013229.1 rich protein 2 (predicted) [Rattus norvegicus]			7.05519	2.48257
213754_s_at	AW613203	Hs.482038	poly(A) binding protein interacting protein 1	PAIP1	chr5p12	80.6184	2.684
213730_x_at	BE962186	Hs.371282	transcription factor 3 (E2A immunoglobulin enhancer binding factors E12/E47)	TCF3	chr19p13.3	4.04184	2.33445
213729_at	Z78308	Hs.591637	PRP40 pre-mRNA processing factor 40 homolog A (yeast)	PRPF40A	chr2q23.3	7.02922	2.15922
213682_at	AL036344	Hs.475103	nucleoporin 50kDa	NUP50	chr22q13.31	2.17907	2.6495
213647_at	D42046	Hs.532446	DNA2 DNA replication helicase 2-like (yeast)	DNA2L	chr10q21.3-q22.1	7.38422	2.78524
213599_at	BE045993	Hs.567421	Opa interacting protein 5	OIP5	chr15q15.1	4.26726	4.56369
213578_at	AI678679	Hs.524477	bone morphogenetic protein receptor, type IA	BMPR1A	chr10q22.3	6.55688	5.17434
213523_at	AI671049	Hs.244723	cyclin E1	CCNE1	chr19q12	52.228	3.43441
213518_at	AI689429	Hs.478199	protein kinase C, iota	PRKCI	chr3q26.3	5.64963	2.75898
213457_at	BF739959	Hs.379414	malignant fibrous histiocytoma amplified sequence 1	MFHAS1	chr8p23.1	7.16498	2.01738
213410_at	AL050102	Hs.468688	chromosome 10 open reading frame 137	C10orf137	chr10q26.13-q26.2	2.91179	2.4153
213404_s_at	BF033683	Hs.647068	Ras homolog enriched in brain	RHEB	chr7q36	2.24397	2.13823
213379_at	AF091086	Hs.144304	coenzyme Q2 homolog, prenyltransferase (yeast)	COQ2	chr4q21.23	2.10769	2.28763
213372_at	AW173157	Hs.632591	progestin and adipoQ receptor family member III	PAQR3	chr4q21.21	6.77809	2.09018
213322_at	AL031778	Hs.227457	chromosome 6 open reading frame 130	C6orf130	chr6p21.1	9.02286	3.23725
213262_at	AI932370	Hs.159492	spastic ataxia of Charlevoix-Saguenay (sacsin)	SACS	chr13q12	4.99987	2.24637
213251_at	AV712064	Hs.589489	SWI/SNF related, matrix associated, actin dependent regulator of chromatin, subfamily a, member 5	SMARCA5	chr4q31.1-q31.2	21.7959	3.96609
213235_at	BE504197	Hs.585209	similar to TSG118.1	LOC400506	chr16p12.3	4.45622	2.38557
213226_at	AI346350	Hs.58974	cyclin A2	CCNA2	chr4q25-q31	25.2286	5.56698
213225_at	AJ271832	Hs.416769	protein phosphatase 1B (formerly 2C), magnesium-dependent, beta isoform	PPM1B	chr2p21	6.45452	3.10124
213168_at	AU145005	Hs.531587	Sp3 transcription factor	SP3	chr2q31	6.1091	2.16729
213097_s_at	AI338837	Hs.558476	zuotin related factor 1	ZRF1	chr7q22	3.44167	4.16962
213092_x_at	AW241779	Hs.408577	DnaJ (Hsp40) homolog, subfamily C, member 9	DNAJC9	chr10q22.2	3.23498	2.9277
213088_s_at	BE551340	Hs.408577	DnaJ (Hsp40) homolog, subfamily C, member 9	DNAJC9	chr10q22.2	2.64397	2.08802
213070_at	AV682436	Hs.175343	phosphoinositide-3-kinase, class 2, alpha polypeptide	PIK3C2A	chr11p15.5-p14	7.80016	2.15467
213067_at	AI382123	Hs.16355	myosin, heavy chain 10, non-muscle	MYH10	chr17p13	2.46674	4.72559
213025_at	AL134904	Hs.460232	THUMP domain containing 1	THUMPD1	chr16p12.2	5.43236	2.64091
213008_at	BG403615	Hs.513126	KIAA1794	KIAA1794	chr15q25-q26	3.64133	3.00849
213007_at	W74442	Hs.513126	KIAA1794	KIAA1794	chr15q25-q26	2.82602	3.38274
212997_s_at	AU151689	Hs.445078	tousled-like kinase 2	TLK2	chr17q23	10.7588	2.14242
212967_x_at	AW148801	Hs.524599	nucleosome assembly protein 1-like 1	NAP1L1	chr12q21.2	2.81996	2.44557
212964_at	AI912206	Hs.632767	hypermethylated in cancer 2	HIC2	chr22q11.21	27.1925	4.27353
212959_s_at	AK001821	Hs.46850	N-acetylglucosamine-1-phosphate transferase, alpha and beta subunits	GNPTAB	chr12q23.2	2.19712	2.17228
212943_at	AB011100	Hs.271014	KIAA0528	KIAA0528	chr12p12.1	10.9599	2.80993
212920_at	AV682285					5.42331	2.74488
212919_at	AV715578	Hs.443875	DCP2 decapping enzyme homolog (S. cerevisiae)	DCP2	chr5q22.2	14.8689	4.36034
212893_at	AL080063	Hs.480506	zinc finger, ZZ-type containing 3	ZZZ3	chr1p31.1	2.05683	2.26167
212887_at	AI753659	Hs.272927	Sec23 homolog A (S. cerevisiae)	SEC23A	chr14q21.1	4.37758	2.11147
212885_at	AL545921		M-phase phosphoprotein 10 (U3 small nucleolar ribonucleoprotein)	MPHOSPH10	chr2p13.3	3.76417	3.15845
212872_s_at	AK023092	Hs.278434	Trf (TATA binding protein-related factor)-proximal homolog (Drosophila)	TRFP	chr6p21.1	4.53698	2.44174
212864_at	Y16521	Hs.472027	CDP-diacylglycerol synthase (phosphatidate cytidylyltransferase) 2	CDS2	chr20p13	2.12329	2.06024
212855_at	D87466	Hs.605388	DCN1, defective in cullin neddylation 1, domain containing 4 (S. cerevisiae)	DCUN1D4	chr4q12	3.25962	2.77629
212836_at	D26018	Hs.82502	polymerase (DNA-directed), delta 3, accessory subunit	POLD3	chr11q14	3.25191	2.33651
212825_at	AI357401	Hs.443881	PAX interacting (with transcription-activation domain) protein 1	PAXIP1	chr7q36	16.822	2.63356
212824_at	U69127	Hs.98751	far upstream element (FUSE) binding protein 3	FUBP3	chr9q34.11-q34.12	34.2983	2.29694
212812_at	AI700633	Hs.288232	Serine incorporator 5	SERINC5	chr5q14.1	7.03972	2.16172
212749_s_at	AI096477	Hs.48297	ring finger and CHY zinc finger domain containing 1	RCHY1	chr4q21.1	3.89907	2.81226
212709_at	D83781	Hs.643526	nucleoporin 160kDa	NUP160	chr11p11.2	43.268	2.59619
212698_s_at	BF966021	Hs.469615	septin 10	10-sept.	chr2q13	3.01488	3.03338
212684_at	AI752257	Hs.435302	zinc finger protein 3	ZNF3	chr7q22.1	2.84395	2.13577
212648_at	AL079292	Hs.444208	DEAH (Asp-Glu-Ala-His) box polypeptide 29	DHX29	chr5q11.2	3.02526	2.61457
212635_at	AW161626	Hs.482497	CDNA FLJ31107 fis, clone IMR322000152			6.37345	2.56344
212627_s_at	AL581473	Hs.115792	exosome component 7	EXOSC7	chr3p21.31	8.0157	5.6597
212621_at	AB006624	Hs.591040	KIAA0286 protein	KIAA0286	chr12q13.3	20.5997	2.42821
212604_at	AI937794	Hs.154655	mitochondrial ribosomal protein S31	MRPS31	chr13q14.11	2.91217	2.75561
212597_s_at	AL079310	Hs.588815	high-mobility group protein 2-like 1	HMG2L1	chr22q13.1	4.15323	2.72299
212590_at	AI431643	Hs.502004	related RAS viral (r-ras) oncogene homolog 2	RRAS2	chr11p15.2	2.61081	2.76194
212589_at	AI753792	Hs.502004	related RAS viral (r-ras) oncogene homolog 2	RRAS2	chr11p15.2	5.79213	7.05644
212502_at	AV713053	Hs.99821	chromosome 10 open reading frame 22	C10orf22	chr10q21.2	17.5898	2.13402
212499_s_at	AK025580	Hs.594338	chromosome 14 open reading frame 111 /// chromosome 14 open reading frame 32	C14orf111 /// C14orf32	chr14q24.3 /// chr14q22.3	11.7204	3.23441
212435_at	AA205593	Hs.26837	tripartite motif-containing 33	TRIM33	chr1p13.1	8.26139	2.58178
212417_at	BF058944	Hs.482587	secretory carrier membrane protein 1	SCAMP1	chr5q13.3-q14.1	14.6466	2.2622
212402_at	BE895685	Hs.136102	zinc finger CCCH-type containing 13	ZC3H13	chr13q14.12	3.26769	2.40507
212397_at	AL137751	Hs.263671	radixin	RDX	chr11q23	2.37017	2.13115
212297_at	BF218804	Hs.529609	ATPase type 13A3	ATP13A3	chr3q29	16.3539	2.09235
212282_at	BF038366	Hs.199695	transmembrane protein 97	TMEM97	chr17q11.2	8.37293	4.92267
212281_s_at	BF038366	Hs.199695	transmembrane protein 97	TMEM97	chr17q11.2	7.5065	5.55679
212267_at	D87450	Hs.203099	wings apart-like homolog (Drosophila)	WAPAL	chr10q23.2	21.2683	2.1554
212265_at	AL031781	Hs.510324	quaking homolog, KH domain RNA binding (mouse)	QKI	chr6q26-q27	27.8469	4.46646
212264_s_at	BE645850	Hs.203099	wings apart-like homolog (Drosophila)	WAPAL	chr10q23.2	5.54416	2.5287
212219_at	D38521	Hs.413801	proteasome (prosome, macropain) activator subunit 4	PSME4	chr2p16.2	2.59794	2.79001
212170_at	BF447705		RNA binding motif protein 12	RBM12	chr20q11.21	5.76322	2.47826
212168_at	AL514547		RNA binding motif protein 12	RBM12	chr20q11.21	3.87306	3.34384
212160_at	AI984005	Hs.85951	exportin, tRNA (nuclear export receptor for tRNAs)	XPOT	chr12q14.2	14.8186	4.48168
212132_at	AL117499	Hs.407368	LSM14A, SCD6 homolog A (S. cerevisiae)	LSM14A	chr19q13.11	25.434	3.83991
212131_at	BG054966	Hs.407368	LSM14A, SCD6 homolog A (S. cerevisiae)	LSM14A	chr19q13.11	7.55288	3.12565
212129_at	AI589507	Hs.591003	non imprinted in Prader-Willi/Angelman syndrome 2	NIPA2	chr15q11.2	2.00354	2.05504
212073_at	AI631874	Hs.501911	casein kinase 2, alpha 1 polypeptide /// casein kinase 2, alpha 1 polypeptide pseudogene	CSNK2A1 /// CSNK2A1P	chr20p13 /// chr11p15.3	2.92644	2.06698
212072_s_at	AL049761	Hs.644056	casein kinase 2, alpha 1 polypeptide	CSNK2A1	chr20p13	3.36793	3.42623
212027_at	AI925305	Hs.531106	RNA binding motif protein 25	RBM25	chr14q24.3	4.70507	3.03924
211946_s_at	AL096857	Hs.494614	BAT2 domain containing 1	BAT2D1	chr1q23.3	4.92688	3.08932
211784_s_at	BC006181	Hs.68714	splicing factor, arginine/serine-rich 1 (splicing factor 2, alternate splicing factor) /// splicing factor, arginine/serine-rich 1 (splicing factor 2, alternate splicing factor)	SFRS1	chr17q21.3-q22	4.95351	4.27497
211764_s_at	BC005980	Hs.129683	ubiquitin-conjugating enzyme E2D 1 (UBC4/5 homolog, yeast) /// ubiquitin-conjugating enzyme E2D 1 (UBC4/5 homolog, yeast)	UBE2D1	chr10q11.2-q21	6.57222	2.16775
211758_x_at	BC005968	Hs.536122	thioredoxin domain containing 9 /// thioredoxin domain containing 9	TXNDC9	chr2q11.2	4.63348	2.49785
211375_s_at	AF141870	Hs.465885	interleukin enhancer binding factor 3, 90kDa	ILF3	chr19p13.2	3.65437	2.80934
211297_s_at	L20320	Hs.184298	cyclin-dependent kinase 7 (MO15 homolog, Xenopus laevis, cdk-activating kinase)	CDK7	chr5q12.1	55.6872	4.55407
211137_s_at	AF189723	Hs.584884	ATPase, Ca++ transporting, type 2C, member 1	ATP2C1	chr3q22.1	9.7647	2.04594
211126_s_at	U46006	Hs.530904	cysteine and glycine-rich protein 2	CSRP2	chr12q21.1	3.25857	3.91067
211069_s_at	BC006462	Hs.81424	SMT3 suppressor of mif two 3 homolog 1 (S. cerevisiae) /// SMT3 suppressor of mif two 3 homolog 1 (S. cerevisiae)	SUMO1	chr2q33	11.9386	4.33227
211042_x_at	BC006329	Hs.599039	melanoma cell adhesion molecule /// melanoma cell adhesion molecule	MCAM	chr11q23.3	38.3256	3.41458
211015_s_at	L12723	Hs.90093	heat shock 70kDa protein 4	HSPA4	chr5q31.1-q31.2	2.13923	4.42108
210776_x_at	M31222	Hs.371282	transcription factor 3 (E2A immunoglobulin enhancer binding factors E12/E47)	TCF3	chr19p13.3	6.31779	3.72306
210758_at	AF098482	Hs.493516	PC4 and SFRS1 interacting protein 1	PSIP1	chr9p22.3	2.99851	2.57721
210691_s_at	AF275803	Hs.651241	calcyclin binding protein	CACYBP	chr1q24-q25	2.22932	3.47903
210567_s_at	BC001441	Hs.23348	S-phase kinase-associated protein 2 (p45)	SKP2	chr5p13	30.9471	2.48018
210473_s_at	M37712	Hs.99195	G protein-coupled receptor 125	GPR125	chr4p15.31	2.44925	2.19377
210293_s_at	BC005032	Hs.369373	Sec23 homolog B (S. cerevisiae)	SEC23B	chr20p11.23	10.5651	2.38424
210266_s_at	AF220137	Hs.26837	tripartite motif-containing 33	TRIM33	chr1p13.1	10.2994	2.24749
210094_s_at	AF196186	Hs.131489	par-3 partitioning defective 3 homolog (C. elegans)	PARD3	chr10p11.22-p11.21	3.9839	2.84256
210093_s_at	AF067173	Hs.421576	mago-nashi homolog, proliferation-associated (Drosophila)	MAGOH	chr1p34-p33	27.4085	3.57675
210092_at	AF067173	Hs.421576	mago-nashi homolog, proliferation-associated (Drosophila)	MAGOH	chr1p34-p33	4.84837	2.00017
210053_at	AW138827	Hs.96103	TAF5 RNA polymerase II, TATA box binding protein (TBP)-associated factor, 100kDa	TAF5	chr10q24-q25.2	64.6181	2.80867
210052_s_at	AF098158	Hs.244580	TPX2, microtubule-associated, homolog (Xenopus laevis)	TPX2	chr20q11.2	3.14392	3.67142
209974_s_at	AF047473	Hs.418533	BUB3 budding uninhibited by benzimidazoles 3 homolog (yeast)	BUB3	chr10q26	7.02487	3.17328
209971_x_at	AI928526	Hs.301613	JTV1 gene	JTV1	chr7p22	3.61367	2.54554
209900_s_at	AL162079	Hs.75231	solute carrier family 16, member 1 (monocarboxylic acid transporter 1)	SLC16A1	chr1p12	5.85111	7.19783
209864_at	AB045118	Hs.140720	frequently rearranged in advanced T-cell lymphomas 2	FRAT2	chr10q24.1	2.05997	3.20931
209861_s_at	U13261	Hs.591005	methionyl aminopeptidase 2	METAP2	chr12q22	2.58173	3.07561
209814_at	BC004421	Hs.120766	zinc finger protein 330	ZNF330	chr4q31.1-q31.2	3.54774	2.47399
209798_at	D83243	Hs.171061	nuclear protein, ataxia-telangiectasia locus	NPAT	chr11q22-q23	3.95457	2.60762
209790_s_at	BC000305		caspase 6, apoptosis-related cysteine peptidase	CASP6	chr4q25	3.53063	2.23123
209786_at	BC001282	Hs.236774	high mobility group nucleosomal binding domain 4	HMGN4	chr6p21.3	2.3973	2.29873
209773_s_at	BC001886	Hs.226390	ribonucleotide reductase M2 polypeptide	RRM2	chr2p25-p24	9.61432	6.80451
209748_at	AB029006	Hs.468091	spastin	SPAST	chr2p24-p21	7.25744	2.46701
209715_at	L07515	Hs.632724	chromobox homolog 5 (HP1 alpha homolog, Drosophila)	CBX5	chr12q13.13	2.0712	2.61527
209674_at	D83702	Hs.151573	cryptochrome 1 (photolyase-like)	CRY1	chr12q23-q24.1	36.4172	2.19828
209662_at	BC005383	Hs.591767	centrin, EF-hand protein, 3 (CDC31 homolog, yeast)	CETN3	chr5q14.3	10.6805	4.57496
209654_at	BC004902	Hs.449296	KIAA0947 protein	KIAA0947	chr5p15.32	3.53793	2.07058
209630_s_at	AL043967	Hs.494985	F-box and WD-40 domain protein 2	FBXW2	chr9q34	3.37241	2.08528
209628_at	AK023289	Hs.25010	nuclear transport factor 2-like export factor 2	NXT2	chrXq22.3	5.43468	2.49341
209608_s_at	BC000408	Hs.571037	acetyl-Coenzyme A acetyltransferase 2 (acetoacetyl Coenzyme A thiolase)	ACAT2	chr6q25.3-q26	2.01671	2.42917
209586_s_at	AF123539	Hs.78524	prune homolog (Drosophila)	PRUNE	chr1q21	3.47354	2.72987
209579_s_at	AL556619	Hs.35947	methyl-CpG binding domain protein 4	MBD4	chr3q21-q22	7.43716	2.14371
209567_at	BC001811	Hs.71827	RRS1 ribosome biogenesis regulator homolog (S. cerevisiae)	RRS1	chr8q13.1	4.46708	3.33848
209533_s_at	AF145020	Hs.27182	phospholipase A2-activating protein	PLAA	chr9p21	2.97183	2.03541
209524_at	AK001280	Hs.513954	hepatoma-derived growth factor, related protein 3	HDGFRP3	chr15q11.2	4.58564	2.61505
209523_at	AK001618	Hs.122752	TAF2 RNA polymerase II, TATA box binding protein (TBP)-associated factor, 150kDa	TAF2	chr8q24.12	16.9417	2.59199
209520_s_at	BC001450	Hs.595669	nuclear cap binding protein subunit 1, 80kDa	NCBP1	chr9q34.1	2.03957	2.27076
209487_at	D84109	Hs.334587	RNA binding protein with multiple splicing	RBPMS	chr8p12-p11	6.21862	3.60587
209484_s_at	AF201941	Hs.497692	NSL1, MIND kinetochore complex component, homolog (S. cerevisiae)	NSL1	chr1q41	7.92605	2.72592
209476_at	AL080080	Hs.125221	thioredoxin domain containing 1	TXNDC1	chr14q22.1	3.22793	4.17686
209464_at	AB011446	Hs.442658	aurora kinase B	AURKB	chr17p13.1	2.02507	2.96109
209433_s_at	AI457120		phosphoribosyl pyrophosphate amidotransferase	PPAT	chr4q12	6.90028	4.23158
209421_at	U04045	Hs.597656	mutS homolog 2, colon cancer, nonpolyposis type 1 (E. coli)	MSH2	chr2p22-p21	5.6073	5.55858
209388_at	BC000927	Hs.253726	poly(A) polymerase alpha	PAPOLA	chr14q32.31	4.76724	2.63897
209358_at	AF118094	Hs.112444	TAF11 RNA polymerase II, TATA box binding protein (TBP)-associated factor, 28kDa	TAF11	chr6p21.31	2.45446	3.26577
209337_at	AF063020	Hs.493516	PC4 and SFRS1 interacting protein 1	PSIP1	chr9p22.3	4.98621	4.84407
209317_at	AF008442	Hs.584839	polymerase (RNA) I polypeptide C, 30kDa	POLR1C	chr6p21.1	3.25333	2.81154
209296_at	AF136972	Hs.416769	protein phosphatase 1B (formerly 2C), magnesium-dependent, beta isoform	PPM1B	chr2p21	10.0666	2.30306
209259_s_at	AF020043	Hs.24485	structural maintenance of chromosomes 3	SMC3	chr10q25	3.79332	3.83332
209258_s_at	AI373676	Hs.24485	structural maintenance of chromosomes 3	SMC3	chr10q25	30.1867	2.4658
209257_s_at	BF795297	Hs.24485	structural maintenance of chromosomes 3	SMC3	chr10q25	15.9491	2.92433
209226_s_at	U72069	Hs.645306	transportin 1	TNPO1	chr5q13.2	5.8179	2.51444
209225_x_at	AI653355	Hs.645306	transportin 1	TNPO1	chr5q13.2	14.4235	2.07914
209210_s_at	Z24725	Hs.509343	pleckstrin homology domain containing, family C (with FERM domain) member 1	PLEKHC1	chr14q22.2	5.05493	3.36886
209181_s_at	U49245	Hs.78948	Rab geranylgeranyltransferase, beta subunit	RABGGTB	chr1p31	6.23599	3.90367
209180_at	U49245	Hs.78948	Rab geranylgeranyltransferase, beta subunit	RABGGTB	chr1p31	3.48336	2.75931
209175_at	AK001135	Hs.435004	SEC23 interacting protein	SEC23IP	chr10q25-q26	3.85009	2.13956
209153_s_at	M31523	Hs.371282	transcription factor 3 (E2A immunoglobulin enhancer binding factors E12/E47)	TCF3	chr19p13.3	2.86354	5.99
209142_s_at	BC002775	Hs.462035	ubiquitin-conjugating enzyme E2G 1 (UBC7 homolog, yeast)	UBE2G1	chr1q42|17p13.2	5.85491	2.86499
209127_s_at	AW173076	Hs.584842	squamous cell carcinoma antigen recognized by T cells 3	SART3	chr12q24.1	4.24431	4.70812
209115_at	AL117566	Hs.154320	ubiquitin-activating enzyme E1C (UBA3 homolog, yeast)	UBE1C	chr3p24.3-p13	4.77198	2.70728
209064_x_at	AL136920	Hs.482038	poly(A) binding protein interacting protein 1	PAIP1	chr5p12	55.966	2.56945
209025_s_at	AF037448	Hs.571177	synaptotagmin binding, cytoplasmic RNA interacting protein	SYNCRIP	chr6q14-q15	4.67843	6.31347
209024_s_at	AI472757	Hs.571177	synaptotagmin binding, cytoplasmic RNA interacting protein	SYNCRIP	chr6q14-q15	2.44637	4.4748
209015_s_at	BC002446	Hs.490745	DnaJ (Hsp40) homolog, subfamily B, member 6	DNAJB6	chr7q36.3	3.45783	3.91853
208993_s_at	AW340788	Hs.470544	peptidylprolyl isomerase G (cyclophilin G)	PPIG	chr2q31.1	19.2932	2.72993
208975_s_at	L38951	Hs.532793	karyopherin (importin) beta 1	KPNB1	chr17q21.32	7.37432	3.07262
208951_at	BC002515	Hs.483239	aldehyde dehydrogenase 7 family, member A1	ALDH7A1	chr5q31	2.16527	2.80158
208950_s_at	BC002515	Hs.483239	aldehyde dehydrogenase 7 family, member A1	ALDH7A1	chr5q31	5.27861	4.39066
208941_s_at	BC000941	Hs.124027	selenophosphate synthetase 1	SEPHS1	chr10p14	5.22059	9.62213
208940_at	AI885670	Hs.124027	Selenophosphate synthetase 1	SEPHS1	chr10p14	2.19886	9.93157
208939_at	AV682679	Hs.124027	selenophosphate synthetase 1	SEPHS1	chr10p14	5.29751	7.16196
208900_s_at	AW025108	Hs.592136	topoisomerase (DNA) I	TOP1	chr20q12-q13.1	15.9141	2.54453
208883_at	BF515424	Hs.591856	E3 ubiquitin protein ligase, HECT domain containing, 1	EDD1	chr8q22	2.7665	2.49779
208882_s_at	U69567	Hs.591856	E3 ubiquitin protein ligase, HECT domain containing, 1	EDD1	chr8q22	12.4066	2.81089
208863_s_at	M72709	Hs.68714	splicing factor, arginine/serine-rich 1 (splicing factor 2, alternate splicing factor)	SFRS1	chr17q21.3-q22	2.16609	3.38771
208808_s_at	BC000903	Hs.434953	high-mobility group box 2	HMGB2	chr4q31	13.9974	6.43149
208796_s_at	BC000196	Hs.79101	cyclin G1	CCNG1	chr5q32-q34	2.52432	4.25827
208788_at	AL136939	Hs.520189	ELOVL family member 5, elongation of long chain fatty acids (FEN1/Elo2, SUR4/Elo3-like, yeast)	ELOVL5	chr6p21.1-p12.1	3.98594	2.17813
208771_s_at	J02959	Hs.524648	leukotriene A4 hydrolase	LTA4H	chr12q22	2.10738	2.29795
208766_s_at	BC001449	Hs.373763	heterogeneous nuclear ribonucleoprotein R	HNRPR	chr1p36.12	4.4104	2.66373
208761_s_at	U67122	Hs.81424	SMT3 suppressor of mif two 3 homolog 1 (S. cerevisiae)	SUMO1	chr2q33	4.52023	3.35226
208754_s_at	AL162068	Hs.524599	nucleosome assembly protein 1-like 1	NAP1L1	chr12q21.2	10.9087	4.14262
208753_s_at	BC002387	Hs.524599	nucleosome assembly protein 1-like 1	NAP1L1	chr12q21.2	5.23083	2.68086
208752_x_at	AI888672	Hs.524599	nucleosome assembly protein 1-like 1	NAP1L1	chr12q21.2	2.65453	2.06635
208647_at	AA872727	Hs.593928	farnesyl-diphosphate farnesyltransferase 1	FDFT1	chr8p23.1-p22	14.9195	2.8748
208456_s_at	NM_012250	Hs.502004	related RAS viral (r-ras) oncogene homolog 2	RRAS2	chr11p15.2	2.27407	2.85503
208424_s_at	NM_020313	Hs.4900	cytokine induced apoptosis inhibitor 1	CIAPIN1	chr16q13-q21	11.5994	2.2465
208398_s_at	NM_004865	Hs.486507	TBP-like 1	TBPL1	chr6q22.1-q22.3	9.35276	2.54006
208319_s_at	NM_006743	Hs.301404	RNA binding motif (RNP1, RRM) protein 3	RBM3	chrXp11.2	2.87856	2.06537
208119_s_at	NM_031218	Hs.301059	zinc finger protein 93 /// zinc finger protein 93	ZNF93	chr19p12	3.38349	3.50574
208095_s_at	NM_001222	Hs.237825	signal recognition particle 72kDa	SRP72	chr4q11	2.59926	3.44816
208079_s_at	NM_003158	Hs.250822	aurora kinase A	AURKA	chr20q13.2-q13.3	112.311	8.31893
208051_s_at	NM_006451	Hs.482038	poly(A) binding protein interacting protein 1	PAIP1	chr5p12	66.0513	2.83017
208029_s_at	NM_018407	Hs.492314	lysosomal associated protein transmembrane 4 beta /// lysosomal associated protein transmembrane 4 beta	LAPTM4B	chr8q22.1	2.22076	10.5925
207405_s_at	NM_002873	Hs.16184	RAD17 homolog (S. pombe)	RAD17	chr5q13	10.288	2.49967
207121_s_at	NM_002748	Hs.411847	mitogen-activated protein kinase 6	MAPK6	chr15q21	3.50941	3.60841
207030_s_at	NM_001321	Hs.530904	cysteine and glycine-rich protein 2	CSRP2	chr12q21.1	16.1645	11.5617
206653_at	BF062139	Hs.282387	polymerase (RNA) III (DNA directed) polypeptide G (32kD)	POLR3G	chr5q14.3	4.77565	4.7454
206555_s_at	NM_017736	Hs.460232	THUMP domain containing 1	THUMPD1	chr16p12.2	27.864	2.49995
206364_at	NM_014875	Hs.3104	kinesin family member 14	KIF14	chr1q32.1	2.89235	2.38914
206286_s_at	NM_003212	Hs.385870	teratocarcinoma-derived growth factor 1 /// teratocarcinoma-derived growth factor 3, pseudogene	TDGF1 /// TDGF3	chr3p21.31 /// chrXq22.3	3.52126	32.5933
206102_at	NM_021067	Hs.646281	GINS complex subunit 1 (Psf1 homolog)	GINS1	chr20p11.21	11.4809	8.90943
205961_s_at	NM_004682	Hs.493516	PC4 and SFRS1 interacting protein 1	PSIP1	chr9p22.3	2.47729	5.17172
205930_at	NM_005513	Hs.445272	general transcription factor IIE, polypeptide 1, alpha 56kDa	GTF2E1	chr3q21-q24	4.44216	4.23145
205763_s_at	NM_006773	Hs.363492	DEAD (Asp-Glu-Ala-Asp) box polypeptide 18	DDX18	chr2q14.1	7.53553	2.92204
205739_x_at	NM_016220	Hs.50216	zinc finger protein 588	ZNF588	chr7q11.2	6.3921	2.05404
205644_s_at	NM_003096	Hs.465167	small nuclear ribonucleoprotein polypeptide G	SNRPG	chr2p14	2.17005	5.9662
205588_s_at	NM_007045	Hs.487175	FGFR1 oncogene partner /// chromosome 9 open reading frame 4	FGFR1OP /// C9orf4	chr6q27 /// chr9q31	3.46311	2.28229
205583_s_at	NM_024810	Hs.443061	chromosome X open reading frame 45	CXorf45	chrXq23	4.05024	2.19631
205395_s_at	NM_005590	Hs.192649	MRE11 meiotic recombination 11 homolog A (S. cerevisiae)	MRE11A	chr11q21	3.67319	2.14832
205394_at	NM_001274	Hs.24529	CHK1 checkpoint homolog (S. pombe)	CHEK1	chr11q24-q24	18.0728	5.06024
205393_s_at	NM_001274	Hs.24529	CHK1 checkpoint homolog (S. pombe)	CHEK1	chr11q24-q24	9.30519	2.91798
205361_s_at	AI718295	Hs.91161	prefoldin subunit 4	PFDN4	chr20q13.2	7.29105	5.09597
205345_at	NM_000465	Hs.591642	BRCA1 associated RING domain 1	BARD1	chr2q34-q35	22.1893	2.56327
205339_at	NM_003035	Hs.525198	SCL/TAL1 interrupting locus	STIL	chr1q32|1p32	18.0604	3.95552
205335_s_at	NM_003135	Hs.637001	signal recognition particle 19kDa	SRP19	chr5q21-q22	3.11617	2.58262
205263_at	AF082283	Hs.193516	B-cell CLL/lymphoma 10	BCL10	chr1p22	9.19873	2.46657
205235_s_at	NM_016195	Hs.240	M-phase phosphoprotein 1	MPHOSPH1	chr10q23.31	16.015	2.06499
205229_s_at	AA669336	Hs.21016	coagulation factor C homolog, cochlin (Limulus polyphemus)	COCH	chr14q12-q13	2.06809	2.08224
205176_s_at	NM_014288	Hs.166539	integrin beta 3 binding protein (beta3-endonexin)	ITGB3BP	chr1p31.3	6.5819	2.89573
205135_s_at	AL049842	Hs.525006	nuclear fragile X mental retardation protein interacting protein 1	NUFIP1	chr13q14	2.91578	2.35978
205129_at	NM_006993	Hs.90691	nucleophosmin/nucleoplasmin, 3	NPM3	chr10q24.31	16.0369	2.07396
205061_s_at	NM_005033	Hs.91728	exosome component 9	EXOSC9	chr4q27	18.8582	3.9893
205060_at	NM_003631	Hs.535298	poly (ADP-ribose) glycohydrolase /// similar to poly (ADP-ribose) glycohydrolase	PARG /// LOC727726	chr10q11.23	2.51564	2.62459
204962_s_at	NM_001809	Hs.1594	centromere protein A	CENPA	chr2p24-p21	58.3295	2.60323
204957_at	NM_002553	Hs.432948	origin recognition complex, subunit 5-like (yeast)	ORC5L	chr7q22.1	5.71684	2.75827
204944_at	NM_002841	Hs.148340	protein tyrosine phosphatase, receptor type, G	PTPRG	chr3p21-p14	18.9446	2.29383
204879_at	NM_006474	Hs.468675	podoplanin	PDPN	chr1p36.21	2.52229	2.35607
204835_at	NM_016937	Hs.567319	polymerase (DNA directed), alpha 1	POLA1	chrXp22.1-p21.3	4.24486	2.25787
204832_s_at	NM_004329	Hs.524477	bone morphogenetic protein receptor, type IA	BMPR1A	chr10q22.3	3.63707	3.7623
204831_at	R59697	Hs.382306	cyclin-dependent kinase 8	CDK8	chr13q12	39.5272	2.45397
204825_at	NM_014791	Hs.184339	maternal embryonic leucine zipper kinase	MELK	chr9p13.2	14.0499	9.66996
204822_at	NM_003318	Hs.169840	TTK protein kinase	TTK	chr6q13-q21	7.38119	4.64033
204817_at	NM_012291		extra spindle pole bodies homolog 1 (S. cerevisiae)	ESPL1	chr12q	7.9925	3.00681
204809_at	NM_006660	Hs.113823	ClpX caseinolytic peptidase X homolog (E. coli)	CLPX	chr15q22.2-q22.3	4.07566	2.28868
204791_at	NM_003297	Hs.108301	nuclear receptor subfamily 2, group C, member 1	NR2C1	chr12q22	2.55938	2.00199
204784_s_at	NM_022443	Hs.85195	myeloid leukemia factor 1	MLF1	chr3q25.1	2.21941	2.51828
204767_s_at	BC000323	Hs.409065	flap structure-specific endonuclease 1	FEN1	chr11q12	2.86836	7.03264
204675_at	NM_001047	Hs.552	steroid-5-alpha-reductase, alpha polypeptide 1 (3-oxo-5 alpha-steroid delta 4-dehydrogenase alpha 1)	SRD5A1	chr5p15	5.06208	2.43387
204641_at	NM_002497	Hs.153704	NIMA (never in mitosis gene a)-related kinase 2	NEK2	chr1q32.2-q41	2.35461	3.22371
204559_s_at	NM_016199	Hs.512610	LSM7 homolog, U6 small nuclear RNA associated (S. cerevisiae)	LSM7	chr19p13.3	2.12655	2.05362
204528_s_at	NM_004537	Hs.524599	nucleosome assembly protein 1-like 1	NAP1L1	chr12q21.2	10.9372	2.52921
204510_at	NM_003503	Hs.533573	cell division cycle 7 homolog (S. cerevisiae)	CDC7	chr1p22	45.1686	3.7422
204496_at	NM_014574	Hs.401843	striatin, calmodulin binding protein 3	STRN3	chr14q13-q21	3.94749	2.16488
204453_at	NM_003428	Hs.445019	zinc finger protein 84	ZNF84	chr12q24.33	3.12861	2.50756
204448_s_at	AF031463	Hs.271749	phosducin-like	PDCL	chr9q12-q13	4.01417	2.19783
204444_at	NM_004523	Hs.8878	kinesin family member 11	KIF11	chr10q24.1	3.16509	3.84561
204354_at	NM_015450	Hs.31968	POT1 protection of telomeres 1 homolog (S. pombe)	POT1	chr7q31.33	6.22713	2.37961
204313_s_at	AA161486	Hs.584750	cAMP responsive element binding protein 1	CREB1	chr2q34	2.44956	2.03342
204299_at	NM_021993	Hs.3530	FUS interacting protein (serine/arginine-rich) 1 /// similar to FUS-interacting serine-arginine-rich protein 1 (TLS-associated protein with Ser-Arg repeats) (TLS-associated protein with SR repeats) (TASR) (TLS-associated serine-arginine protein) (TLS-asso	FUSIP1 /// LOC727922	chr1p36.11	2.52373	2.73706
204256_at	NM_024090	Hs.412939	ELOVL family member 6, elongation of long chain fatty acids (FEN1/Elo2, SUR4/Elo3-like, yeast)	ELOVL6	chr4q25	8.64253	4.46307
204228_at	NM_006347	Hs.256639	peptidylprolyl isomerase H (cyclophilin H)	PPIH	chr1p34.1	2.31126	4.9638
204170_s_at	NM_001827	Hs.83758	CDC28 protein kinase regulatory subunit 2	CKS2	chr9q22	4.31077	7.71406
204127_at	BC000149	Hs.115474	replication factor C (activator 1) 3, 38kDa	RFC3	chr13q12.3-q13	2.68328	4.9338
204092_s_at	NM_003600	Hs.250822	aurora kinase A	AURKA	chr20q13.2-q13.3	69.8214	5.20782
204033_at	NM_004237	Hs.436187	thyroid hormone receptor interactor 13	TRIP13	chr5p15.33	2.88839	3.37418
204026_s_at	NM_007057	Hs.591363	ZW10 interactor	ZWINT	chr10q21-q22	22.3208	6.99451
203975_s_at	BF000239	Hs.79018	chromatin assembly factor 1, subunit A (p150)	CHAF1A	chr19p13.3	6.32072	2.58897
203946_s_at	U75667	Hs.647583	arginase, type II	ARG2	chr14q24.1-q24.3	2.82915	2.51606
203893_at	NM_016283	Hs.595385	TAF9 RNA polymerase II, TATA box binding protein (TBP)-associated factor, 32kDa	TAF9	chr5q11.2-q13.1	4.14058	3.13519
203860_at	NM_000282	Hs.80741	propionyl Coenzyme A carboxylase, alpha polypeptide	PCCA	chr13q32	3.60824	2.71704
203856_at	NM_003384	Hs.422662	vaccinia related kinase 1	VRK1	chr14q32	4.78254	4.87564
203852_s_at	NM_000344	Hs.535788	survival of motor neuron 1, telomeric /// survival of motor neuron 2, centromeric	SMN1 /// SMN2	chr5q13	5.98128	2.99378
203832_at	NM_003095	Hs.105465	small nuclear ribonucleoprotein polypeptide F	SNRPF	chr12q22	2.36532	2.41612
203820_s_at	NM_006547	Hs.648088	insulin-like growth factor 2 mRNA binding protein 3	IGF2BP3	chr7p11	7.82997	9.12305
203819_s_at	AU160004	Hs.648088	insulin-like growth factor 2 mRNA binding protein 3	IGF2BP3	chr7p11	33.8833	9.82461
203775_at	NM_014251	Hs.489190	solute carrier family 25, member 13 (citrin)	SLC25A13	chr7q21.3	3.21622	4.93305
203764_at	NM_014750	Hs.77695	discs, large homolog 7 (Drosophila)	DLG7	chr14q22.3	8.8392	8.7604
203755_at	NM_001211	Hs.631699	BUB1 budding uninhibited by benzimidazoles 1 homolog beta (yeast)	BUB1B	chr15q15	18.4423	8.79381
203745_at	AI801013	Hs.211571	holocytochrome c synthase (cytochrome c heme-lyase)	HCCS	chrXp22.3	2.13784	2.45148
203744_at	NM_005342	Hs.19114	high-mobility group box 3	HMGB3	chrXq28	15.9418	7.39148
203738_at	AI421192	Hs.519246	chromosome 5 open reading frame 22	C5orf22	chr5p13.3	11.7861	2.08218
203714_s_at	NM_003193	Hs.498143	tubulin folding cofactor E	TBCE	chr1q42.3	2.5642	2.81612
203667_at	NM_004607	Hs.291212	tubulin folding cofactor A	TBCA	chr5q14.1	4.53432	2.04091
203654_s_at	NM_004645	Hs.532795	coilin	COIL	chr17q22-q23	2.15154	2.61449
203637_s_at	NM_000381	Hs.27695	midline 1 (Opitz/BBB syndrome)	MID1	chrXp22	3.52866	3.43119
203625_x_at	BG105365	Hs.599039	melanoma cell adhesion molecule	MCAM	chr11q23.3	64.6345	5.46062
203607_at	NM_014937	Hs.369755	inositol polyphosphate-5-phosphatase F	INPP5F	chr10q26.11	6.68881	2.65682
203593_at	NM_012120	Hs.485518	CD2-associated protein	CD2AP	chr6p12	3.26768	3.0415
203584_at	NM_014673	Hs.232002	tetratricopeptide repeat domain 35	TTC35	chr8q23.1	3.81386	2.08155
203554_x_at	NM_004219	Hs.350966	pituitary tumor-transforming 1	PTTG1	chr5q35.1	21.8108	3.87453
203494_s_at	NM_014679	Hs.101014	centrosomal protein 57kDa	CEP57	chr11q21	3.21276	2.34539
203465_at	NM_014763	Hs.44024	mitochondrial ribosomal protein L19	MRPL19	chr2q11.1-q11.2	5.1482	2.80108
203440_at	M34064	Hs.464829	cadherin 2, type 1, N-cadherin (neuronal)	CDH2	chr18q11.2	4.09196	4.72686
203432_at	AW272611	Hs.11355	thymopoietin	TMPO	chr12q22	3.05732	4.14833
203428_s_at	AB028628	Hs.292316	ASF1 anti-silencing function 1 homolog A (S. cerevisiae)	ASF1A	chr6q22.31	10.9001	3.10715
203427_at	NM_014034	Hs.292316	ASF1 anti-silencing function 1 homolog A (S. cerevisiae)	ASF1A	chr6q22.31	13.6219	2.05492
203418_at	NM_001237	Hs.58974	cyclin A2	CCNA2	chr4q25-q31	8.37505	3.84741
203414_at	NM_012329	Hs.463483	monocyte to macrophage differentiation-associated	MMD	chr17q	6.20812	2.25593
203405_at	NM_003720	Hs.473838	Down syndrome critical region gene 2	DSCR2	chr21q22.3	10.7326	2.48655
203362_s_at	NM_002358	Hs.591697	MAD2 mitotic arrest deficient-like 1 (yeast)	MAD2L1	chr4q27	111.806	8.91436
203359_s_at	AL525412	Hs.591506	c-myc binding protein	MYCBP	chr1p33-p32.2	2.2183	2.60833
203351_s_at	AF047598	Hs.558364	origin recognition complex, subunit 4-like (yeast)	ORC4L	chr2q22-q23	2.5085	3.11888
203346_s_at	AF072814	Hs.651239	metal response element binding transcription factor 2	MTF2	chr1p22.1	6.93031	3.08644
203345_s_at	AI566096	Hs.651239	metal response element binding transcription factor 2	MTF2	chr1p22.1	13.2938	5.33374
203343_at	NM_003359	Hs.572518	UDP-glucose dehydrogenase	UGDH	chr4p15.1	11.8738	2.1482
203338_at	NM_006246	Hs.334868	protein phosphatase 2, regulatory subunit B (B56), epsilon isoform	PPP2R5E	chr14q23.1	4.64941	2.73986
203327_at	N22903	Hs.500546	insulin-degrading enzyme	IDE	chr10q23-q25	5.33048	2.44872
203322_at	AU145934	Hs.131915	zinc finger protein 508	ZNF508	chr18q23	4.49439	3.96712
203321_s_at	AK022688	Hs.131915	zinc finger protein 508	ZNF508	chr18q23	3.31463	2.69036
203316_s_at	NM_003094	Hs.334612	small nuclear ribonucleoprotein polypeptide E	SNRPE	chr1q32	7.95723	4.61252
203298_s_at	NM_004973	Hs.269059	jumonji, AT rich interactive domain 2	JARID2	chr6p24-p23	5.07878	5.8465
203297_s_at	BG029530	Hs.269059	jumonji, AT rich interactive domain 2	JARID2	chr6p24-p23	22.377	2.5771
203276_at	NM_005573	Hs.89497	lamin B1	LMNB1	chr5q23.3-q31.1	19.4962	4.13361
203256_at	NM_001793	Hs.554598	cadherin 3, type 1, P-cadherin (placental)	CDH3	chr16q22.1	8.4724	2.34805
203255_at	NM_018693	Hs.352677	F-box protein 11	FBXO11	chr2p16.3	5.79372	2.1334
203211_s_at	AK027038	Hs.181326	myotubularin related protein 2	MTMR2	chr11q22	2.4325	3.29243
203208_s_at	NM_014637	Hs.444831	mitochondrial fission regulator 1	MTFR1	chr8q13.1	4.44325	2.23979
203202_at	AI950314	Hs.645517	KRR1, small subunit (SSU) processome component, homolog (yeast)	KRR1	chr12q21.2	6.42111	2.02456
203177_x_at	NM_003201	Hs.642966	transcription factor A, mitochondrial	TFAM	chr10q21	14.1641	3.74959
203138_at	NM_003642	Hs.632532	histone acetyltransferase 1	HAT1	chr2q31.2-q33.1	4.063	4.95661
203135_at	NM_003194	Hs.590872	TATA box binding protein	TBP	chr6q27	5.35425	2.0709
203092_at	AF026030	Hs.465784	translocase of inner mitochondrial membrane 44 homolog (yeast)	TIMM44	chr19p13.3-p13.2	2.08089	2.24555
203053_at	NM_005872	Hs.22960	breast carcinoma amplified sequence 2	BCAS2	chr1p21-p13.3	3.46841	3.08166
203044_at	NM_014918	Hs.110488	carbohydrate (chondroitin) synthase 1	CHSY1	chr15q26.3	2.12423	2.65404
203011_at	NM_005536	Hs.555086	inositol(myo)-1(or 4)-monophosphatase 1	IMPA1	chr8q21.13-q21.3	27.801	2.65089
203008_x_at	NM_005783	Hs.536122	thioredoxin domain containing 9	TXNDC9	chr2q11.2	5.41921	2.06883
202956_at	NM_006421	Hs.411848	ADP-ribosylation factor guanine nucleotide-exchange factor 1(brefeldin A-inhibited)	ARFGEF1	chr8q13	6.08606	2.56612
202939_at	NM_005857	Hs.591501	zinc metallopeptidase (STE24 homolog, yeast)	ZMPSTE24	chr1p34	2.39878	2.04874
202934_at	AI761561	Hs.591588	hexokinase 2	HK2	chr2p13	5.5153	2.3789
202933_s_at	NM_005433	Hs.194148	v-yes-1 Yamaguchi sarcoma viral oncogene homolog 1	YES1	chr18p11.31-p11.21	47.5688	4.04868
202932_at	NM_005433	Hs.194148	v-yes-1 Yamaguchi sarcoma viral oncogene homolog 1	YES1	chr18p11.31-p11.21	10.8097	2.6441
202918_s_at	AF151853	Hs.645458	preimplantation protein 3	PREI3	chr2q33.1	23.732	3.08545
202911_at	NM_000179	Hs.445052	mutS homolog 6 (E. coli)	MSH6	chr2p16	3.05181	6.48658
202900_s_at	NM_002532	Hs.584784	nucleoporin 88kDa	NUP88	chr17p13.2	3.47075	3.68332
202883_s_at	T79584	Hs.584790	protein phosphatase 2 (formerly 2A), regulatory subunit A (PR 65), beta isoform	PPP2R1B	chr11q23.2	3.62201	2.68852
202870_s_at	NM_001255	Hs.524947	cell division cycle 20 homolog (S. cerevisiae)	CDC20	chr1p34.1	7.66997	6.97608
202852_s_at	NM_024666	Hs.254642	hypothetical protein FLJ11506	FLJ11506	chr15q22.33-q23	4.40265	2.06866
202840_at	NM_003487	Hs.402752	TAF15 RNA polymerase II, TATA box binding protein (TBP)-associated factor, 68kDa	TAF15	chr17q11.1-q11.2	2.54203	2.23061
202824_s_at	NM_005648	Hs.554594	transcription elongation factor B (SIII), polypeptide 1 (15kDa, elongin C)	TCEB1	chr8q21.11	2.07893	2.28788
202797_at	NM_014016	Hs.156509	SAC1 suppressor of actin mutations 1-like (yeast)	SACM1L	chr3p21.3	34.9367	2.62628
202778_s_at	NM_003453	Hs.644041	zinc finger, MYM-type 2	ZMYM2	chr13q11-q12	33.1871	3.36795
202735_at	NM_006579	Hs.30619	emopamil binding protein (sterol isomerase)	EBP	chrXp11.23-p11.22	14.5378	2.0379
202705_at	NM_004701	Hs.194698	cyclin B2	CCNB2	chr15q22.2	5.38976	6.1808
202697_at	NM_007006	Hs.528834	nudix (nucleoside diphosphate linked moiety X)-type motif 21	NUDT21	chr16q13	2.36932	4.00012
202691_at	NM_006938	Hs.464734	small nuclear ribonucleoprotein D1 polypeptide 16kDa	SNRPD1	chr18q11.2	3.65307	3.42513
202690_s_at	BC001721	Hs.464734	small nuclear ribonucleoprotein D1 polypeptide 16kDa	SNRPD1	chr18q11.2	3.13997	5.68688
202666_s_at	NM_004301	Hs.435326	actin-like 6A	ACTL6A	chr3q26.33	8.36966	3.28093
202653_s_at	BC003404	Hs.529272	membrane-associated ring finger (C3HC4) 7	07-mars	chr2q24.2	10.9006	2.96723
202647_s_at	NM_002524	Hs.486502	neuroblastoma RAS viral (v-ras) oncogene homolog	NRAS	chr1p13.2	2.19953	2.09024
202611_s_at	AI971089	Hs.407604	cofactor required for Sp1 transcriptional activation, subunit 2, 150kDa	CRSP2	chrXp11.4-p11.2	4.18722	2.09956
202610_s_at	AF135802	Hs.407604	cofactor required for Sp1 transcriptional activation, subunit 2, 150kDa	CRSP2	chrXp11.4-p11.2	9.62398	2.56778
202603_at	N51370	Hs.651449	Clone MO-30 mRNA sequence			8.79379	2.00697
202602_s_at	NM_014500	Hs.204475	HIV-1 Tat specific factor 1	HTATSF1	chrXq26.1-q27.2	5.4777	2.41912
202589_at	NM_001071	Hs.592338	thymidylate synthetase	TYMS	chr18p11.32	3.09621	4.56601
202567_at	NM_004175	Hs.356549	small nuclear ribonucleoprotein D3 polypeptide 18kDa	SNRPD3	chr22q11.23	2.58811	8.2758
202562_s_at	AL136658	Hs.15106	chromosome 14 open reading frame 1	C14orf1	chr14q24.3	5.94182	2.88081
202543_s_at	BC005359	Hs.151413	glia maturation factor, beta	GMFB	chr14q22.2	6.28918	4.314
202540_s_at	NM_000859	Hs.643495	3-hydroxy-3-methylglutaryl-Coenzyme A reductase	HMGCR	chr5q13.3-q14	2.59027	3.54482
202539_s_at	AL518627	Hs.643495	3-hydroxy-3-methylglutaryl-Coenzyme A reductase	HMGCR	chr5q13.3-q14	2.94127	3.15134
202536_at	AK002165	Hs.476930	chromatin modifying protein 2B	CHMP2B	chr3p11.2	6.64014	2.82576
202534_x_at	NM_000791	Hs.83765	dihydrofolate reductase	DHFR	chr5q11.2-q13.2	2.40165	2.75236
202532_s_at	BC000192	Hs.83765	dihydrofolate reductase	DHFR	chr5q11.2-q13.2	3.65082	2.27809
202505_at	NM_003092	Hs.280378	small nuclear ribonucleoprotein polypeptide B''	SNRPB2	chr20p12.2-p11.22	2.42559	2.65934
202413_s_at	NM_003368	Hs.35086	ubiquitin specific peptidase 1	USP1	chr1p31.3	4.37242	3.60698
202412_s_at	AW499935	Hs.35086	ubiquitin specific peptidase 1	USP1	chr1p31.3	8.43257	3.00696
202396_at	NM_006706	Hs.443465	transcription elongation regulator 1	TCERG1	chr5q31	9.7462	2.53955
202347_s_at	AB022435	Hs.50308	huntingtin interacting protein 2	HIP2	chr4p14	2.61908	4.48085
202346_at	NM_005339	Hs.50308	huntingtin interacting protein 2	HIP2	chr4p14	10.2597	3.38835
202330_s_at	NM_003362	Hs.191334	uracil-DNA glycosylase	UNG	chr12q23-q24.1	44.5951	6.59217
202303_x_at	NM_003601	Hs.589489	SWI/SNF related, matrix associated, actin dependent regulator of chromatin, subfamily a, member 5	SMARCA5	chr4q31.1-q31.2	6.91251	5.51764
202268_s_at	NM_003905	Hs.460978	amyloid beta precursor protein binding protein 1	APPBP1	chr16q22	3.75064	4.82033
202234_s_at	BF511091	Hs.75231	solute carrier family 16, member 1 (monocarboxylic acid transporter 1)	SLC16A1	chr1p12	2.2196	6.13441
202200_s_at	NM_003137	Hs.443861	SFRS protein kinase 1	SRPK1	chr6p21.3-p21.2	3.72577	2.6356
202188_at	NM_014669	Hs.276878	nucleoporin 93kDa	NUP93	chr16q13	3.75443	4.40128
202184_s_at	NM_018230	Hs.12457	nucleoporin 133kDa	NUP133	chr1q42.13	41.8317	3.07176
202138_x_at	NM_006303	Hs.301613	JTV1 gene	JTV1	chr7p22	3.60258	2.50919
202116_at	NM_006268	Hs.13495	D4, zinc and double PHD fingers family 2	DPF2	chr11q13	6.10325	2.12459
202107_s_at	NM_004526	Hs.477481	MCM2 minichromosome maintenance deficient 2, mitotin (S. cerevisiae)	MCM2	chr3q21	4.85534	6.47904
202097_at	NM_005124	Hs.633334	nucleoporin 153kDa	NUP153	chr6p22.3	3.23987	4.50251
202066_at	AA195259	Hs.530749	protein tyrosine phosphatase, receptor type, f polypeptide (PTPRF), interacting protein (liprin), alpha 1	PPFIA1	chr11q13.3	14.2822	2.47163
202052_s_at	NM_015577	Hs.431400	retinoic acid induced 14	RAI14	chr5p13.3-p13.2	3.01632	2.92645
202043_s_at	NM_004595	Hs.288487	spermine synthase	SMS	chrXp22.1	2.21015	3.52343
202016_at	NM_002402	Hs.270978	mesoderm specific transcript homolog (mouse)	MEST	chr7q32	3.04499	3.1046
202001_s_at	NM_002490	Hs.274416	NADH dehydrogenase (ubiquinone) 1 alpha subcomplex, 6, 14kDa	NDUFA6	chr22q13.2-q13.31	5.50874	2.42007
201973_s_at	AL550875	Hs.530000	chromosome 7 open reading frame 28A	C7orf28A	chr7p22.1	10.9657	2.47478
201970_s_at	NM_002482	Hs.319334	nuclear autoantigenic sperm protein (histone-binding)	NASP	chr1p34.1	9.73539	10.9086
201969_at	AW003362	Hs.319334	nuclear autoantigenic sperm protein (histone-binding)	NASP	chr1p34.1	3.05233	2.39327
201948_at	NM_013285	Hs.75528	guanine nucleotide binding protein-like 2 (nucleolar)	GNL2	chr1p34.3	4.56146	4.25011
201897_s_at	NM_001826	Hs.374378	CDC28 protein kinase regulatory subunit 1B	CKS1B	chr1q21.2	11.4119	7.02482
201890_at	BE966236	Hs.226390	ribonucleotide reductase M2 polypeptide	RRM2	chr2p25-p24	23.7748	10.0219
201873_s_at	NM_002940	Hs.12013	ATP-binding cassette, sub-family E (OABP), member 1	ABCE1	chr4q31	3.84741	3.1675
201831_s_at	BE875592	Hs.435714	p21/Cdc42/Rac1-activated kinase 1 (STE20 homolog, yeast) /// vesicle docking protein p115	PAK1 /// VDP	chr11q13-q14 /// chr4q21.1	2.87155	5.10107
201818_at	NM_024830	Hs.368853	acyltransferase like 2	AYTL2	chr5p15.33	5.10054	2.32983
201795_at	NM_002296	Hs.435166	lamin B receptor	LBR	chr1q42.1	10.5701	2.38689
201767_s_at	NM_018127	Hs.434232	elaC homolog 2 (E. coli)	ELAC2	chr17p11.2	2.10555	2.43864
201746_at	NM_000546	Hs.408312	tumor protein p53 (Li-Fraumeni syndrome)	TP53	chr17p13.1	4.05805	2.56727
201724_s_at	NM_020474	Hs.514806	UDP-N-acetyl-alpha-D-galactosamine:polypeptide N-acetylgalactosaminyltransferase 1 (GalNAc-T1)	GALNT1	chr18q12.1	3.33514	2.77087
201722_s_at	AV692127	Hs.514806	UDP-N-acetyl-alpha-D-galactosamine:polypeptide N-acetylgalactosaminyltransferase 1 (GalNAc-T1)	GALNT1	chr18q12.1	6.57929	2.94964
201714_at	NM_001070	Hs.279669	tubulin, gamma 1	TUBG1	chr17q21	2.91654	3.0574
201713_s_at	D42063	Hs.590897	RAN binding protein 2	RANBP2	chr2q12.3	4.7042	2.46366
201697_s_at	NM_001379	Hs.202672	DNA (cytosine-5-)-methyltransferase 1	DNMT1	chr19p13.2	15.5316	2.22972
201687_s_at	NM_006595	Hs.435771	apoptosis inhibitor 5	API5	chr11p12-q12	6.31194	2.20361
201681_s_at	AB011155	Hs.500245	discs, large homolog 5 (Drosophila)	DLG5	chr10q23	2.90126	2.96361
201664_at	AL136877	Hs.58992	structural maintenance of chromosomes 4	SMC4	chr3q26.1	3.84853	3.61831
201663_s_at	NM_005496	Hs.58992	structural maintenance of chromosomes 4	SMC4	chr3q26.1	2.10375	2.74849
201636_at	BG025078	Hs.478407	fragile X mental retardation, autosomal homolog 1	FXR1	chr3q28	3.9295	2.44777
201635_s_at	AI990766	Hs.478407	fragile X mental retardation, autosomal homolog 1	FXR1	chr3q28	3.15042	2.50269
201624_at	NM_001349	Hs.503787	aspartyl-tRNA synthetase	DARS	chr2q21.3	4.44464	2.12763
201619_at	NM_006793	Hs.523302	peroxiredoxin 3	PRDX3	chr10q25-q26	2.66007	2.49041
201606_s_at	BE796924	Hs.506652	PWP1 homolog (S. cerevisiae)	PWP1	chr12q23.3	10.6349	3.20022
201603_at	AI817061	Hs.49582	protein phosphatase 1, regulatory (inhibitor) subunit 12A	PPP1R12A	chr12q15-q21	31.1257	2.04882
201595_s_at	NM_018471	Hs.368598	zinc finger CCCH-type containing 15	ZC3H15	chr2q32.1	3.59238	2.32145
201586_s_at	NM_005066	Hs.355934	splicing factor proline/glutamine-rich (polypyrimidine tract binding protein associated)	SFPQ	chr1p34.3	8.44663	3.71877
201560_at	NM_013943	Hs.440544	chloride intracellular channel 4	CLIC4	chr1p36.11	3.65811	2.63666
201558_at	NM_003610	Hs.371698	RAE1 RNA export 1 homolog (S. pombe)	RAE1	chr20q13.31	4.08011	2.17614
201529_s_at	NM_002945	Hs.461925	replication protein A1, 70kDa	RPA1	chr17p13.3	4.13558	2.39944
201528_at	BG398414	Hs.461925	replication protein A1, 70kDa	RPA1	chr17p13.3	15.1197	4.09887
201518_at	NM_006807	Hs.77254	chromobox homolog 1 (HP1 beta homolog Drosophila )	CBX1	chr17q	2.57169	4.94715
201517_at	BC001255	Hs.591671	nuclear cap binding protein subunit 2, 20kDa	NCBP2	chr3q29	12.0797	2.17676
201515_s_at	NM_004622	Hs.75066	translin	TSN	chr2q21.1	2.22683	2.85477
201503_at	BG500067	Hs.587054	GTPase activating protein (SH3 domain) binding protein 1	G3BP1	chr5q33.1	2.47622	4.68231
201501_s_at	NM_002092	Hs.309763	G-rich RNA sequence binding factor 1	GRSF1	chr4q13	3.68599	3.28081
201498_at	AI160440	Hs.386939	ubiquitin specific peptidase 7 (herpes virus-associated)	USP7	chr16p13.3	3.45161	2.47314
201477_s_at	NM_001033	Hs.558393	ribonucleotide reductase M1 polypeptide	RRM1	chr11p15.5	2.06914	3.18949
201458_s_at	NM_004725	Hs.418533	BUB3 budding uninhibited by benzimidazoles 3 homolog (yeast)	BUB3	chr10q26	9.91655	2.59092
201456_s_at	AU160695	Hs.418533	BUB3 budding uninhibited by benzimidazoles 3 homolog (yeast)	BUB3	chr10q26	3.70097	2.82825
201437_s_at	NM_001968	Hs.249718	eukaryotic translation initiation factor 4E	EIF4E	chr4q21-q25	27.6857	3.82015
201436_at	AI742789	Hs.249718	eukaryotic translation initiation factor 4E	EIF4E	chr4q21-q25	21.3326	3.34071
201424_s_at	NM_003589	Hs.339735	cullin 4A	CUL4A	chr13q34	2.51992	2.56712
201317_s_at	NM_002787	Hs.333786	proteasome (prosome, macropain) subunit, alpha type, 2 /// poliovirus receptor related immunoglobulin domain containing	PSMA2 /// PVRIG	chr7p13 /// chr7q22.1	4.82692	3.30325
201316_at	AL523904	Hs.333786	proteasome (prosome, macropain) subunit, alpha type, 2	PSMA2	chr7p13	4.44833	2.40201
201291_s_at	AU159942	Hs.156346	topoisomerase (DNA) II alpha 170kDa	TOP2A	chr17q21-q22	10.8117	7.00408
201274_at	NM_002790	Hs.485246	proteasome (prosome, macropain) subunit, alpha type, 5	PSMA5	chr1p13	5.10956	3.76574
201263_at	NM_003191	Hs.481860	threonyl-tRNA synthetase	TARS	chr5p13.2	2.05047	8.50235
201252_at	NM_006503	Hs.211594	proteasome (prosome, macropain) 26S subunit, ATPase, 4 /// similar to 26S protease regulatory subunit 6B (MIP224) (MB67-interacting protein) (TAT-binding protein 7) (TBP-7)	PSMC4 /// LOC652826	chr19q13.11-q13.13	3.14133	2.54848
201210_at	NM_001356	Hs.380774	DEAD (Asp-Glu-Ala-Asp) box polypeptide 3, X-linked	DDX3X	chrXp11.3-p11.23	11.984	2.00934
201202_at	NM_002592	Hs.147433	proliferating cell nuclear antigen	PCNA	chr20pter-p12	49.3659	6.66245
201197_at	NM_001634	Hs.159118	adenosylmethionine decarboxylase 1	AMD1	chr6q21-q22	21.7888	2.55976
201193_at	NM_005896	Hs.593422	isocitrate dehydrogenase 1 (NADP+), soluble	IDH1	chr2q33.3	10.5908	4.84934
201139_s_at	NM_003142	Hs.632535	Sjogren syndrome antigen B (autoantigen La)	SSB	chr2q31.1	14.8339	5.68573
201138_s_at	BG532929	Hs.632535	Sjogren syndrome antigen B (autoantigen La)	SSB	chr2q31.1	4.58173	2.96273
201111_at	AF053641	Hs.90073	CSE1 chromosome segregation 1-like (yeast)	CSE1L	chr20q13	2.58925	6.69312
201100_s_at	NM_004652	Hs.77578	ubiquitin specific peptidase 9, X-linked	USP9X	chrXp11.4	3.92649	6.353
201099_at	AA824386	Hs.77578	ubiquitin specific peptidase 9, X-linked	USP9X	chrXp11.4	5.55906	3.41224
201091_s_at	BE748755	Hs.381189	chromobox homolog 3 (HP1 gamma homolog, Drosophila) /// similar to chromobox homolog 3	CBX3 /// LOC653972	chr7p15.2	2.5488	4.2107
201088_at	NM_002266	Hs.632749	karyopherin alpha 2 (RAG cohort 1, importin alpha 1) /// similar to Importin alpha-2 subunit (Karyopherin alpha-2 subunit) (SRP1-alpha) (RAG cohort protein 1)	KPNA2 /// LOC728860	chr17q23.1-q23.3	4.34526	8.44054
201054_at	BE966599	Hs.96996	heterogeneous nuclear ribonucleoprotein A0	HNRPA0	chr5q31	2.43658	2.80185
201031_s_at	NM_005520	Hs.604001	heterogeneous nuclear ribonucleoprotein H1 (H)	HNRPH1	chr5q35.3	3.25997	2.00194
201027_s_at	NM_015904	Hs.158688	eukaryotic translation initiation factor 5B	EIF5B	chr2p11.1-q11.1	2.88512	2.31283
201024_x_at	BG261322	Hs.158688	eukaryotic translation initiation factor 5B	EIF5B	chr2p11.1-q11.1	30.5579	2.81891
201019_s_at	NM_001412	Hs.522590	eukaryotic translation initiation factor 1A, X-linked /// eukaryotic translation initiation factor 1A pseudogene 1	EIF1AX /// EIF1AP1	chrXp22.12 /// chr1p36.13	5.66855	2.14766
201017_at	BG149698	Hs.522590	eukaryotic translation initiation factor 1A, X-linked	EIF1AX	chrXp22.12	2.93407	2.33731
201016_at	BE542684	Hs.522590	eukaryotic translation initiation factor 1A, X-linked	EIF1AX	chrXp22.12	2.51641	3.42828
201001_s_at	BG164064	Hs.420529	ubiquitin-conjugating enzyme E2 variant 1 /// ubiquitin-conjugating enzyme E2 variant 1	UBE2V1 /// Kua-UEV	chr20q13.2	2.3762	2.06638
200995_at	AI741392	Hs.643522	Importin 7	IPO7	chr11p15.4	5.50023	2.27472
200944_s_at	NM_004965	Hs.356285	high-mobility group nucleosome binding domain 1	HMGN1	chr21q22.3|21q22.2	3.51202	4.12557
200943_at	NM_004965	Hs.356285	high-mobility group nucleosome binding domain 1	HMGN1	chr21q22.3|21q22.2	2.67306	2.93616
200873_s_at	NM_006585	Hs.125113	chaperonin containing TCP1, subunit 8 (theta)	CCT8	chr21q22.11	4.6241	4.61705
200790_at	NM_002539	Hs.467701	ornithine decarboxylase 1	ODC1	chr2p25	6.6659	3.59712
200749_at	BF112006	Hs.10842	RAN, member RAS oncogene family	RAN	chr12q24.3	4.65488	2.92449
200733_s_at	U48296	Hs.227777	protein tyrosine phosphatase type IVA, member 1	PTP4A1	chr6q12	4.2919	2.23024
200726_at	NM_002710	Hs.79081	protein phosphatase 1, catalytic subunit, gamma isoform	PPP1CC	chr12q24.1-q24.2	2.31091	2.62267
200713_s_at	NM_012325	Hs.472437	microtubule-associated protein, RP/EB family, member 1	MAPRE1	chr20q11.1-11.23	5.4019	3.3561
200686_s_at	NM_004768	Hs.479693	splicing factor, arginine/serine-rich 11	SFRS11	chr1p31	3.70057	3.35766
200627_at	BC003005	Hs.50425	prostaglandin E synthase 3 (cytosolic)	PTGES3	chr12q13.3|12	6.18105	2.78547
200608_s_at	NM_006265	Hs.81848	RAD21 homolog (S. pombe)	RAD21	chr8q24	5.1746	2.52139
200595_s_at	NM_003750		eukaryotic translation initiation factor 3, subunit 10 theta, 150/170kDa	EIF3S10	chr10q26	4.84276	2.76881
200071_at	BF224259	Hs.632093	survival motor neuron domain containing 1 /// survival motor neuron domain containing 1	SMNDC1	chr10q23	11.6702	4.07357
200069_at	AI656011	Hs.584842	squamous cell carcinoma antigen recognized by T cells 3 /// squamous cell carcinoma antigen recognized by T cells 3	SART3	chr12q24.1	3.66334	3.5415
200063_s_at	BC002398	Hs.557550	nucleophosmin (nucleolar phosphoprotein B23, numatrin) /// nucleophosmin (nucleolar phosphoprotein B23, numatrin)	NPM1	chr5q35	2.61705	2.301
200020_at	NM_007375	Hs.300624	TAR DNA binding protein /// TAR DNA binding protein	TARDBP	chr1p36.22	5.84848	3.66402
200016_x_at	NM_002136	Hs.651282	heterogeneous nuclear ribonucleoprotein A1 /// heterogeneous nuclear ribonucleoprotein A1	HNRPA1	chr12q13.1	2.38072	2.15466
200009_at	NM_001494	Hs.299055	GDP dissociation inhibitor 2 /// GDP dissociation inhibitor 2	GDI2	chr10p15	3.08187	2.73882

## Sheet: oocyte signature
Probe Set ID	Representative Public ID	UniGene ID	Gene Title	Gene Symbol	Chromosomal Location	Fold Change_Oocytes
214957_at	BF594459	Hs.2149	actin-like 8	ACTL8	chr1p36.2-p35	158.294
222361_at	AI433261	Hs.551805	similar to tubulin, beta 8	LOC643224	chr9q34.3	135.674
211915_s_at	U83110	Hs.551805	tubulin, beta polypeptide 4, member Q /// tubulin, beta polypeptide 4, member Q /// tubulin, beta 8 /// tubulin, beta 8 /// similar to tubulin, beta 8 /// similar to tubulin, beta 8 /// similar to tubulin, beta 8 /// similar to tubulin, beta 8 /// similar	TUBB4Q /// TUBB8 /// LOC643224 /// LOC728247 /// LOC730613	chr4q35 /// chr10p15.3 /// chr9q34.3 /// chr3q29	97.4025
209884_s_at	AF047033	Hs.250072	solute carrier family 4, sodium bicarbonate cotransporter, member 7	SLC4A7	chr3p22	85.2084
214314_s_at	BE138647	Hs.158688	eukaryotic translation initiation factor 5B	EIF5B	chr2p11.1-q11.1	70.2441
213879_at	AV726646	Hs.592555	Transcribed locus			62.1524
205628_at	NM_000947	Hs.485640	primase, polypeptide 2A, 58kDa	PRIM2A	chr6p12-p11.1	59.6151
45633_at	AI421812	Hs.47125	GINS complex subunit 3 (Psf3 homolog)	GINS3	chr16q21	56.1637
205528_s_at	X79990	Hs.368431	runt-related transcription factor 1; translocated to, 1 (cyclin D-related)	RUNX1T1	chr8q22	53.8514
209681_at	AF153330	Hs.30246	solute carrier family 19 (thiamine transporter), member 2	SLC19A2	chr1q23.3	50.569
212479_s_at	AK022815	Hs.75277	required for meiotic nuclear division 5 homolog A (S. cerevisiae)	RMND5A	chr2p11.2	47.5875
204224_s_at	NM_000161	Hs.86724	GTP cyclohydrolase 1 (dopa-responsive dystonia)	GCH1	chr14q22.1-q22.2	47.0287
219736_at	NM_018700	Hs.519514	tripartite motif-containing 36	TRIM36	chr5q22.3	46.8051
204433_s_at	U28164	Hs.48513	spermatogenesis associated 2	SPATA2	chr20q13.1-q13.2	46.238
220129_at	NM_017826	Hs.124519	spermatogenesis and oogenesis specific basic helix-loop-helix 2	SOHLH2	chr13q13.3	46.2204
203533_s_at	NM_003478	Hs.440320	cullin 5	CUL5	chr11q22-q23	45.8628
204148_s_at	NM_012230	Hs.380923	zona pellucida glycoprotein 3 (sperm receptor) /// POM (POM121 homolog, rat) and ZP3 fusion /// Meis1, myeloid ecotropic viral integration site 1 homolog 3 (mouse)	ZP3 /// POMZP3 /// MEIS3	chr7q11.23 /// chr19q13.32	45.2942
220766_at	NM_017589		B-cell translocation gene 4	BTG4	chr11q23	44.6547
217986_s_at	NM_013448	Hs.509140	bromodomain adjacent to zinc finger domain, 1A	BAZ1A	chr14q12-q13	40.5276
207098_s_at	NM_017927	Hs.478383	mitofusin 1	MFN1	chr3q26.32	40.0234
204094_s_at	NM_014779	Hs.644065	TSC22 domain family, member 2	TSC22D2	chr3q25.1	39.725
209576_at	AL049933	Hs.134587	guanine nucleotide binding protein (G protein), alpha inhibiting activity polypeptide 1	GNAI1	chr7q21	37.252
213943_at	X99268	Hs.66744	twist homolog 1 (acrocephalosyndactyly 3; Saethre-Chotzen syndrome) (Drosophila)	TWIST1	chr7p21.2	36.7166
214316_x_at	AI378706	Hs.515162	Calreticulin	CALR	chr19p13.3-p13.2	36.3693
201769_at	NM_014666	Hs.644000	clathrin interactor 1	CLINT1	chr5q23.1-q33.3	35.7107
213813_x_at	AI345238					35.0568
204137_at	NM_003272	Hs.498160	G protein-coupled receptor 137B	GPR137B	chr1q42-q43	32.7751
218528_s_at	NM_022781	Hs.333503	ring finger protein 38	RNF38	chr9p13	32.5021
203502_at	NM_001724	Hs.198365	2,3-bisphosphoglycerate mutase /// 2,3-bisphosphoglycerate mutase	BPGM	chr7q31-q34	31.5397
214124_x_at	AL043487					31.0066
208080_at	NM_003158	Hs.250822	aurora kinase A	AURKA	chr20q13.2-q13.3	30.8962
203531_at	BF435809	Hs.440320	cullin 5	CUL5	chr11q22-q23	30.6592
217985_s_at	AA102574	Hs.509140	bromodomain adjacent to zinc finger domain, 1A	BAZ1A	chr14q12-q13	30.6343
213951_s_at	BE964655		PSMC3 interacting protein	PSMC3IP	chr17q12-q21	29.9453
34225_at	AF101434	Hs.21771	Wolf-Hirschhorn syndrome candidate 2	WHSC2	chr4p16.3	29.2938
218871_x_at	NM_018590	Hs.180758	chondroitin sulfate GalNAcT-2	GALNACT-2	chr10q11.21	28.8716
215450_at	W87901					28.664
219034_at	NM_017851	Hs.30634	poly (ADP-ribose) polymerase family, member 16	PARP16	chr15q22.31	28.5194
207545_s_at	NM_003744	Hs.585653	numb homolog (Drosophila)	NUMB	chr14q24.3	28.1506
203529_at	NM_016294	Hs.584019	protein phosphatase 6, catalytic subunit	PPP6C	chr9q33.3	27.8834
212900_at	AJ131244	Hs.595540	SEC24 related gene family, member A (S. cerevisiae)	SEC24A	chr5q31.1	27.5854
203493_s_at	AL525206	Hs.101014	centrosomal protein 57kDa	CEP57	chr11q21	27.5849
203302_at	NM_000788	Hs.709	deoxycytidine kinase	DCK	chr4q13.3-q21.1	27.5481
221064_s_at	NM_023076	Hs.643536	chromosome 16 open reading frame 28	C16orf28	chr16p13.3	27.3123
210910_s_at	BC000487		POM (POM121 homolog, rat) and ZP3 fusion	POMZP3	chr7q11.23	26.4945
216060_s_at	AK021890	Hs.19156	dishevelled associated activator of morphogenesis 1	DAAM1	chr14q23.1	26.2572
219573_at	NM_017640	Hs.145481	leucine rich repeat containing 16	LRRC16	chr6p22.2	26.2549
39318_at	X82240	Hs.2484	T-cell leukemia/lymphoma 1A	TCL1A	chr14q32.1	26.0277
213331_s_at	AV700007	Hs.481181	NIMA (never in mitosis gene a)-related kinase 1	NEK1	chr4q33	25.6791
212800_at	AI740832	Hs.518417	syntaxin 6	STX6	chr1q25.3	25.3495
201776_s_at	AK001487		KIAA0494	KIAA0494	chr1pter-p22.1	24.3812
47608_at	AI697401	Hs.520145	tight junction associated protein 1 (peripheral)	TJAP1	chr6p21.1	24.0541
37152_at	L07592	Hs.485196	peroxisome proliferator-activated receptor delta	PPARD	chr6p21.2-p21.1	23.841
202079_s_at	AI633774	Hs.535711	trafficking protein, kinesin binding 1	TRAK1	chr3p25.3-p24.1	23.7177
207678_s_at	NM_007017	Hs.529462	SRY (sex determining region Y)-box 30	SOX30	chr5q33	23.238
218617_at	NM_017646	Hs.356554	tRNA isopentenyltransferase 1	TRIT1	chr1p35.3-p34.1	23.2116
218271_s_at	NM_018622	Hs.478469	presenilin associated, rhomboid-like	PARL	chr3q27.1	22.6459
208511_at	NM_021000	Hs.647156	pituitary tumor-transforming 3	PTTG3	chr8q13.1	22.6287
211678_s_at	AF090934	Hs.144949	zinc finger protein 313 /// zinc finger protein 313	ZNF313	chr20q13.13	22.3474
205190_at	NM_002670	Hs.203637	plastin 1 (I isoform)	PLS1	chr3q23	22.171
216246_at	AF113008					21.9446
202324_s_at	NM_022735	Hs.520207	acyl-Coenzyme A binding domain containing 3	ACBD3	chr1q42.12	21.7939
208445_s_at	NM_023005	Hs.647016	bromodomain adjacent to zinc finger domain, 1B	BAZ1B	chr7q11.23	21.3415
203250_at	NM_014892	Hs.591329	RNA binding motif protein 16	RBM16	chr6q25.1-q25.3	21.0624
221982_x_at	AA034498	Hs.444619	L antigen family, member 3	LAGE3	chrXq28	21.0017
213188_s_at	AI823896	Hs.607776	MYC induced nuclear antigen	MINA	chr3q11.2	20.9453
206588_at	NM_001351	Hs.131179	deleted in azoospermia-like	DAZL	chr3p24.3	20.8585
212945_s_at	BE502432	Hs.187569	MAX gene associated	MGA	chr15q14	20.8092
214053_at	AW772192	Hs.390729	v-erb-a erythroblastic leukemia viral oncogene homolog 4 (avian)	ERBB4	chr2q33.3-q34	20.7542
201212_at	D55696	Hs.18069	legumain	LGMN	chr14q32.1	20.4984
204449_at	NM_005388	Hs.271749	phosducin-like	PDCL	chr9q12-q13	20.4954
204113_at	NM_006560	Hs.632137	CUG triplet repeat, RNA binding protein 1	CUGBP1	chr11p11	20.4513
212609_s_at	U79271	Hs.498292	V-akt murine thymoma viral oncogene homolog 3 (protein kinase B, gamma)	AKT3	chr1q43-q44	20.3905
210283_x_at	BC005295	Hs.482038	poly(A) binding protein interacting protein 1	PAIP1	chr5p12	19.9015
214030_at	BE501352	Hs.643583	hypothetical protein DKFZp667G2110	DKFZp667G2110	chr3q11.2	19.8036
202973_x_at	NM_014883	Hs.97270	family with sequence similarity 13, member A1	FAM13A1	chr4q22.1	19.6477
202146_at	AA747426	Hs.7879	interferon-related developmental regulator 1	IFRD1	chr7q22-q31	19.3206
209063_x_at	BF248165	Hs.482038	poly(A) binding protein interacting protein 1	PAIP1	chr5p12	19.2422
202466_at	NM_006999	Hs.481542	polymerase (DNA directed) sigma	POLS	chr5p15	19.1495
220306_at	NM_017709	Hs.356216	family with sequence similarity 46, member C	FAM46C	chr1p12	18.9883
204194_at	NM_001186	Hs.154276	BTB and CNC homology 1, basic leucine zipper transcription factor 1	BACH1	chr21q22.11	18.5429
204900_x_at	NM_003864	Hs.591715	Sin3A-associated protein, 30kDa	SAP30	chr4q34.1	18.5361
210814_at	U47050	Hs.150981	transient receptor potential cation channel, subfamily C, member 3	TRPC3	chr4q27	18.5193
202837_at	NM_006700	Hs.5148	TRAF-type zinc finger domain containing 1	TRAFD1	chr12q	18.4902
218202_x_at	NM_022915	Hs.203559	mitochondrial ribosomal protein L44	MRPL44	chr2q36.1	18.4627
204438_at	NM_002438	Hs.75182	mannose receptor, C type 1 /// mannose receptor, C type 1-like 1	MRC1 /// MRC1L1	chr10p12.33	18.451
220122_at	NM_024717	Hs.591248	multiple C2 domains, transmembrane 1	MCTP1	chr5q15	18.4263
201407_s_at	AI186712	Hs.645284	protein phosphatase 1, catalytic subunit, beta isoform	PPP1CB	chr2p23	18.3953
214001_x_at	AW302047	Hs.406620	Ribosomal protein S10	RPS10	chr6p21.31	18.1996
212966_at	AL043112	Hs.632767	hypermethylated in cancer 2	HIC2	chr22q11.21	17.8404
213705_at	AW301861	Hs.592466	CDNA FLJ30007 fis, clone 3NB692000012			17.8326
202163_s_at	NM_004779	Hs.26703	CCR4-NOT transcription complex, subunit 8	CNOT8	chr5q31-q33	17.7509
205381_at	NM_005824	Hs.567412	leucine rich repeat containing 17	LRRC17	chr7q22.1	17.5464
220011_at	NM_024037	Hs.149305	chromosome 1 open reading frame 135	C1orf135	chr1p36.11	17.4306
202980_s_at	AI953523	Hs.295923	seven in absentia homolog 1 (Drosophila)	SIAH1	chr16q12	17.1904
219578_s_at	NM_030594	Hs.547988	cytoplasmic polyadenylation element binding protein 1	CPEB1	chr15q25.2	17.0237
213883_s_at	AA012917	Hs.276876	TM2 domain containing 1	TM2D1	chr1p31.3	16.9948
212867_at	AI040324	Hs.595378	CDNA clone IMAGE:5314178 /// CDNA clone IMAGE:5314178			16.7964
201579_at	NM_005245	Hs.481371	FAT tumor suppressor homolog 1 (Drosophila)	FAT	chr4q35	16.5603
201880_at	AL040708	Hs.268787	Ariadne homolog, ubiquitin-conjugating enzyme E2 binding protein, 1 (Drosophila)	ARIH1	chr15q24	16.5523
218543_s_at	NM_022750	Hs.12646	poly (ADP-ribose) polymerase family, member 12	PARP12	chr7q34	16.4704
219540_at	AU150728	Hs.460645	zinc finger protein 267	ZNF267	chr16p11.2	16.3899
217047_s_at	AK027138	Hs.97270	family with sequence similarity 13, member A1	FAM13A1	chr4q22.1	16.1842
205070_at	NM_019071	Hs.489811	inhibitor of growth family, member 3	ING3	chr7q31	15.9735
201026_at	AB018284	Hs.158688	eukaryotic translation initiation factor 5B	EIF5B	chr2p11.1-q11.1	15.954
218331_s_at	NM_017782	Hs.432548	chromosome 10 open reading frame 18	C10orf18	chr10p15.1	15.7601
220190_s_at	NM_006873		TFIIA-alpha/beta-like factor /// stoned B/TFIIA-alpha/beta-like factor	ALF /// SALF	chr2p16.3	15.7082
218942_at	NM_024779	Hs.144502	phosphatidylinositol-4-phosphate 5-kinase, type II, gamma	PIP5K2C	chr12q13.3	15.4874
212074_at	BE972774	Hs.438072	unc-84 homolog A (C. elegans)	UNC84A	chr7p22.3	15.2712
209176_at	AI332962					15.104
221314_at	NM_005260	Hs.25022	growth differentiation factor 9	GDF9	chr5q31.1	15.0835
204920_at	AF154830	Hs.149252	carbamoyl-phosphate synthetase 1, mitochondrial	CPS1	chr2q35	14.9868
208942_s_at	BE866511	Hs.592561	translocation protein 1	TLOC1	chr3q26.2	14.7427
216268_s_at	U77914	Hs.224012	jagged 1 (Alagille syndrome)	JAG1	chr20p12.1-p11.23	14.7369
205854_at	AK024246		tubby like protein 3	TULP3	chr12p13.3	14.5992
35254_at	AB007447	Hs.5148	TRAF-type zinc finger domain containing 1	TRAFD1	chr12q	14.5143
200914_x_at	BF589024	Hs.509414	kinectin 1 (kinesin receptor)	KTN1	chr14q22.1	14.4743
203356_at	BE349584	Hs.631920	calpain 7	CAPN7	chr3p24	14.4489
220321_s_at	NM_024584	Hs.21081	coiled-coil domain containing 121	CCDC121	chr2p23.2	14.4159
37433_at	AF077954	Hs.634224	protein inhibitor of activated STAT, 2	PIAS2	chr18q21.1	14.4106
212930_at	AW576457	Hs.506276	ATPase, Ca++ transporting, plasma membrane 1	ATP2B1	chr12q21.3	14.3432
218373_at	NM_022476	Hs.380897	fused toes homolog (mouse)	FTS	chr16q12.2	14.3225
202141_s_at	BC003090	Hs.531713	COP9 constitutive photomorphogenic homolog subunit 8 (Arabidopsis)	COPS8	chr2q37.3	14.0943
209098_s_at	U61276	Hs.224012	jagged 1 (Alagille syndrome)	JAG1	chr20p12.1-p11.23	14.0926
203429_s_at	NM_016227	Hs.204559	chromosome 1 open reading frame 9	C1orf9	chr1q24	13.9811
202230_s_at	NM_006387	Hs.631627	calcium homeostasis endoplasmic reticulum protein	CHERP	chr19p13.1	13.9487
205709_s_at	NM_001263	Hs.444924	CDP-diacylglycerol synthase (phosphatidate cytidylyltransferase) 1	CDS1	chr4q21.23	13.7284
207933_at	NM_003460	Hs.73982	zona pellucida glycoprotein 2 (sperm receptor)	ZP2	chr16p12	13.7188
204165_at	NM_003931	Hs.75850	WAS protein family, member 1	WASF1	chr6q21-q22	13.7106
203629_s_at	AU152134	Hs.239631	component of oligomeric golgi complex 5	COG5	chr7q22-q31	13.7022
212180_at	AK000311	Hs.592205	v-crk sarcoma virus CT10 oncogene homolog (avian)-like	CRKL	chr22q11|22q11.21	13.6257
205596_s_at	AY014180	Hs.651125	SMAD specific E3 ubiquitin protein ligase 2	SMURF2	chr17q22-q23	13.5891
220145_at	NM_024826	Hs.61271	microtubule-associated protein 9	MAP9	chr4q32.1	13.5085
215716_s_at	L14561	Hs.506276	ATPase, Ca++ transporting, plasma membrane 1	ATP2B1	chr12q21.3	13.4021
221558_s_at	AF288571	Hs.555947	lymphoid enhancer-binding factor 1	LEF1	chr4q23-q25	13.2961
219749_at	NM_022071	Hs.303208	SH2 domain containing 4A	SH2D4A	chr8p21.2	13.2405
219470_x_at	NM_019084	Hs.596479	cyclin J	CCNJ	chr10pter-q26.12	13.135
219515_at	NM_020228	Hs.275086	PR domain containing 10	PRDM10	chr11q25	13.0976
204587_at	NM_003951	Hs.194686	solute carrier family 25 (mitochondrial carrier, brain), member 14	SLC25A14	chrXq24	13.0492
222000_at	AI915947	Hs.103939	chromosome 1 open reading frame 174	C1orf174	chr1p36.32	13.0124
219362_at	NM_024635	Hs.436098	MAK10 homolog, amino-acid N-acetyltransferase subunit, (S. cerevisiae)	MAK10	chr9q21.33	12.9685
217970_s_at	NM_015455	Hs.157606	CCR4-NOT transcription complex, subunit 6	CNOT6	chr5q35.3	12.9113
201409_s_at	NM_002709	Hs.645284	protein phosphatase 1, catalytic subunit, beta isoform	PPP1CB	chr2p23	12.8716
203196_at	AI948503	Hs.508423	ATP-binding cassette, sub-family C (CFTR/MRP), member 4	ABCC4	chr13q32	12.7771
201824_at	AB022663	Hs.483616	ring finger protein 14	RNF14	chr5q23.3-q31.1	12.7406
201297_s_at	AK023321	Hs.196437	MOB1, Mps One Binder kinase activator-like 1B (yeast)	MOBK1B	chr2p13.1	12.714
207276_at	NM_004065	Hs.571748	cerebellar degeneration-related protein 1, 34kDa	CDR1	chrXq27.1-q27.2	12.6956
202171_at	AU146275	Hs.651133	vascular endothelial zinc finger 1	VEZF1	chr17q22	12.5446
203216_s_at	NM_004999	Hs.149387	myosin VI	MYO6	chr6q13	12.4526
219035_s_at	NM_025126	Hs.292804	ring finger protein 34	RNF34	chr12q24.31	12.447
212536_at	AB023173	Hs.478429	ATPase, Class VI, type 11B	ATP11B	chr3q27	12.437
209804_at	D42045	Hs.1560	DNA cross-link repair 1A (PSO2 homolog, S. cerevisiae)	DCLRE1A	chr10q25.1	12.3779
205251_at	NM_022817	Hs.58756	period homolog 2 (Drosophila)	PER2	chr2q37.3	12.2904
202981_x_at	NM_003031	Hs.295923	seven in absentia homolog 1 (Drosophila)	SIAH1	chr16q12	12.265
213028_at	AI887378	Hs.530539	nuclear factor related to kappaB binding protein	NFRKB	chr11q24-q25	12.2454
201830_s_at	NM_005863	Hs.25155	neuroepithelial cell transforming gene 1	NET1	chr10p15	12.1913
201505_at	NM_002291	Hs.489646	laminin, beta 1	LAMB1	chr7q22	12.1063
221964_at	AI591305		tubby like protein 3	TULP3	chr12p13.3	12.0681
204362_at	NM_003930	Hs.200770	src kinase associated phosphoprotein 2	SKAP2	chr7p21-p15	12.0652
212978_at	AU146004	Hs.482017	Leucine rich repeat containing 8 family, member B	LRRC8B	chr1p22.2	11.89
203165_s_at	NM_004733	Hs.478031	solute carrier family 33 (acetyl-CoA transporter), member 1	SLC33A1	chr3q25.31	11.883
218185_s_at	NM_018120	Hs.269542	armadillo repeat containing 1	ARMC1	chr8q13.1	11.6913
214743_at	BE046521	Hs.191482	cut-like 1, CCAAT displacement protein (Drosophila)	CUTL1	chr7q22.1	11.6255
205046_at	NM_001813	Hs.75573	centromere protein E, 312kDa	CENPE	chr4q24-q25	11.6041
213618_at	AB011152	Hs.479451	centaurin, delta 1	CENTD1	chr4p14	11.5315
216095_x_at	AF057354	Hs.347187	myotubularin related protein 1	MTMR1	chrXq28	11.5278
209631_s_at	U87460	Hs.406094	G protein-coupled receptor 37 (endothelin receptor type B-like)	GPR37	chr7q31	11.523
217758_s_at	NM_020123	Hs.500674	transmembrane 9 superfamily member 3	TM9SF3	chr10q24.1	11.5206
222204_s_at	AL110238	Hs.460078	RRN3 RNA polymerase I transcription factor homolog (S. cerevisiae)	RRN3	chr16p12	11.499
213328_at	AI936517	Hs.481181	NIMA (never in mitosis gene a)-related kinase 1	NEK1	chr4q33	11.4825
217783_s_at	NM_016061	Hs.515890	yippee-like 5 (Drosophila)	YPEL5	chr2p23.1	11.3463
217892_s_at	NM_016357	Hs.525419	LIM domain and actin binding 1	LIMA1	chr12q13	11.3207
204557_s_at	NM_014934	Hs.157002	DAZ interacting protein 1	DZIP1	chr13q32.1	11.1955
213161_at	AI583393	Hs.404289	chromosome 9 open reading frame 97 /// chromosome 9 open reading frame 97	C9orf97	chr9q22.33	11.1853
203966_s_at	NM_021003	Hs.592298	protein phosphatase 1A (formerly 2C), magnesium-dependent, alpha isoform /// protein phosphatase 1A (formerly 2C), magnesium-dependent, alpha isoform	PPM1A	chr14q23.1	11.1443
218816_at	NM_018214	Hs.485581	leucine rich repeat containing 1	LRRC1	chr6p12.1	11.1321
212436_at	AI967961	Hs.26837	tripartite motif-containing 33	TRIM33	chr1p13.1	11.1218
207443_at	AF220532	Hs.157688	nuclear receptor subfamily 2, group E, member 1	NR2E1	chr6q21	11.1146
214700_x_at	AK000323	Hs.536537	RAP1 interacting factor homolog (yeast)	RIF1	chr2q23.3	11.0837
37547_at	U85995	Hs.372360	parathyroid hormone-responsive B1	PTHB1	chr7p14	11.0749
209995_s_at	BC003574	Hs.2484	T-cell leukemia/lymphoma 1A /// T-cell leukemia/lymphoma 1A	TCL1A	chr14q32.1	11.0654
212984_at	BE786164	Hs.592510	activating transcription factor 2	ATF2	chr2q32	10.9843
218793_s_at	NM_006746	Hs.109655	sex comb on midleg-like 1 (Drosophila)	SCML1	chrXp22.2-p22.1	10.9452
202670_at	AI571419	Hs.145442	mitogen-activated protein kinase kinase 1	MAP2K1	chr15q22.1-q22.33	10.9171
201626_at	BG292233	Hs.520819	insulin induced gene 1	INSIG1	chr7q36	10.7289
219387_at	NM_017571	Hs.292925	KIAA1212	KIAA1212	chr2p16.1	10.7129
205529_s_at	NM_004349	Hs.368431	runt-related transcription factor 1; translocated to, 1 (cyclin D-related)	RUNX1T1	chr8q22	10.7073
219226_at	NM_016507	Hs.416108	Cdc2-related kinase, arginine/serine-rich	CRKRS	chr17q12	10.6849
218477_at	NM_014051	Hs.94896	transmembrane protein 14A	TMEM14A	chr6p12.1	10.6597
213228_at	AK023913	Hs.584830	phosphodiesterase 8B	PDE8B	chr5q14.1	10.6488
218962_s_at	NM_022484	Hs.121847	transmembrane protein 168	TMEM168	chr7q31.32	10.6359
202582_s_at	AF306510	Hs.306242	RAN binding protein 9	RANBP9	chr6p23	10.5968
203203_s_at	NM_007043	Hs.645517	KRR1, small subunit (SSU) processome component, homolog (yeast)	KRR1	chr12q21.2	10.5526
209570_s_at	BC001745	Hs.518595	DNA segment on chromosome 4 (unique) 234 expressed sequence	D4S234E	chr4p16.3	10.5512
203215_s_at	AA877789	Hs.149387	myosin VI	MYO6	chr6q13	10.4346
222235_s_at	AL139812	Hs.180758	chondroitin sulfate GalNAcT-2	GALNACT-2	chr10q11.21	10.3669
202679_at	NM_000271	Hs.464779	Niemann-Pick disease, type C1	NPC1	chr18q11-q12	10.3217
211464_x_at	U20537		caspase 6, apoptosis-related cysteine peptidase	CASP6	chr4q25	10.3129
203960_s_at	NM_016126	Hs.558512	chromosome 1 open reading frame 41 /// interleukin 17 receptor B	C1orf41 /// IL17RB	chr1p32.1-p33 /// chr3p21.1	10.3102
208843_s_at	BC001408	Hs.431317	golgi reassembly stacking protein 2, 55kDa	GORASP2	chr2q31.1-q31.2	10.301
201366_at	NM_004034	Hs.631827	annexin A7	ANXA7	chr10q21.1-q21.2	10.2539
219932_at	NM_014031	Hs.49765	solute carrier family 27 (fatty acid transporter), member 6	SLC27A6	chr5q23.3	10.1926
209326_at	D84454	Hs.21899	solute carrier family 35 (UDP-galactose transporter), member A2	SLC35A2	chrXp11.23-p11.22	10.1399
209649_at	AL133600	Hs.17200	signal transducing adaptor molecule (SH3 domain and ITAM motif) 2	STAM2	chr2q23.3	10.1255
206122_at	NM_006942	Hs.95582	SRY (sex determining region Y)-box 15	SOX15	chr17p13	10.119
218926_at	NM_018657	Hs.507025	myoneurin	MYNN	chr3q26.2	10.1076
206314_at	NM_018651	Hs.529512	zinc finger protein 167	ZNF167	chr3p22.3-p21.1	10.0579
213552_at	W87398	Hs.183006	UDP-glucuronic acid epimerase	GLCE	chr15q23	10.0089
205745_x_at	NM_003183	Hs.404914	ADAM metallopeptidase domain 17 (tumor necrosis factor, alpha, converting enzyme)	ADAM17	chr2p25	9.95396
219753_at	NM_012447	Hs.592283	stromal antigen 3	STAG3	chr7q22.1	9.9249
64408_s_at	AW025529	Hs.584921	calmodulin-like 4	CALML4	chr15q23	9.87681
217803_at	NM_022130	Hs.408909	golgi phosphoprotein 3 (coat-protein)	GOLPH3	chr5p13.3	9.85715
207805_s_at	NM_002813	Hs.131151	proteasome (prosome, macropain) 26S subunit, non-ATPase, 9	PSMD9	chr12q24.31-q24.32	9.8216
208310_s_at	NM_007085	Hs.567779	chromosome 7 open reading frame 28A /// chromosome 7 open reading frame 28B	C7orf28A /// C7orf28B	chr7p22.1	9.81124
202850_at	NM_002858	Hs.76781	ATP-binding cassette, sub-family D (ALD), member 3	ABCD3	chr1p22-p21	9.78581
201931_at	NM_000126	Hs.39925	electron-transfer-flavoprotein, alpha polypeptide (glutaric aciduria II)	ETFA	chr15q23-q25	9.77651
213387_at	AB033066	Hs.467862	ATPase family, AAA domain containing 2B	ATAD2B	chr2p24.1-p23.3	9.76893
203765_at	NM_012198	Hs.377894	grancalcin, EF-hand calcium binding protein /// grancalcin, EF-hand calcium binding protein	GCA	chr2q24.2	9.70586
45653_at	AW026481	Hs.534590	potassium channel tetramerisation domain containing 13	KCTD13	chr16p11.2	9.62443
202197_at	NM_021090	Hs.474536	myotubularin related protein 3	MTMR3	chr22q12.2	9.56291
214313_s_at	BE138647	Hs.158688	Eukaryotic translation initiation factor 5B	EIF5B	chr2p11.1-q11.1	9.54132
200028_s_at	NM_020151	Hs.469331	START domain containing 7 /// START domain containing 7	STARD7	chr2q11.2	9.50913
212511_at	AI766247	Hs.163893	phosphatidylinositol binding clathrin assembly protein	PICALM	chr11q14	9.49773
212553_at	AK026120	Hs.213666	KIAA0460	KIAA0460	chr1q21.2	9.47273
202388_at	NM_002923	Hs.78944	regulator of G-protein signalling 2, 24kDa	RGS2	chr1q31	9.45504
57532_at	AW016304	Hs.118640	dishevelled, dsh homolog 2 (Drosophila)	DVL2	chr17p13.2	9.41054
207604_s_at	NM_003615	Hs.250072	solute carrier family 4, sodium bicarbonate cotransporter, member 7	SLC4A7	chr3p22	9.38108
213064_at	N64802	Hs.325846	zinc finger CCCH-type containing 14	ZC3H14	chr14q31.3	9.37031
213351_s_at	AB018322	Hs.477547	transmembrane and coiled-coil domain family 1	TMCC1	chr3q21.3	9.35412
212756_s_at	AI761518	Hs.529925	ubiquitin protein ligase E3 component n-recognin 2	UBR2	chr6p21.1	9.32451
208484_at	NM_005325	Hs.150206	histone cluster 1, H1a	HIST1H1A	chr6p21.3	9.30998
222369_at	AW971254	Hs.301685	Plexin D1	PLXND1	chr3q21.3	9.24885
213511_s_at	AI167164	Hs.347187	myotubularin related protein 1	MTMR1	chrXq28	9.24804
203532_x_at	AF017061	Hs.440320	cullin 5	CUL5	chr11q22-q23	9.24171
202648_at	BC000023					9.22228
220161_s_at	NM_019114	Hs.591901	erythrocyte membrane protein band 4.1 like 4B	EPB41L4B	chr9q31-q32	9.17428
209362_at	AI688580	Hs.286145	SRB7 suppressor of RNA polymerase B homolog (yeast)	SURB7	chr12p11.23	9.17306
219683_at	NM_017412	Hs.40735	frizzled homolog 3 (Drosophila)	FZD3	chr8p21	9.16187
219297_at	NM_019045	Hs.98510	WD repeat domain 44	WDR44	chrXq24	9.14547
202034_x_at	NM_014781	Hs.196102	RB1-inducible coiled-coil 1	RB1CC1	chr8p22-q21.13	9.13894
201032_at	NM_006698	Hs.472651	bladder cancer associated protein	BLCAP	chr20q11.2-q12	9.0634
218071_s_at	NM_014160	Hs.591666	makorin, ring finger protein, 2	MKRN2	chr3p25	9.03287
221630_s_at	AY004154	Hs.223581	DEAD (Asp-Glu-Ala-Asp) box polypeptide 4	DDX4	chr5p15.2-p13.1	8.97364
213090_s_at	AI744029	Hs.18857	TAF4 RNA polymerase II, TATA box binding protein (TBP)-associated factor, 135kDa	TAF4	chr20q13.33	8.97177
208738_x_at	AK024823	Hs.448324	SMT3 suppressor of mif two 3 homolog 2 (S. cerevisiae) /// similar to SMT3 suppressor of mif two 3 homolog 2 pseudogene /// similar to SMT3 suppressor of mif two 3 homolog 2 pseudogene	SUMO2 /// LOC652489 /// LOC728825	chr17q25.1 /// chr7p11.2 /// chrXq23	8.96779
203375_s_at	NM_003291	Hs.432424	tripeptidyl peptidase II	TPP2	chr13q32-q33	8.94866
203112_s_at	NM_005663	Hs.21771	Wolf-Hirschhorn syndrome candidate 2	WHSC2	chr4p16.3	8.9379
203842_s_at	NM_012326	Hs.515860	microtubule-associated protein, RP/EB family, member 3	MAPRE3	chr2p23.3-p23.1	8.91373
221702_s_at	AF353992	Hs.288912	TM2 domain containing 3 /// TM2 domain containing 3	TM2D3	chr15q26.3	8.86916
218486_at	AA149594	Hs.12229	Kruppel-like factor 11	KLF11	chr2p25	8.86242
218205_s_at	NM_017572	Hs.515032	MAP kinase interacting serine/threonine kinase 2	MKNK2	chr19p13.3	8.8535
214382_at	AL021331	Hs.567508	unc-93 homolog A (C. elegans)	UNC93A	chr6q27	8.81386
202293_at	AW168948	Hs.412586	stromal antigen 1	STAG1	chr3q22.3	8.81349
205443_at	NM_003082	Hs.179312	small nuclear RNA activating complex, polypeptide 1, 43kDa	SNAPC1	chr14q22	8.81031
213017_at	AL534702	Hs.397978	abhydrolase domain containing 3	ABHD3	chr18q11.2	8.80303
217437_s_at	AB029026	Hs.279245	transforming, acidic coiled-coil containing protein 1	TACC1	chr8p11	8.79116
201533_at	NM_001904	Hs.476018	catenin (cadherin-associated protein), beta 1, 88kDa	CTNNB1	chr3p21	8.7332
218428_s_at	NM_016316	Hs.443077	REV1 homolog (S. cerevisiae)	REV1	chr2q11.1-q11.2	8.71194
221211_s_at	NM_020152	Hs.222802	chromosome 21 open reading frame 7	C21orf7	chr21q22.3	8.66123
213118_at	AL136821	Hs.620701	KIAA0701 protein	KIAA0701	chr12q23.1	8.64764
201542_at	AY008268	Hs.499960	SAR1 gene homolog A (S. cerevisiae)	SAR1A	chr10q22.1	8.63503
214586_at	T16257	Hs.406094	G protein-coupled receptor 37 (endothelin receptor type B-like)	GPR37	chr7q31	8.62747
217851_s_at	NM_016045		chromosome 20 open reading frame 45	C20orf45	chr20q13.32	8.61367
212263_at	AI114716	Hs.510324	quaking homolog, KH domain RNA binding (mouse)	QKI	chr6q26-q27	8.60297
200867_at	AL031685	Hs.144949	zinc finger protein 313	ZNF313	chr20q13.13	8.5877
202972_s_at	AW450403	Hs.97270	family with sequence similarity 13, member A1	FAM13A1	chr4q22.1	8.57445
219274_at	NM_012338	Hs.16529	tetraspanin 12	TSPAN12	chr7q31.31	8.54742
205169_at	NM_005057	Hs.519230	retinoblastoma binding protein 5	RBBP5	chr1q32	8.52822
202984_s_at	AA457021	Hs.5443	BCL2-associated athanogene 5	BAG5	chr14q32.33	8.51654
203881_s_at	NM_004010	Hs.495912	dystrophin (muscular dystrophy, Duchenne and Becker types)	DMD	chrXp21.2	8.47
215826_x_at	AK023017	Hs.458438	hypothetical BC37295_3	BC37295_3	chr19q13.43	8.46577
217590_s_at	AA502609	Hs.137674	transient receptor potential cation channel, subfamily A, member 1	TRPA1	chr8q13	8.43361
220214_at	NM_013250	Hs.523457	zinc finger protein 215	ZNF215	chr11p15.4	8.43328
213135_at	U90902	Hs.517228	T-cell lymphoma invasion and metastasis 1	TIAM1	chr21q22.1|21q22.11	8.40075
219751_at	NM_024860	Hs.592060	SET domain containing 6	SETD6	chr16q21	8.3999
209061_at	AI761748	Hs.651211	nuclear receptor coactivator 3	NCOA3	chr20q12	8.39756
218170_at	NM_016048	Hs.483296	isochorismatase domain containing 1	ISOC1	chr5q22.1-q33.3	8.39728
221935_s_at	AK023140	Hs.518059	chromosome 3 open reading frame 64	C3orf64	chr3p14.1	8.37019
214751_at	BE541042	Hs.467223	zinc finger protein 468	ZNF468	chr19q13.41	8.36386
203616_at	NM_002690		polymerase (DNA directed), beta	POLB	chr8p11.2	8.35625
201745_at	NM_002822	Hs.189075	twinfilin, actin-binding protein, homolog 1 (Drosophila)	TWF1	chr12q12	8.35106
218719_s_at	NM_022770	Hs.47125	GINS complex subunit 3 (Psf3 homolog)	GINS3	chr16q21	8.34465
202844_s_at	AW025261	Hs.528993	ralA binding protein 1	RALBP1	chr18p11.3	8.33888
218703_at	NM_012430	Hs.477361	SEC22 vesicle trafficking protein homolog A (S. cerevisiae)	SEC22A	chr3q21.1	8.33291
202131_s_at	NM_003831	Hs.445511	RIO kinase 3 (yeast) /// RIO kinase 3 (yeast)	RIOK3	chr18q11.2	8.31281
218420_s_at	NM_025138	Hs.318526	chromosome 13 open reading frame 23	C13orf23	chr13q13.3	8.30233
212987_at	AL031178	Hs.216653	F-box protein 9	FBXO9	chr6p12.3-p11.2	8.29891
218868_at	NM_020445	Hs.647117	ARP3 actin-related protein 3 homolog B (yeast)	ACTR3B	chr7q36.1	8.29615
220761_s_at	NM_016281		TAO kinase 3	TAOK3	chr12q	8.29525
212976_at	R41498					8.2265
201719_s_at	NM_001431	Hs.486470	erythrocyte membrane protein band 4.1-like 2	EPB41L2	chr6q23	8.18686
205202_at	NM_005389	Hs.279257	protein-L-isoaspartate (D-aspartate) O-methyltransferase	PCMT1	chr6q24-q25	8.15727
220466_at	NM_025004	Hs.287555	coiled-coil domain containing 15	CCDC15	chr11q24.2	8.12382
203575_at	NM_001896	Hs.82201	casein kinase 2, alpha prime polypeptide	CSNK2A2	chr16q21	8.10973
213497_at	AL050374	Hs.23361	ankyrin repeat and BTB (POZ) domain containing 2	ABTB2	chr11p13	8.1064
218513_at	NM_018352	Hs.267446	hypothetical protein FLJ11184	FLJ11184	chr4q32.3	8.06569
220004_at	NM_018665	Hs.125507	DEAD (Asp-Glu-Ala-Asp) box polypeptide 43	DDX43	chr6q12-q13	8.05055
204010_s_at	NM_004985	Hs.505033	v-Ki-ras2 Kirsten rat sarcoma viral oncogene homolog	KRAS	chr12p12.1	8.04781
217868_s_at	NM_016025	Hs.279583	methyltransferase like 9	METTL9	chr16p13-p12	8.03861
219972_s_at	NM_022495	Hs.509499	chromosome 14 open reading frame 135	C14orf135	chr14q23.1	8.03307
204523_at	NM_003440	Hs.181552	zinc finger protein 140	ZNF140	chr12q24.32-q24.33	8.02741
202646_s_at	AA167775	Hs.69855	cold shock domain containing E1, RNA-binding	CSDE1	chr1p22	8.01982
221879_at	AA886335	Hs.584921	calmodulin-like 4	CALML4	chr15q23	8.01812
203597_s_at	AI734228	Hs.411300	WW domain binding protein 4 (formin binding protein 21)	WBP4	chr13q14.11	8.01466
220345_at	NM_024993	Hs.285782	leucine rich repeat transmembrane neuronal 4	LRRTM4	chr2p12	8.00968
209084_s_at	BE504689	Hs.408190	RAB28, member RAS oncogene family	RAB28	chr4p15.33	7.99467
211596_s_at	AB050468	Hs.518055	leucine-rich repeats and immunoglobulin-like domains 1 /// leucine-rich repeats and immunoglobulin-like domains 1	LRIG1	chr3p14	7.95525
212633_at	AL132776	Hs.149367	KIAA0776	KIAA0776	chr6q16.1	7.90664
221190_s_at	NM_013326	Hs.529006	chromosome 18 open reading frame 8	C18orf8	chr18q11.2	7.89192
202425_x_at	NM_000944	Hs.435512	protein phosphatase 3 (formerly 2B), catalytic subunit, alpha isoform (calcineurin A alpha)	PPP3CA	chr4q21-q24	7.89162
203556_at	NM_014943	Hs.377090	zinc fingers and homeoboxes 2	ZHX2	chr8q24.13	7.89145
214605_x_at	AL046992	Hs.184907	G protein-coupled receptor 1	GPR1	chr2q33.3	7.8672
206413_s_at	NM_004918	Hs.632346	T-cell leukemia/lymphoma 1B	TCL1B	chr14q32.1	7.84112
213626_at	AL049442	Hs.481166	carbonyl reductase 4	CBR4	chr4q32.3	7.82082
212973_at	AI692341	Hs.469264	ribose 5-phosphate isomerase A (ribose 5-phosphate epimerase)	RPIA	chr2p11.2	7.7458
210007_s_at	U36310	Hs.512382	glycerol-3-phosphate dehydrogenase 2 (mitochondrial)	GPD2	chr2q24.1	7.73629
217955_at	NM_015367	Hs.631672	BCL2-like 13 (apoptosis facilitator)	BCL2L13	chr22q11	7.71191
206794_at	NM_005235	Hs.390729	v-erb-a erythroblastic leukemia viral oncogene homolog 4 (avian)	ERBB4	chr2q33.3-q34	7.70759
207603_at	NM_003615	Hs.250072	solute carrier family 4, sodium bicarbonate cotransporter, member 7	SLC4A7	chr3p22	7.70693
218446_s_at	NM_016078	Hs.87295	family with sequence similarity 18, member B	FAM18B	chr17p11.2	7.6995
204071_s_at	NM_005802	Hs.589962	topoisomerase I binding, arginine/serine-rich	TOPORS	chr9p21	7.68378
218521_s_at	NM_018299	Hs.128841	ubiquitin-conjugating enzyme E2W (putative)	UBE2W	chr8q21.11	7.68354
204786_s_at	L41944	Hs.642682	interferon (alpha, beta and omega) receptor 2	IFNAR2	chr21q22.1|21q22.11	7.67661
221958_s_at	AA775681	Hs.647659	G protein-coupled receptor 177	GPR177	chr1p31.3	7.64586
209099_x_at	U73936	Hs.224012	jagged 1 (Alagille syndrome)	JAG1	chr20p12.1-p11.23	7.62393
204097_s_at	AF078865	Hs.61184	RNA binding motif protein, X-linked 2	RBMX2	chrXq25	7.6185
213704_at	AA129753	Hs.78948	Rab geranylgeranyltransferase, beta subunit	RABGGTB	chr1p31	7.61776
205209_at	BC000254	Hs.438918	activin A receptor, type IB	ACVR1B	chr12q13	7.59793
213305_s_at	L42375	Hs.368264	protein phosphatase 2, regulatory subunit B (B56), gamma isoform	PPP2R5C	chr14q32	7.53592
209284_s_at	AI922509	Hs.116877	chromosome 3 open reading frame 63	C3orf63	chr3p14.3	7.51202
212331_at	X76061	Hs.513609	retinoblastoma-like 2 (p130)	RBL2	chr16q12.2	7.48877
212665_at	AL556438	Hs.12813	TCDD-inducible poly(ADP-ribose) polymerase	TIPARP	chr3q25.31	7.47772
207845_s_at	NM_014885	Hs.480876	anaphase promoting complex subunit 10	ANAPC10	chr4q31	7.47514
209711_at	N80922	Hs.213642	solute carrier family 35 (UDP-glucuronic acid/UDP-N-acetylgalactosamine dual transporter), member D1	SLC35D1	chr1p32-p31	7.47037
218474_s_at	NM_018992	Hs.61960	potassium channel tetramerisation domain containing 5	KCTD5	chr16p13.3	7.46005
218806_s_at	AF118887	Hs.267659	vav 3 oncogene	VAV3	chr1p13.3	7.451
217679_x_at	AI683552					7.4456
203373_at	NM_003877	Hs.485572	suppressor of cytokine signaling 2	SOCS2	chr12q	7.4347
217353_at	AL022097	Hs.647283	heterogeneous nuclear ribonucleoprotein A1 /// similar to Heterogeneous nuclear ribonucleoprotein A1 (Helix-destabilizing protein) (Single-strand binding protein) (hnRNP core protein A1) (HDP-1) (Topoisomerase-inhibitor suppressed) /// heterogeneous nucle	HNRPA1 /// LOC120364 /// RP11-78J21.1 /// LOC344741 /// HNRPA1P4 /// LOC391670 /// LOC400769 /// LOC402112 /// LOC402562 /// LOC440125 /// LOC642817 /// LOC644037 /// LOC645001 /// LOC645347 /// LOC645691 /// LOC648210 /// LOC651418 /// HNRPA1L-2 /// HNRP	chr12q13.1 /// chr11q23.1 /// chr13q14.3 /// chr3q24 /// chr8q21.13 /// chr4q21.1 /// chr1p13.1 /// chr2q31.1 /// chr7q21.11 /// chr13q12.11 /// chr6p25.1 /// chr5q14.1 /// chr19q13.2 /// chr2q32.3 /// chr2q33.1 /// chr19p13.2 /// chrXq22 /// chr12q22 ///	7.42811
221020_s_at	NM_030780	Hs.292464	solute carrier family 25, member 32 /// solute carrier family 25, member 32	SLC25A32	chr8q22.3	7.4245
213146_at	AA521267	Hs.223678	jumonji domain containing 3	JMJD3	chr17p13.1	7.4201
204689_at	NM_001529	Hs.118651	homeobox, hematopoietically expressed	HHEX	chr10q23.33	7.39225
212538_at	AL576253	Hs.314413	dedicator of cytokinesis 9	DOCK9	chr13q32.3	7.38692
209004_s_at	AF142481	Hs.643433	F-box and leucine-rich repeat protein 5	FBXL5	chr4p15.33	7.3782
201753_s_at	NM_019903	Hs.501012	adducin 3 (gamma)	ADD3	chr10q24.2-q24.3	7.3502
222132_s_at	AJ278150	Hs.647103	multiple substrate lipid kinase	MULK	chr7q34	7.33391
218411_s_at	NM_016586	Hs.368647	MAP3K12 binding inhibitory protein 1	MBIP	chr14q13.3	7.33227
201599_at	NM_000274	Hs.523332	ornithine aminotransferase (gyrate atrophy)	OAT	chr10q26	7.32935
200668_s_at	BC003395	Hs.518773	ubiquitin-conjugating enzyme E2D 3 (UBC4/5 homolog, yeast)	UBE2D3	chr4q24	7.29579
216497_at	AL390738	Hs.647283	heterogeneous nuclear ribonucleoprotein A1 /// similar to Heterogeneous nuclear ribonucleoprotein A1 (Helix-destabilizing protein) (Single-strand binding protein) (hnRNP core protein A1) (HDP-1) (Topoisomerase-inhibitor suppressed) /// heterogeneous nucle	HNRPA1 /// LOC120364 /// RP11-78J21.1 /// LOC344741 /// HNRPA1P4 /// LOC391670 /// LOC400769 /// LOC402112 /// LOC402562 /// LOC440125 /// LOC642817 /// LOC644037 /// LOC645001 /// LOC645347 /// LOC645691 /// LOC648210 /// LOC651418 /// HNRPA1L-2 /// HNRP	chr12q13.1 /// chr11q23.1 /// chr13q14.3 /// chr3q24 /// chr8q21.13 /// chr4q21.1 /// chr1p13.1 /// chr2q31.1 /// chr7q21.11 /// chr13q12.11 /// chr6p25.1 /// chr5q14.1 /// chr19q13.2 /// chr2q32.3 /// chr2q33.1 /// chr19p13.2 /// chrXq22 /// chr12q22 ///	7.22868
204672_s_at	NM_014942	Hs.651107	ankyrin repeat domain 6	ANKRD6	chr6q14.2-q16.1	7.21482
204075_s_at	NM_014704	Hs.509017	KIAA0562	KIAA0562	chr1p36.32	7.17784
203491_s_at	AI123527	Hs.101014	centrosomal protein 57kDa	CEP57	chr11q21	7.14522
208405_s_at	NM_006016	Hs.520313	CD164 molecule, sialomucin	CD164	chr6q21	7.12866
213243_at	AI052003	Hs.191540	vacuolar protein sorting 13 homolog B (yeast)	VPS13B	chr8q22.2	7.12329
212207_at	BG426689	Hs.159799	thyroid hormone receptor associated protein 2	THRAP2	chr12q24.21	7.10786
205544_s_at	NM_001877	Hs.445757	complement component (3d/Epstein Barr virus) receptor 2	CR2	chr1q32	7.10583
219469_at	NM_024606	Hs.503721	dynein, cytoplasmic 2, heavy chain 1	DYNC2H1	chr11q21-q22.1	7.06368
202215_s_at	NM_014223	Hs.233458	nuclear transcription factor Y, gamma	NFYC	chr1p32|1p32	7.0416
204357_s_at	NM_002314	Hs.647035	LIM domain kinase 1	LIMK1	chr7q11.23	7.02691
208370_s_at	NM_004414	Hs.282326	Down syndrome critical region gene 1	DSCR1	chr21q22.1-q22.2|21q22.12	7.00632
208855_s_at	AF083420	Hs.508514	serine/threonine kinase 24 (STE20 homolog, yeast)	STK24	chr13q31.2-q32.3	6.99665
205761_s_at	AW242981	Hs.97627	dihydrouridine synthase 4-like (S. cerevisiae)	DUS4L	chr7q22-q31	6.981
212050_at	AK026913	Hs.421622	WAS/WASL interacting protein family, member 2	WIPF2	chr17q21.2	6.97242
209340_at	S73498	Hs.492859	UDP-N-acteylglucosamine pyrophosphorylase 1	UAP1	chr1q23.3	6.93247
209994_s_at	AF016535	Hs.489033	ATP-binding cassette, sub-family B (MDR/TAP), member 1 /// ATP-binding cassette, sub-family B (MDR/TAP), member 4	ABCB1 /// ABCB4	chr7q21.1	6.93064
218640_s_at	NM_024613	Hs.29724	pleckstrin homology domain containing, family F (with FYVE domain) member 2	PLEKHF2	chr8q22.1	6.89706
207657_x_at	NM_002270	Hs.645306	transportin 1	TNPO1	chr5q13.2	6.89551
203474_at	NM_006633	Hs.291030	IQ motif containing GTPase activating protein 2	IQGAP2	chr5q13.3	6.87605
204554_at	AL109928	Hs.42215	protein phosphatase 1, regulatory subunit 3D	PPP1R3D	chr20q13.3	6.86039
218761_at	NM_017610	Hs.404423	ring finger protein 111	RNF111	chr15q21	6.84466
213547_at	AB014567	Hs.343664	cullin-associated and neddylation-dissociated 2 (putative)	CAND2	chr3p25.1	6.83546
219397_at	NM_025147	Hs.632547	coenzyme Q10 homolog B (S. cerevisiae)	COQ10B	chr2q33.1	6.8332
215930_s_at	U73682	Hs.540038	CTAGE family, member 5	CTAGE5	chr14q13.3	6.77714
202441_at	AL568449	Hs.150087	SPFH domain family, member 1	SPFH1	chr10q21-q22	6.77081
204028_s_at	NM_012197	Hs.271341	RAB GTPase activating protein 1	RABGAP1	chr9q33.2	6.76979
58308_at	R71157	Hs.404997	tripartite motif-containing 62	TRIM62	chr1p35.1	6.74966
214155_s_at	AI743740	Hs.651281	La ribonucleoprotein domain family, member 4	LARP4	chr12q13.13	6.74675
204057_at	AI073984	Hs.137427	interferon regulatory factor 8 /// interferon regulatory factor 8	IRF8	chr16q24.1	6.74244
205442_at	NM_021647	Hs.178121	microfibrillar-associated protein 3-like	MFAP3L	chr4q32.3	6.73838
212676_at	AW293356	Hs.113577	neurofibromin 1 (neurofibromatosis, von Recklinghausen disease, Watson disease)	NF1	chr17q11.2	6.73007
219137_s_at	NM_020194	Hs.471528	chromosome 2 open reading frame 33	C2orf33	chr2q36.3	6.71429
219062_s_at	NM_017742	Hs.114191	zinc finger, CCHC domain containing 2	ZCCHC2	chr18q21.33	6.69695
206183_s_at	NM_014606	Hs.35804	hect domain and RLD 3	HERC3	chr4q21	6.68593
218568_at	NM_018238	Hs.647103	multiple substrate lipid kinase	MULK	chr7q34	6.65672
221765_at	AI378044					6.63441
212711_at	AA019977	Hs.522493	calmodulin regulated spectrin-associated protein 1	CAMSAP1	chr9q34.3	6.59566
212457_at	AL161985	Hs.274184	transcription factor binding to IGHM enhancer 3	TFE3	chrXp11.22	6.59046
218090_s_at	NM_018117	Hs.144447	bromodomain and WD repeat domain containing 2	BRWD2	chr10q26	6.58786
205667_at	NM_000553	Hs.632050	Werner syndrome	WRN	chr8p12-p11.2	6.56592
218172_s_at	NM_018630	Hs.241576	Der1-like domain family, member 1	DERL1	chr8q24.13	6.5659
32091_at	AB007915	Hs.532375	solute carrier family 25, member 44	SLC25A44	chr1q22	6.55077
210406_s_at	AL136727	Hs.591552	RAB6A, member RAS oncogene family /// RAB6C, member RAS oncogene family	RAB6A /// RAB6C	chr11q13.3 /// chr2q21.1	6.53588
208066_s_at	NM_001514	Hs.481852	general transcription factor IIB /// general transcription factor IIB	GTF2B	chr1p22-p21	6.50873
220812_s_at	NM_007072	Hs.252351	HERV-H LTR-associating 2	HHLA2	chr3q13.13	6.50265
212689_s_at	AA524505	Hs.557425	jumonji domain containing 1A	JMJD1A	chr2p11.2	6.49018
221705_s_at	BC005934	Hs.632428	suppressor of IKK epsilon /// suppressor of IKK epsilon	SIKE	chr1p13.2	6.4454
219094_at	NM_014154	Hs.266826	armadillo repeat containing 8	ARMC8	chr3q22.3	6.4304
214041_x_at	BE857772	Hs.433701	Ribosomal protein L37a	RPL37A	chr2q35	6.42757
205078_at	NM_002643	Hs.468415	phosphatidylinositol glycan anchor biosynthesis, class F	PIGF	chr2p21-p16	6.42549
212380_at	D43949	Hs.520102	KIAA0082	KIAA0082	chr6p21.2	6.41795
212731_at	U79297	Hs.530199	ankyrin repeat domain 46	ANKRD46	chr8q22.3	6.41375
220255_at	NM_021922	Hs.302003	Fanconi anemia, complementation group E	FANCE	chr6p22-p21	6.38559
203401_at	NM_002765	Hs.104123	phosphoribosyl pyrophosphate synthetase 2	PRPS2	chrXp22.3-p22.2	6.37448
202829_s_at	NM_005638	Hs.24167	synaptobrevin-like 1	SYBL1	chrXq28 and Yq12	6.32929
212184_s_at	AL117407	Hs.269775	mitogen-activated protein kinase kinase kinase 7 interacting protein 2	MAP3K7IP2	chr6q25.1-q25.3	6.32629
213708_s_at	N40555	Hs.383019	MAX-like protein X	MLX	chr17q21.1	6.30592
207020_at	NM_007031	Hs.406157	heat shock transcription factor 2 binding protein	HSF2BP	chr21q22.3	6.30584
219312_s_at	NM_023929	Hs.591868	zinc finger and BTB domain containing 10	ZBTB10	chr8q13-q21.1	6.29402
201701_s_at	NM_006320	Hs.507910	progesterone receptor membrane component 2	PGRMC2	chr4q26	6.29142
37549_g_at	U87408	Hs.372360	parathyroid hormone-responsive B1	PTHB1	chr7p14	6.27941
219686_at	NM_018401	Hs.133062	serine/threonine kinase 32B	STK32B	chr4p16.2-p16.1	6.2775
206104_at	NM_002202	Hs.505	ISL1 transcription factor, LIM/homeodomain, (islet-1)	ISL1	chr5q11.2	6.2626
203367_at	NM_007026	Hs.91448	dual specificity phosphatase 14	DUSP14	chr17q12	6.25952
202950_at	NM_001889	Hs.83114	crystallin, zeta (quinone reductase)	CRYZ	chr1p31-p22	6.25907
201987_at	AI984051	Hs.282678	thyroid hormone receptor associated protein 1	THRAP1	chr17q22-q23	6.25402
221857_s_at	AK024269	Hs.520145	tight junction associated protein 1 (peripheral)	TJAP1	chr6p21.1	6.24712
209501_at	AL582414	Hs.513430	cerebellar degeneration-related protein 2, 62kDa	CDR2	chr16p12.3	6.24189
204372_s_at	NM_003685	Hs.91142	KH-type splicing regulatory protein (FUSE binding protein 2)	KHSRP	chr19p13.3	6.24163
200908_s_at	BC005354		ribosomal protein, large, P2	RPLP2	chr11p15.5-p15.4	6.19443
201298_s_at	BC003398	Hs.196437	MOB1, Mps One Binder kinase activator-like 1B (yeast)	MOBK1B	chr2p13.1	6.1886
206404_at	NM_002010	Hs.111	fibroblast growth factor 9 (glia-activating factor)	FGF9	chr13q11-q12	6.16599
213365_at	N64622	Hs.248437	exonuclease domain containing 1	EXOD1	chr16p12.2	6.14166
208875_s_at	BF796470	Hs.518530	p21 (CDKN1A)-activated kinase 2	PAK2	chr3q29	6.13973
209285_s_at	N38985	Hs.116877	chromosome 3 open reading frame 63	C3orf63	chr3p14.3	6.1259
215596_s_at	AL163248	Hs.288773	zinc finger protein 294	ZNF294	chr21q22.11	6.11782
201196_s_at	M21154	Hs.159118	adenosylmethionine decarboxylase 1	AMD1	chr6q21-q22	6.10937
218459_at	NM_022371	Hs.584957	torsin family 3, member A	TOR3A	chr1q25.2	6.10764
202221_s_at	AV727101	Hs.517517	E1A binding protein p300	EP300	chr22q13.2	6.09916
215936_s_at	AK001657	Hs.12144	KIAA1033	KIAA1033	chr12q24.11	6.08607
201493_s_at	BE778078		pumilio homolog 2 (Drosophila)	PUM2	chr2p22-p21	6.08171
213349_at	AI934469	Hs.477547	transmembrane and coiled-coil domain family 1	TMCC1	chr3q21.3	6.07499
210596_at	AF130104					6.05681
205302_at	NM_000596	Hs.642938	insulin-like growth factor binding protein 1	IGFBP1	chr7p13-p12	6.0499
221575_at	BC000586	Hs.512606	selenocysteine lyase	SCLY	chr2q37.3	6.04979
211711_s_at	BC005821	Hs.500466	phosphatase and tensin homolog (mutated in multiple advanced cancers 1) /// phosphatase and tensin homolog (mutated in multiple advanced cancers 1)	PTEN	chr10q23.3	6.04406
217043_s_at	U95822	Hs.502730	synaptotagmin VII /// mitofusin 1	SYT7 /// MFN1	chr11q12-q13.1 /// chr3q26.32	6.03241
214801_at	W88821	Hs.602857	Interferon responsive gene 15	IFRG15	chr1q25.2	6.02876
209186_at	M23114	Hs.506759	ATPase, Ca++ transporting, cardiac muscle, slow twitch 2	ATP2A2	chr12q23-q24.1	6.00832
213216_at	AL537463	Hs.374987	OTU domain containing 3	OTUD3	chr1p36.13	5.98492
209890_at	AF065389	Hs.591706	tetraspanin 5 /// tetraspanin 5	TSPAN5	chr4q23	5.97177
200087_s_at	AK024976	Hs.75914	transmembrane emp24 domain trafficking protein 2 /// transmembrane emp24 domain trafficking protein 2	TMED2	chr12q24.31	5.97007
212318_at	NM_012470	Hs.193613	transportin 3	TNPO3	chr7q32.1	5.96454
212514_x_at	R60068	Hs.380774	DEAD (Asp-Glu-Ala-Asp) box polypeptide 3, X-linked	DDX3X	chrXp11.3-p11.23	5.95203
218676_s_at	NM_021213	Hs.285218	phosphatidylcholine transfer protein	PCTP	chr17q21-q24	5.9402
212728_at	T62872	Hs.522680	discs, large homolog 3 (neuroendocrine-dlg, Drosophila)	DLG3	chrXq13.1	5.9381
209544_at	AF027706	Hs.103755	receptor-interacting serine-threonine kinase 2	RIPK2	chr8q21	5.93391
213561_at	BF062335	Hs.292316	ASF1 anti-silencing function 1 homolog A (S. cerevisiae)	ASF1A	chr6q22.31	5.91355
205329_s_at	NM_003794	Hs.507243	sorting nexin 4	SNX4	chr3q21.2	5.91193
215718_s_at	AI949220	Hs.348921	PHD finger protein 3	PHF3	chr6q12	5.90892
213454_at	AL578583	Hs.412311	apoptosis-inducing, TAF9-like domain 1	APITD1	chr1p36.22	5.89991
206412_at	NM_005246	Hs.221472	fer (fps/fes related) tyrosine kinase (phosphoprotein NCP94)	FER	chr5q21	5.89838
220123_at	NM_025181	Hs.632527	solute carrier family 35, member F5	SLC35F5	chr2q14.1	5.88648
207328_at	NM_001140	Hs.73809	arachidonate 15-lipoxygenase	ALOX15	chr17p13.3	5.8802
213198_at	AL117643	Hs.438918	activin A receptor, type IB	ACVR1B	chr12q13	5.86584
219284_at	NM_024610	Hs.29169	HSPB (heat shock 27kDa) associated protein 1	HSPBAP1	chr3q21.1	5.85906
218334_at	NM_025075	Hs.288151	THO complex 7 homolog (Drosophila)	THOC7	chr3p14.1	5.85738
217693_x_at	AW469555	Hs.462230	Similar to RIKEN cDNA A730055C05 gene	LOC388335	chr17p13.1	5.83615
219990_at	NM_024680	Hs.523526	E2F transcription factor 8	E2F8	chr11p15.1	5.83524
214739_at	AI357539	Hs.518414	leucine-rich repeats and calponin homology (CH) domain containing 3	LRCH3	chr3q29	5.83155
207623_at	NM_005692	Hs.438823	ATP-binding cassette, sub-family F (GCN20), member 2	ABCF2	chr7q36	5.82916
221596_s_at	AL136619	Hs.21590	hypothetical protein DKFZp564O0523	DKFZP564O0523	chr7q21.2	5.80912
221332_at	NM_005448	Hs.532692	bone morphogenetic protein 15	BMP15	chrXp11.2	5.80142
202843_at	NM_012328	Hs.6790	DnaJ (Hsp40) homolog, subfamily B, member 9	DNAJB9	chr7q31|14q24.2-q24.3	5.80017
219409_at	NM_024700	Hs.471951	Smad nuclear interacting protein 1	SNIP1	chr1p34.3	5.77251
207737_at	NM_021981					5.73855
219399_at	NM_018362	Hs.91393	lin-7 homolog C (C. elegans)	LIN7C	chr11p14	5.73097
214640_at	AL021331	Hs.567508	unc-93 homolog A (C. elegans)	UNC93A	chr6q27	5.73092
215210_s_at	S72422	Hs.525459	dihydrolipoamide S-succinyltransferase (E2 component of 2-oxo-glutarate complex) /// dihydrolipoamide S-succinyltransferase pseudogene (E2 component of 2-oxo-glutarate complex)	DLST /// DLSTP	chr14q24.3 /// chr1p31	5.72784
217925_s_at	NM_022758	Hs.643498	chromosome 6 open reading frame 106	C6orf106	chr6p21.31	5.72607
213183_s_at	N95363	Hs.106070	Cyclin-dependent kinase inhibitor 1C (p57, Kip2)	CDKN1C	chr11p15.5	5.71063
205077_s_at	NM_002643	Hs.468415	phosphatidylinositol glycan anchor biosynthesis, class F	PIGF	chr2p21-p16	5.70609
221896_s_at	BE739519	Hs.7917	HIG1 domain family, member 1A	HIGD1A	chr3p22.1	5.70006
206089_at	NM_006157	Hs.502145	NEL-like 1 (chicken)	NELL1	chr11p15.2-p15.1	5.69333
211376_s_at	BC005212	Hs.258798	non-SMC element 4 homolog A (S. cerevisiae)	NSMCE4A	chr10q26.13	5.67537
212794_s_at	AK001728	Hs.12144	KIAA1033	KIAA1033	chr12q24.11	5.67249
219854_at	NM_021030	Hs.351906	zinc finger protein 14	ZNF14	chr19p13.3-p13.2	5.66921
202514_at	AW139131	Hs.292549	discs, large homolog 1 (Drosophila)	DLG1	chr3q29	5.66697
214741_at	AW968301	Hs.559433	zinc finger protein 131	ZNF131	chr5p12-p11	5.66098
219326_s_at	NM_006577	Hs.173203	UDP-GlcNAc:betaGal beta-1,3-N-acetylglucosaminyltransferase 2	B3GNT2	chr2p15	5.66029
214868_at	AW189518	Hs.405659	piwi-like 1 (Drosophila)	PIWIL1	chr12q24.33	5.65615
215321_at	AI825798	Hs.411488	Rap2-binding protein 9	RPIB9	chr7q21.12	5.63269
219966_x_at	NM_017869	Hs.461705	BTG3 associated nuclear protein /// similar to BTG3 associated nuclear protein isoform a	BANP /// LOC649800	chr16q24.2-q24.3	5.62952
214182_at	AA243143	Hs.525330	ADP-ribosylation factor 6	ARF6	chr14q21.3	5.62948
208946_s_at	AF139131	Hs.12272	beclin 1 (coiled-coil, myosin-like BCL2 interacting protein)	BECN1	chr17q21	5.62621
217836_s_at	NM_018253	Hs.584927	YY1 associated protein 1	YY1AP1	chr1q22	5.62554
222291_at	AI478795					5.62062
220072_at	NM_024790	Hs.370147	centrosome and spindle pole associated protein 1	CSPP1	chr8q13.2	5.59404
204262_s_at	NM_000447	Hs.25363	presenilin 2 (Alzheimer disease 4)	PSEN2	chr1q31-q42	5.593
204520_x_at	NM_014577	Hs.127950	bromodomain containing 1	BRD1	chr22q13.33	5.59138
222119_s_at	AL117620	Hs.352677	F-box protein 11	FBXO11	chr2p16.3	5.59088
205337_at	AL139318	Hs.301865	dopachrome tautomerase (dopachrome delta-isomerase, tyrosine-related protein 2)	DCT	chr13q32	5.59077
210793_s_at	U41815	Hs.524750	nucleoporin 98kDa	NUP98	chr11p15.5	5.58394
219636_s_at	NM_025139	Hs.471610	armadillo repeat containing 9	ARMC9	chr2q37.1	5.58335
221871_s_at	BF057492	Hs.518123	TRK-fused gene	TFG	chr3q12.2	5.57953
219074_at	NM_018241	Hs.203896	transmembrane protein 34	TMEM34	chr4q31.23	5.57452
213429_at	AW025579	Hs.100261	CDNA FLJ26539 fis, clone KDN09310			5.56797
204840_s_at	AI916242	Hs.567367	early endosome antigen 1, 162kD	EEA1	chr12q22	5.56578
212894_at	NM_003171	Hs.106469	suppressor of var1, 3-like 1 (S. cerevisiae)	SUPV3L1	chr10q22.1	5.56114
213189_at	BE966695	Hs.607776	MYC induced nuclear antigen	MINA	chr3q11.2	5.55992
213212_x_at	AI632181	Hs.534573	hypothetical protein LOC161527 /// golgi autoantigen, golgin subfamily a-like pseudogene /// similar to golgi autoantigen, golgin subfamily a-like /// similar to golgi autoantigen, golgin subfamily a-like /// similar to golgi autoantigen, golgin subfamily	LOC161527 /// FLJ40113 /// LOC642346 /// LOC643696 /// LOC728636	chr15q25.2	5.54643
213789_at	N58493					5.54102
202769_at	AW134535	Hs.13291	cyclin G2	CCNG2	chr4q21.1	5.53926
204930_s_at	NM_013979	Hs.145726	BCL2/adenovirus E1B 19kDa interacting protein 1	BNIP1	chr5q33-q34	5.52457
202442_at	NM_001284	Hs.406191	adaptor-related protein complex 3, sigma 1 subunit	AP3S1	chr5q22	5.50723
205281_s_at	NM_002641	Hs.137154	phosphatidylinositol glycan anchor biosynthesis, class A (paroxysmal nocturnal hemoglobinuria) /// phosphatidylinositol glycan anchor biosynthesis, class A (paroxysmal nocturnal hemoglobinuria)	PIGA	chrXp22.1	5.50443
217902_s_at	NM_004667	Hs.434890	hect domain and RLD 2	HERC2	chr15q13	5.49752
200711_s_at	NM_003197	Hs.171626	S-phase kinase-associated protein 1A (p19A)	SKP1A	chr5q31	5.48898
215019_x_at	AW474158	Hs.502314	zinc finger protein 528	ZNF528	chr19q13	5.48817
208988_at	BE675843	Hs.124147	F-box and leucine-rich repeat protein 11	FBXL11	chr11q13.1	5.48751
219156_at	NM_018373	Hs.443661	synaptojanin 2 binding protein	SYNJ2BP	chr14q24.2	5.48726
200685_at	AU146237	Hs.479693	splicing factor, arginine/serine-rich 11	SFRS11	chr1p31	5.48649
219208_at	NM_025133	Hs.352677	F-box protein 11	FBXO11	chr2p16.3	5.48638
205136_s_at	NM_012345	Hs.525006	nuclear fragile X mental retardation protein interacting protein 1	NUFIP1	chr13q14	5.48364
204114_at	NM_007361	Hs.369840	nidogen 2 (osteonidogen)	NID2	chr14q21-q22	5.48185
202305_s_at	AI685892	Hs.258563	fasciculation and elongation protein zeta 2 (zygin II)	FEZ2	chr2p21	5.47715
204176_at	AA808694	Hs.495035	kelch-like 20 (Drosophila)	KLHL20	chr1q24.1-q24.3	5.45938
218088_s_at	NM_022157	Hs.532461	Ras-related GTP binding C	RRAGC	chr1p34	5.45547
221007_s_at	NM_030917	Hs.518760	FIP1 like 1 (S. cerevisiae) /// FIP1 like 1 (S. cerevisiae)	FIP1L1	chr4q12	5.43376
219694_at	NM_019018	Hs.591751	family with sequence similarity 105, member A	FAM105A	chr5p15.2	5.42054
222118_at	AK023669	Hs.55028	centromere protein N	CENPN	chr16q23.2	5.41749
215460_x_at	AL080149	Hs.127950	bromodomain containing 1	BRD1	chr22q13.33	5.41529
203642_s_at	NM_014900	Hs.470457	COBL-like 1	COBLL1	chr2q24.3	5.41448
213128_s_at	AA527499	Hs.22543	ubiquitin protein ligase E3A (human papilloma virus E6-associated protein, Angelman syndrome)	UBE3A	chr15q11-q13	5.41054
205301_s_at	NM_016820	Hs.380271	8-oxoguanine DNA glycosylase	OGG1	chr3p26.2	5.39854
204588_s_at	NM_003982	Hs.513147	solute carrier family 7 (cationic amino acid transporter, y+ system), member 7	SLC7A7	chr14q11.2	5.39668
205187_at	AF010601	Hs.167700	SMAD family member 5	SMAD5	chr5q31	5.35911
217993_s_at	NM_013283	Hs.54642	methionine adenosyltransferase II, beta	MAT2B	chr5q34-q35.1	5.34971
218196_at	NM_014028	Hs.226780	osteopetrosis associated transmembrane protein 1	OSTM1	chr6q21	5.3492
218113_at	NM_013390	Hs.494146	transmembrane protein 2	TMEM2	chr9q13-q21	5.3438
203077_s_at	NM_005901	Hs.646451	SMAD family member 2	SMAD2	chr18q21.1	5.33649
219053_s_at	NM_017966	Hs.523715	vacuolar protein sorting 37 homolog C (S. cerevisiae)	VPS37C	chr11q12.2	5.33276
202544_at	NM_004124	Hs.151413	glia maturation factor, beta	GMFB	chr14q22.2	5.32986
202951_at	BE048506	Hs.409578	serine/threonine kinase 38	STK38	chr6p21	5.32638
213736_at	AI557312	Hs.1342	Cytochrome c oxidase subunit Vb	COX5B	chr2cen-q13	5.32344
206451_at	NM_018138	Hs.518469	TBCC domain containing 1	TBCCD1	chr3q27.3	5.32157
204568_at	NM_014924	Hs.414809	KIAA0831	KIAA0831	chr14q22.3	5.31939
61732_r_at	AI610355	Hs.145402	intraflagellar transport 74 homolog (Chlamydomonas)	IFT74	chr9p21.2	5.30768
201411_s_at	NM_017958	Hs.469944	pleckstrin homology domain containing, family B (evectins) member 2	PLEKHB2	chr2q21.1	5.30048
202506_at	NM_006751	Hs.591602	sperm specific antigen 2	SSFA2	chr2q31.3	5.2888
201092_at	NM_002893	Hs.495755	retinoblastoma binding protein 7	RBBP7	chrXp22.2	5.28681
201047_x_at	BC003617	Hs.503222	RAB6A, member RAS oncogene family	RAB6A	chr11q13.3	5.27496
213786_at	AI935415					5.27261
213111_at	AB023198	Hs.173939	phosphatidylinositol-3-phosphate/phosphatidylinositol 5-kinase, type III	PIP5K3	chr2q33.3	5.25716
220945_x_at	NM_018050	Hs.591145	MANSC domain containing 1	MANSC1	chr12p13.2	5.24691
213205_s_at	AU159543	Hs.105399	RAD54-like 2 (S. cerevisiae)	RAD54L2	chr3p21.2	5.24543
211999_at	Z48950	Hs.180877	H3 histone, family 3B (H3.3B)	H3F3B	chr17q25	5.23978
219354_at	NM_018316	Hs.250632	kelch-like 26 (Drosophila)	KLHL26	chr19p13.11	5.22669
218265_at	NM_024077	Hs.59804	SECIS binding protein 2	SECISBP2	chr9q22.2	5.22603
219487_at	NM_024685	Hs.96322	Bardet-Biedl syndrome 10	BBS10	chr12q21.2	5.21572
204524_at	NM_002613	Hs.459691	3-phosphoinositide dependent protein kinase-1	PDPK1	chr16p13.3	5.21389
213979_s_at	BF984434	Hs.208597	C-terminal binding protein 1	CTBP1	chr4p16	5.21377
206414_s_at	NM_003887	Hs.555902	development and differentiation enhancing factor 2	DDEF2	chr2p25|2p24	5.20035
59644_at	AI735391	Hs.146551	BMP2 inducible kinase	BMP2K	chr4q21.21	5.19945
204126_s_at	NM_003504	Hs.474217	CDC45 cell division cycle 45-like (S. cerevisiae)	CDC45L	chr22q11.21	5.19436
204716_at	NM_005436	Hs.591360	coiled-coil domain containing 6	CCDC6	chr10q21	5.18889
219615_s_at	NM_003740	Hs.444448	potassium channel, subfamily K, member 5	KCNK5	chr6p21	5.17717
202080_s_at	NM_014965	Hs.535711	trafficking protein, kinesin binding 1	TRAK1	chr3p25.3-p24.1	5.17589
219655_at	NM_024728	Hs.586313	chromosome 7 open reading frame 10	C7orf10	chr7p14.1	5.1757
203689_s_at	AI743037	Hs.103183	fragile X mental retardation 1	FMR1	chrXq27.3	5.17412
219617_at	NM_024766	Hs.468349	chromosome 2 open reading frame 34	C2orf34	chr2p21	5.16568
213833_x_at	AA931929	Hs.534575	HIG1 domain family, member 2A	HIGD2A	chr5q35.2	5.16293
210631_at	D42072	Hs.113577	neurofibromin 1 (neurofibromatosis, von Recklinghausen disease, Watson disease)	NF1	chr17q11.2	5.14064
200667_at	BF448062	Hs.518773	ubiquitin-conjugating enzyme E2D 3 (UBC4/5 homolog, yeast)	UBE2D3	chr4q24	5.13535
218383_at	NM_017815	Hs.442782	chromosome 14 open reading frame 94	C14orf94	chr14q11.2	5.12539
205809_s_at	BE504979	Hs.143728	Wiskott-Aldrich syndrome-like	WASL	chr7q31.3	5.11427
205701_at	NM_006390	Hs.505136	importin 8	IPO8	chr12p11.21	5.10076
209073_s_at	AF015040	Hs.585653	numb homolog (Drosophila)	NUMB	chr14q24.3	5.09532
203066_at	NM_014863	Hs.287537	B cell RAG associated protein	GALNAC4S-6ST	chr10q26	5.0941
203892_at	NM_006103	Hs.2719	WAP four-disulfide core domain 2	WFDC2	chr20q12-q13.2	5.0917
207956_x_at	NM_015928	Hs.567425	androgen-induced proliferation inhibitor	APRIN	chr13q12.3	5.08543
212634_at	AW298092	Hs.149367	KIAA0776	KIAA0776	chr6q16.1	5.074
212719_at	AB011178	Hs.465337	PH domain and leucine rich repeat protein phosphatase	PHLPP	chr18q21.33	5.07098
218389_s_at	NM_016022	Hs.108408	anterior pharynx defective 1 homolog A (C. elegans)	APH1A	chr1p36.13-q31.3	5.06837
207842_s_at	NM_007359	Hs.645383	cancer susceptibility candidate 3	CASC3	chr17q11-q21.3	5.06269
204062_s_at	BG526973	Hs.168762	unc-51-like kinase 2 (C. elegans)	ULK2	chr17p11.2	5.06026
213206_at	AW149492	Hs.463278	golgi SNAP receptor complex member 2	GOSR2	chr17q21	5.05576
211086_x_at	Z25431	Hs.481181	NIMA (never in mitosis gene a)-related kinase 1 /// NIMA (never in mitosis gene a)-related kinase 1	NEK1	chr4q33	5.04737
206696_at	NM_000273	Hs.74124	G protein-coupled receptor 143	GPR143	chrXp22.3	5.0469
202960_s_at	NM_000255	Hs.485527	methylmalonyl Coenzyme A mutase	MUT	chr6p21	5.04626
204098_at	NM_016024	Hs.61184	RNA binding motif protein, X-linked 2	RBMX2	chrXq25	5.04394
204662_at	NM_014711	Hs.279912	CP110 protein	CP110	chr16p12.3	5.03402
219174_at	NM_025103	Hs.145402	intraflagellar transport 74 homolog (Chlamydomonas)	IFT74	chr9p21.2	5.03117
212833_at	M74089	Hs.75639	solute carrier family 25, member 46	SLC25A46	chr5q22.1	5.02394
206173_x_at	NM_002041	Hs.511316	GA binding protein transcription factor, beta subunit 2	GABPB2	chr15q21.2	5.02113
219805_at	NM_022101	Hs.647135	chromosome X open reading frame 56 /// similar to CG16865-PA /// similar to CG16865-PA	CXorf56 /// LOC728024 /// LOC731173	chrXq23 /// chr8p12	5.01405
222161_at	AJ012370	Hs.503560	N-acetylated alpha-linked acidic dipeptidase 2	NAALAD2	chr11q14.3-q21	5.00438
213336_at	AI826454	Hs.647016	bromodomain adjacent to zinc finger domain, 1B	BAZ1B	chr7q11.23	4.99592
216555_at	AK026712	Hs.438906	chromosome 22 open reading frame 30	C22orf30	chr22q12.2-q12.3	4.99515
204771_s_at	AI632304	Hs.54780	transcription termination factor, RNA polymerase I	TTF1	chr9q34.13	4.98257
207700_s_at	NM_006534	Hs.651211	nuclear receptor coactivator 3	NCOA3	chr20q12	4.9798
209152_s_at	AI655986	Hs.371282	transcription factor 3 (E2A immunoglobulin enhancer binding factors E12/E47)	TCF3	chr19p13.3	4.97627
222164_at	AU145411	Hs.264887	fibroblast growth factor receptor 1 (fms-related tyrosine kinase 2, Pfeiffer syndrome)	FGFR1	chr8p11.2-p11.1	4.96644
203763_at	NM_016008	Hs.371597	dynein, cytoplasmic 2, light intermediate chain 1	DYNC2LI1	chr2p25.1-p24.1	4.9634
209760_at	AL136932	Hs.205572	KIAA0922	KIAA0922	chr4q31.3	4.95599
206343_s_at	NM_013959	Hs.453951	neuregulin 1	NRG1	chr8p21-p12	4.95543
219338_s_at	NM_017691	Hs.12692	leucine rich repeat containing 49	LRRC49	chr15q23	4.95464
202729_s_at	NM_000627	Hs.49787	latent transforming growth factor beta binding protein 1	LTBP1	chr2p22-p21	4.94667
215088_s_at	BG110532	Hs.444472	succinate dehydrogenase complex, subunit C, integral membrane protein, 15kDa	SDHC	chr1q21	4.94601
214683_s_at	AI251890	Hs.433732	CDC-like kinase 1	CLK1	chr2q33	4.94514
202654_x_at	NM_022826	Hs.529272	membrane-associated ring finger (C3HC4) 7	07-mars	chr2q24.2	4.94508
200093_s_at	N32864	Hs.483305	histidine triad nucleotide binding protein 1 /// histidine triad nucleotide binding protein 1	HINT1	chr5q31.2	4.94183
214061_at	AI017564	Hs.492716	WD repeat domain 67	WDR67	chr8q24.13	4.94094
209327_s_at	BC000587	Hs.646922	hypothetical protein HSPC111	HSPC111	chr5q35.2	4.94052
220729_at	NM_014092					4.93254
206682_at	NM_006344	Hs.54403	C-type lectin domain family 10, member A	CLEC10A	chr17p13.1	4.92442
218276_s_at	NM_021818	Hs.642842	salvador homolog 1 (Drosophila)	SAV1	chr14q13-q23	4.92183
213579_s_at	AI459462	Hs.517517	E1A binding protein p300	EP300	chr22q13.2	4.91912
210993_s_at	U54826	Hs.519005	SMAD family member 1	SMAD1	chr4q31	4.91007
218135_at	NM_016570	Hs.339453	ERGIC and golgi 2	ERGIC2	chr12p11.22	4.90829
201602_s_at	BE737620	Hs.49582	protein phosphatase 1, regulatory (inhibitor) subunit 12A	PPP1R12A	chr12q15-q21	4.9054
204706_at	NM_019892	Hs.120998	inositol polyphosphate-5-phosphatase, 72 kDa	INPP5E	chr9q34.3	4.90232
203195_s_at	NM_005387	Hs.524750	nucleoporin 98kDa	NUP98	chr11p15.5	4.90078
52285_f_at	AW002970	Hs.236940	centrosomal protein 76kDa	CEP76	chr18p11.21	4.89467
210530_s_at	M21985	Hs.108301	nuclear receptor subfamily 2, group C, member 1	NR2C1	chr12q22	4.8941
201240_s_at	NM_014752	Hs.512341	signal peptidase complex subunit 2 homolog (S. cerevisiae)	SPCS2	chr11q13.4	4.88877
207819_s_at	NM_000443	Hs.287827	ATP-binding cassette, sub-family B (MDR/TAP), member 4	ABCB4	chr7q21.1	4.87908
204690_at	NM_004853	Hs.431109	syntaxin 8	STX8	chr17p12	4.87721
212222_at	AU143855	Hs.413801	proteasome (prosome, macropain) activator subunit 4	PSME4	chr2p16.2	4.87425
212876_at	BF223021	Hs.13225	UDP-Gal:betaGlcNAc beta 1,4- galactosyltransferase, polypeptide 4	B4GALT4	chr3q13.3	4.86693
212202_s_at	BG493972	Hs.511138	transmembrane protein 87A	TMEM87A	chr15q15.1	4.86554
201883_s_at	D29805	Hs.651277	UDP-Gal:betaGlcNAc beta 1,4- galactosyltransferase, polypeptide 1	B4GALT1	chr9p13	4.86103
213568_at	AI811298	Hs.253247	odd-skipped related 2 (Drosophila)	OSR2	chr8q22.2	4.85783
218823_s_at	NM_017634	Hs.72071	potassium channel tetramerisation domain containing 9	KCTD9	chr8p21.1	4.85723
215463_at	BF062364		olfactory receptor, family 7, subfamily E, member 24	OR7E24	chr19p13.2	4.85364
218065_s_at	NM_020644	Hs.501853	TMEM9 domain family, member B	TMEM9B	chr11p15.3	4.8534
218447_at	NM_020188	Hs.388255	chromosome 16 open reading frame 61	C16orf61	chr16q23.2	4.8369
204131_s_at	N25732	Hs.591328	forkhead box O3A	FOXO3A	chr6q21	4.82963
207022_s_at	NM_002301		lactate dehydrogenase C	LDHC	chr11p15.5-p15.3	4.82797
212799_at	BE217875	Hs.518417	syntaxin 6	STX6	chr1q25.3	4.82733
218183_at	NM_013399	Hs.572399	chromosome 16 open reading frame 5	C16orf5	chr16p13.3	4.81659
218642_s_at	NM_024300	Hs.436913	coiled-coil-helix-coiled-coil-helix domain containing 7	CHCHD7	chr8q12.1	4.81529
211379_x_at	AB050855	Hs.418062	beta-1,3-N-acetylgalactosaminyltransferase 1 (globoside blood group)	B3GALNT1	chr3q25	4.80996
213642_at	BE312027					4.80394
214149_s_at	AI252582	Hs.484188	ATPase, H+ transporting, lysosomal 9kDa, V0 subunit e1	ATP6V0E1	chr5q35.2	4.80309
35974_at	U10485	Hs.124922	lymphoid-restricted membrane protein	LRMP	chr12p12.1	4.80047
209595_at	BC001771	Hs.58593	general transcription factor IIF, polypeptide 2, 30kDa	GTF2F2	chr13q14	4.8
218606_at	NM_017740	Hs.592065	zinc finger, DHHC-type containing 7	ZDHHC7	chr16q24.1	4.79557
211505_s_at	AL136601	Hs.596704	staufen, RNA binding protein, homolog 1 (Drosophila)	STAU1	chr20q13.1	4.79318
212478_at	H65865	Hs.75277	required for meiotic nuclear division 5 homolog A (S. cerevisiae)	RMND5A	chr2p11.2	4.78974
214005_at	BE326952	Hs.77719	gamma-glutamyl carboxylase	GGCX	chr2p12	4.78141
213145_at	BF001666	Hs.367956	F-box and leucine-rich repeat protein 14	FBXL14	chr12p13.33	4.76778
201143_s_at	BC002513	Hs.151777	eukaryotic translation initiation factor 2, subunit 1 alpha, 35kDa	EIF2S1	chr14q23.3	4.76672
217845_x_at	NM_014056	Hs.7917	HIG1 domain family, member 1A	HIGD1A	chr3p22.1	4.76508
218458_at	NM_022471	Hs.293971	germ cell-less homolog 1 (Drosophila)	GMCL1	chr2p13.3	4.76266
218319_at	NM_020651	Hs.7886	pellino homolog 1 (Drosophila)	PELI1	chr2p13.3	4.75984
203711_s_at	NM_014362	Hs.128598	3-hydroxyisobutyryl-Coenzyme A hydrolase	HIBCH	chr2q32.2	4.74719
219340_s_at	AF123759	Hs.127675	ceroid-lipofuscinosis, neuronal 8 (epilepsy, progressive with mental retardation)	CLN8	chr8p23	4.74613
205956_x_at	NM_013290		PSMC3 interacting protein	PSMC3IP	chr17q12-q21	4.73717
212832_s_at	AI143124	Hs.201253	cytoskeleton associated protein 5	CKAP5	chr11p11.2	4.72933
221296_at	NM_005422	Hs.248162	tectorin alpha	TECTA	chr11q22-q24	4.72855
219157_at	NM_007246	Hs.388668	kelch-like 2, Mayven (Drosophila)	KLHL2	chr4q21.2	4.72829
205659_at	NM_014707	Hs.196054	histone deacetylase 9	HDAC9	chr7p21.1	4.72065
214083_at	AW772123	Hs.368264	Protein phosphatase 2, regulatory subunit B (B56), gamma isoform	PPP2R5C	chr14q32	4.71545
212426_s_at	BF033313	Hs.74405	tyrosine 3-monooxygenase/tryptophan 5-monooxygenase activation protein, theta polypeptide	YWHAQ	chr2p25.1	4.71454
219164_s_at	NM_018036		chromosome 14 open reading frame 103	C14orf103	chr14q32.2	4.69792
52731_at	AI359466		hypothetical protein FLJ20294	FLJ20294	chr11p11.2	4.69774
218626_at	NM_019843	Hs.517559	eukaryotic translation initiation factor 4E nuclear import factor 1	EIF4ENIF1	chr22q11.2	4.69709
212216_at	AW000954	Hs.444349	prolyl endopeptidase-like	PREPL	chr2p21	4.6912
201604_s_at	NM_002480	Hs.49582	protein phosphatase 1, regulatory (inhibitor) subunit 12A	PPP1R12A	chr12q15-q21	4.67781
213881_x_at	AI971724	Hs.546298	SMT3 suppressor of mif two 3 homolog 2 (S. cerevisiae)	SUMO2	chr17q25.1	4.67705
201083_s_at	AA740754	Hs.486542	BCL2-associated transcription factor 1	BCLAF1	chr6q22-q23	4.67667
203354_s_at	AW117368	Hs.434255	pleckstrin and Sec7 domain containing 3	PSD3	chr8pter-p23.3	4.66946
202722_s_at	NM_002056	Hs.645286	glutamine-fructose-6-phosphate transaminase 1	GFPT1	chr2p13	4.66932
218911_at	NM_006530	Hs.4029	YEATS domain containing 4	YEATS4	chr12q13-q15	4.66015
212110_at	D31887	Hs.491232	solute carrier family 39 (zinc transporter), member 14	SLC39A14	chr8p21.3	4.65306
209299_x_at	BC000022	Hs.438587	peptidylprolyl isomerase (cyclophilin)-like 2	PPIL2	chr22q11.21	4.65302
205594_at	NM_014897	Hs.463375	zinc finger protein 652	ZNF652	chr17q21.32	4.65296
201445_at	NM_001839	Hs.651232	calponin 3, acidic	CNN3	chr1p22-p21	4.64545
218588_s_at	NM_018691	Hs.166551	chromosome 5 open reading frame 3	C5orf3	chr5q31-q33	4.62415
204649_at	NM_005480	Hs.524399	trophinin associated protein (tastin)	TROAP	chr12q13.12	4.62402
217547_x_at	BF308250	Hs.264345	zinc finger protein 675	ZNF675	chr19p12	4.61303
208859_s_at	AI650257	Hs.645562	alpha thalassemia/mental retardation syndrome X-linked (RAD54 homolog, S. cerevisiae) /// similar to transcriptional regulator ATRX isoform 1	ATRX /// LOC728849	chrXq13.1-q21.1	4.61241
219216_at	NM_019002	Hs.524293 /// Hs.651104	Similar to Heterogeneous nuclear ribonucleoprotein A1 (Helix-destabilizing protein) (Single-strand binding protein) (hnRNP core protein A1) (HDP-1) (Topoisomerase-inhibitor suppressed) /// Annexin A8	LOC728643 /// ANXA8	chr10q11.22 /// chr10q11.2	4.60594
213728_at	AI248598	Hs.494419	lysosomal-associated membrane protein 1	LAMP1	chr13q34	4.60416
213994_s_at	AI885290	Hs.643864	spondin 1, extracellular matrix protein	SPON1	chr11p15.2	4.6017
203016_s_at	AK001710	Hs.22587	synovial sarcoma, X breakpoint 2 interacting protein	SSX2IP	chr1p22.3	4.59656
201878_at	N25546	Hs.268787	ariadne homolog, ubiquitin-conjugating enzyme E2 binding protein, 1 (Drosophila)	ARIH1	chr15q24	4.59542
214798_at	AW291664	Hs.6168	ATPase, Ca++ transporting, type 2C, member 2	ATP2C2	chr16q24.1	4.59129
209849_s_at	AF029669	Hs.412587	RAD51 homolog C (S. cerevisiae)	RAD51C	chr17q22-q23	4.58921
208427_s_at	NM_004432	Hs.166109	ELAV (embryonic lethal, abnormal vision, Drosophila)-like 2 (Hu antigen B)	ELAVL2	chr9p21	4.58477
203898_at	AU154853	Hs.300684	calcitonin gene-related peptide-receptor component protein	RCP9	chr7q11.21	4.58343
204321_at	NM_002499	Hs.388613	neogenin homolog 1 (chicken)	NEO1	chr15q22.3-q23	4.58343
205062_x_at	NM_002892	Hs.161000	AT rich interactive domain 4A (RBP1-like)	ARID4A	chr14q23.1	4.58028
213249_at	AU145127	Hs.433057	F-box and leucine-rich repeat protein 7	FBXL7	chr5p15.1	4.57964
219512_at	NM_024918	Hs.632268	DSN1, MIND kinetochore complex component, homolog (S. cerevisiae)	DSN1	chr20q11.23	4.57814
205584_at	NM_024810	Hs.443061	chromosome X open reading frame 45	CXorf45	chrXq23	4.56642
206500_s_at	NM_018353	Hs.437941	chromosome 14 open reading frame 106	C14orf106	chr14q21.3	4.5606
202028_s_at	BC000603	Hs.380953	ribosomal protein L38	RPL38	chr17q23-q25	4.55984
201674_s_at	BC000729	Hs.463506	A kinase (PRKA) anchor protein 1	AKAP1	chr17q21-q23	4.54335
211313_s_at	AB032253	Hs.647016	bromodomain adjacent to zinc finger domain, 1B	BAZ1B	chr7q11.23	4.54094
204956_at	NM_002451	Hs.193268	methylthioadenosine phosphorylase	MTAP	chr9p21	4.52616
213963_s_at	AW589975	Hs.591715	Sin3A-associated protein, 30kDa	SAP30	chr4q34.1	4.50926
222163_s_at	BE890973	Hs.369657	spermatogenesis associated 5-like 1	SPATA5L1	chr15q21.1	4.50373
202349_at	NM_000113	Hs.534312	torsin family 1, member A (torsin A)	TOR1A	chr9q34	4.50077
220120_s_at	NM_022140	Hs.584954	erythrocyte membrane protein band 4.1 like 4A	EPB41L4A	chr5q22.2	4.49057
202088_at	AI635449	Hs.79136	solute carrier family 39 (zinc transporter), member 6	SLC39A6	chr18q12.2	4.48637
221201_s_at	NM_003445	Hs.502127	zinc finger protein 155	ZNF155	chr19q13.2-q13.32	4.48619
212467_at	AB014578	Hs.12707	DnaJ (Hsp40) homolog, subfamily C, member 13	DNAJC13	chr3q22.1	4.48145
212924_s_at	N37057	Hs.515255	LSM4 homolog, U6 small nuclear RNA associated (S. cerevisiae)	LSM4	chr19p13.11	4.47918
209060_x_at	AI438999	Hs.651211	nuclear receptor coactivator 3	NCOA3	chr20q12	4.47878
206543_at	NM_003070	Hs.298990	SWI/SNF related, matrix associated, actin dependent regulator of chromatin, subfamily a, member 2	SMARCA2	chr9p22.3	4.47873
209712_at	AI769637	Hs.213642	solute carrier family 35 (UDP-glucuronic acid/UDP-N-acetylgalactosamine dual transporter), member D1	SLC35D1	chr1p32-p31	4.47784
204168_at	NM_002413	Hs.81874	microsomal glutathione S-transferase 2	MGST2	chr4q28.3	4.47593
202173_s_at	NM_007146	Hs.651133	vascular endothelial zinc finger 1	VEZF1	chr17q22	4.47326
36552_at	AL080220	Hs.557938	hypothetical protein	DKFZP586P0123	chr11q13.4	4.46996
210813_s_at	BC005259	Hs.567359	X-ray repair complementing defective repair in Chinese hamster cells 4	XRCC4	chr5q13-q14	4.46225
218295_s_at	NM_007172	Hs.475103	nucleoporin 50kDa	NUP50	chr22q13.31	4.46131
212596_s_at	AJ010070	Hs.588815	high-mobility group protein 2-like 1	HMG2L1	chr22q13.1	4.46012
217707_x_at	AI535683	Hs.298990	SWI/SNF related, matrix associated, actin dependent regulator of chromatin, subfamily a, member 2	SMARCA2	chr9p22.3	4.45601
212873_at	BE349017	Hs.465521	histocompatibility (minor) HA-1	HMHA1	chr19p13.3	4.44253
219493_at	NM_024745	Hs.123253	SHC SH2-domain binding protein 1	SHCBP1	chr16q11.2	4.44
209490_s_at	AF020543	Hs.635690	palmitoyl-protein thioesterase 2	PPT2	chr6p21.3	4.43937
219874_at	NM_024628	Hs.592591	solute carrier family 12 (potassium/chloride transporters), member 8	SLC12A8		4.43085
213350_at	BF680255	Hs.433529	Ribosomal protein S11	RPS11	chr19q13.3	4.43027
218348_s_at	NM_014153	Hs.371856	zinc finger CCCH-type containing 7A	ZC3H7A	chr16p13-p12	4.42528
212881_at	AK022481	Hs.105779	protein inhibitor of activated STAT, 4	PIAS4	chr19p13.3	4.42209
212364_at	BF432550	Hs.439620	myosin IB	MYO1B	chr2q12-q34	4.42119
203626_s_at	NM_005983	Hs.23348	S-phase kinase-associated protein 2 (p45)	SKP2	chr5p13	4.41388
203200_s_at	NM_024010	Hs.481551	5-methyltetrahydrofolate-homocysteine methyltransferase reductase	MTRR	chr5p15.3-p15.2	4.40594
202634_at	AL558030	Hs.351475	polymerase (RNA) II (DNA directed) polypeptide K, 7.0kDa	POLR2K	chr8q22.2	4.40153
203655_at	NM_006297	Hs.98493	X-ray repair complementing defective repair in Chinese hamster cells 1	XRCC1	chr19q13.2	4.39713
205773_at	NM_014912	Hs.131683	cytoplasmic polyadenylation element binding protein 3	CPEB3	chr10q23.32	4.3922
203741_s_at	NM_001114	Hs.513578	adenylate cyclase 7	ADCY7	chr16q12-q13	4.3817
210389_x_at	BC000258	Hs.463638	tubulin, delta 1	TUBD1	chr17q23.1	4.38064
218819_at	NM_012141	Hs.439440	integrator complex subunit 6	INTS6	chr13q14.12-q14.2	4.37932
211341_at	L20433	Hs.493062	POU domain, class 4, transcription factor 1	POU4F1	chr13q31.1	4.37838
203983_at	NM_005999	Hs.96247	translin-associated factor X	TSNAX	chr1q42.1	4.37399
218674_at	NM_024941	Hs.591760	hypothetical protein FLJ13611	FLJ13611	chr5q12.3	4.35807
200976_s_at	NM_006024	Hs.34576	Tax1 (human T-cell leukemia virus type I) binding protein 1	TAX1BP1	chr7p15	4.35037
32069_at	AB014515	Hs.511839	Nedd4 binding protein 1	N4BP1	chr16q12.1	4.34498
218841_at	NM_024095	Hs.432699	ankyrin repeat and SOCS box-containing 8	ASB8	chr12q13.11	4.34296
208979_at	AF128458	Hs.368971	nuclear receptor coactivator 6	NCOA6	chr20q11	4.34224
211275_s_at	AF087942	Hs.477892	glycogenin 1	GYG1	chr3q24-q25.1	4.34182
219797_at	NM_012214	Hs.177576	mannosyl (alpha-1,3-)-glycoprotein beta-1,4-N-acetylglucosaminyltransferase, isozyme A	MGAT4A	chr2q12	4.33681
217947_at	NM_017801	Hs.380627	CKLF-like MARVEL transmembrane domain containing 6	CMTM6	chr3p22.3	4.33168
219600_s_at	NM_006134	Hs.433668	transmembrane protein 50B	TMEM50B	chr21q22.11	4.31563
221943_x_at	AW303136	Hs.380953	Ribosomal protein L38	RPL38	chr17q23-q25	4.31487
208762_at	U83117	Hs.81424	SMT3 suppressor of mif two 3 homolog 1 (S. cerevisiae)	SUMO1	chr2q33	4.30727
56919_at	AI806628	Hs.651160	WD repeat domain 48	WDR48	chr3p21.33	4.30227
206613_s_at	NM_005681	Hs.153088	TATA box binding protein (TBP)-associated factor, RNA polymerase I, A, 48kDa	TAF1A	chr1q42	4.30099
214220_s_at	AW003635	Hs.184720	Alstrom syndrome 1	ALMS1	chr2p13	4.29998
208499_s_at	NM_006260	Hs.591209	DnaJ (Hsp40) homolog, subfamily C, member 3	DNAJC3	chr13q32	4.29925
204278_s_at	NM_004215	Hs.409368	estrogen receptor binding site associated, antigen, 9	EBAG9	chr8q23	4.29729
214483_s_at	AF124489	Hs.416089	ADP-ribosylation factor interacting protein 1 (arfaptin 1)	ARFIP1	chr4q31.3	4.29528
217129_at	AL031320					4.2948
219944_at	NM_024692	Hs.122927	restin-like 2	RSNL2	chr2p23.2	4.28413
204947_at	NM_005225		E2F transcription factor 1	E2F1	chr20q11.2	4.28375
217672_x_at	BF114906					4.27702
210023_s_at	BC004952	Hs.316750	polycomb group ring finger 1	PCGF1	chr2p13.1	4.27589
204569_at	NM_014920	Hs.417022	intestinal cell (MAK-like) kinase	ICK	chr6p12.3-p11.2	4.27268
218644_at	NM_016445	Hs.170473	pleckstrin 2	PLEK2	chr14q23.3	4.2643
209379_s_at	AF241785	Hs.461988	KIAA1128	KIAA1128	chr10q23.1	4.26324
221744_at	AK026008	Hs.410596	WD repeat domain 68	WDR68	chr17q23.3	4.25806
203830_at	NM_022344	Hs.462754	chromosome 17 open reading frame 75	C17orf75	chr17q11.2	4.25231
213065_at	AB011118	Hs.527874	coiled-coil domain containing 131	CCDC131	chr12q21.1	4.25083
208862_s_at	AW073672	Hs.166011	catenin (cadherin-associated protein), delta 1	CTNND1	chr11q11	4.24874
204221_x_at	U16307	Hs.205558	GLI pathogenesis-related 1 (glioma)	GLIPR1	chr12q21.2	4.24215
210022_at	BC004952	Hs.316750	polycomb group ring finger 1	PCGF1	chr2p13.1	4.24177
211373_s_at	U34349	Hs.25363	presenilin 2 (Alzheimer disease 4)	PSEN2	chr1q31-q42	4.24033
214706_at	AU149447	Hs.632222	zinc finger protein 200	ZNF200	chr16p13.3	4.23963
201034_at	BE545756	Hs.501012	adducin 3 (gamma)	ADD3	chr10q24.2-q24.3	4.23908
205256_at	NM_014830	Hs.591025	zinc finger and BTB domain containing 39	ZBTB39	chr12q13.3	4.229
213530_at	AI040009	Hs.306327	RAB3 GTPase activating protein subunit 1 (catalytic)	RAB3GAP1	chr2q21.3	4.22793
215587_x_at	AK023891	Hs.531614	BTB (POZ) domain containing 14B	BTBD14B	chr19p13.13	4.22766
206668_s_at	NM_004866	Hs.482587	secretory carrier membrane protein 1	SCAMP1	chr5q13.3-q14.1	4.22494
205762_s_at	NM_007016	Hs.97627	dihydrouridine synthase 4-like (S. cerevisiae)	DUS4L	chr7q22-q31	4.22244
202011_at	NM_003257	Hs.510833	tight junction protein 1 (zona occludens 1)	TJP1	chr15q13	4.22203
201690_s_at	AA524023	Hs.368433	tumor protein D52	TPD52	chr8q21	4.21476
41660_at	AL031588	Hs.252387	cadherin, EGF LAG seven-pass G-type receptor 1 (flamingo homolog, Drosophila)	CELSR1	chr22q13.3	4.20997
211348_s_at	AF064105	Hs.40582	CDC14 cell division cycle 14 homolog B (S. cerevisiae)	CDC14B	chr9q22.33	4.20924
212330_at	R60866	Hs.79353	transcription factor Dp-1	TFDP1	chr13q34	4.20445
218228_s_at	NM_025235	Hs.329327	tankyrase, TRF1-interacting ankyrin-related ADP-ribose polymerase 2	TNKS2	chr10q23.3	4.20084
211347_at	AF064105	Hs.40582	CDC14 cell division cycle 14 homolog B (S. cerevisiae)	CDC14B	chr9q22.33	4.19478
214358_at	AW188201	Hs.160556	acetyl-Coenzyme A carboxylase alpha	ACACA	chr17q21	4.19458
218705_s_at	NM_014035	Hs.483200	sorting nexing 24	SNX24	chr5q23.2	4.19241
37950_at	X74496	Hs.436564	prolyl endopeptidase	PREP	chr6q22	4.18802
219272_at	NM_018207	Hs.404997	tripartite motif-containing 62	TRIM62	chr1p35.1	4.17749
203349_s_at	NM_004454	Hs.43697	ets variant gene 5 (ets-related molecule)	ETV5	chr3q28	4.17306
219546_at	NM_017593	Hs.146551	BMP2 inducible kinase	BMP2K	chr4q21.21	4.15728
204481_at	NM_004634	Hs.1004	bromodomain and PHD finger containing, 1	BRPF1	chr3p26-p25	4.15506
204434_at	NM_006038	Hs.48513	spermatogenesis associated 2	SPATA2	chr20q13.1-q13.2	4.15462
41329_at	AI458463	Hs.435560	SCY1-like 3 (S. cerevisiae)	SCYL3	chr1q24.2	4.14637
210286_s_at	AF053755	Hs.250072	solute carrier family 4, sodium bicarbonate cotransporter, member 7	SLC4A7	chr3p22	4.13349
207416_s_at	NM_004555	Hs.632209	nuclear factor of activated T-cells, cytoplasmic, calcineurin-dependent 3	NFATC3	chr16q22.2	4.12629
212306_at	AI741784	Hs.108614	cytoplasmic linker associated protein 2	CLASP2	chr3p22.3	4.12035
202811_at	NM_006463	Hs.469018	STAM binding protein	STAMBP	chr2p13.1	4.11835
217910_x_at	NM_013383	Hs.383019	MAX-like protein X	MLX	chr17q21.1	4.11533
215030_at	AK023187	Hs.634071	G-rich RNA sequence binding factor 1	GRSF1	chr4q13	4.11073
210319_x_at	D89377	Hs.89404	msh homeobox 2	MSX2	chr5q34-q35	4.10911
214188_at	AW665096	Hs.595118	Transcribed locus, moderately similar to NP_001020307.1 lineage protein 1 [Rattus norvegicus]			4.09479
205857_at	AI269290					4.08999
210314_x_at	AF114013	Hs.54673	tumor necrosis factor (ligand) superfamily, member 13 /// tumor necrosis factor (ligand) superfamily, member 12-member 13	TNFSF13 /// TNFSF12-TNFSF13	chr17p13.1	4.08962
218846_at	NM_004830	Hs.29679	cofactor required for Sp1 transcriptional activation, subunit 3, 130kDa	CRSP3	chr6q22.33-q24.1	4.08911
217052_x_at	AK024108					4.08753
217982_s_at	NM_006791	Hs.374503	mortality factor 4 like 1	MORF4L1	chr15q24	4.08304
217887_s_at	NM_001981	Hs.83722	epidermal growth factor receptor pathway substrate 15	EPS15	chr1p32	4.0805
220135_s_at	NM_014270	Hs.408567	solute carrier family 7 (cationic amino acid transporter, y+ system), member 9	SLC7A9	chr19q13.1	4.06642
215933_s_at	Z21533	Hs.118651	homeobox, hematopoietically expressed	HHEX	chr10q23.33	4.06231
221035_s_at	NM_031272	Hs.390221	testis expressed sequence 14 /// testis expressed sequence 14	TEX14	chr17q22	4.06072
202760_s_at	NM_007203	Hs.591908	A kinase (PRKA) anchor protein 2 /// PALM2-AKAP2 protein	AKAP2 /// PALM2-AKAP2	chr9q31-q33	4.05914
201780_s_at	NM_007282	Hs.12333	ring finger protein 13	RNF13	chr3q25.1	4.05472
214451_at	NM_003221	Hs.33102	transcription factor AP-2 beta (activating enhancer binding protein 2 beta)	TFAP2B	chr6p12	4.05261
212420_at	AL559590	Hs.135646	E74-like factor 1 (ets domain transcription factor)	ELF1	chr13q13	4.04929
206169_x_at	NM_025013	Hs.592188	zinc finger CCCH-type containing 7B	ZC3H7B	chr22q13.2	4.04911
219384_s_at	NM_012091	Hs.188661	adenosine deaminase, tRNA-specific 1	ADAT1	chr16q23.1	4.04826
212006_at	AU149908	Hs.591242	UBX domain containing 2	UBXD2	chr2q21.3	4.04738
213712_at	BF508639	Hs.408557	elongation of very long chain fatty acids (FEN1/Elo2, SUR4/Elo3, yeast)-like 2	ELOVL2	chr6p24.2	4.04349
221090_s_at	NM_018233	Hs.231883	2-oxoglutarate and iron-dependent oxygenase domain containing 1	OGFOD1	chr16q13	4.03528
205051_s_at	NM_000222	Hs.479754	v-kit Hardy-Zuckerman 4 feline sarcoma viral oncogene homolog	KIT	chr4q11-q12	4.03154
203350_at	NM_001128	Hs.461253	adaptor-related protein complex 1, gamma 1 subunit	AP1G1	chr16q23	4.02774
204759_at	NM_001268	Hs.25447	regulator of chromosome condensation (RCC1) and BTB (POZ) domain containing protein 2	RCBTB2	chr13q14.3	4.02553
201986_at	AB011165	Hs.282678	thyroid hormone receptor associated protein 1	THRAP1	chr17q22-q23	4.02247
217426_at	L11372					4.01164
206643_at	NM_002108	Hs.190783	histidine ammonia-lyase	HAL	chr12q22-q24.1	4.00882
212556_at	AI469403	Hs.436329	scribbled homolog (Drosophila)	SCRIB	chr8q24.3	4.00607
222148_s_at	BF688108	Hs.500775	ras homolog gene family, member T1	RHOT1	chr17q11.2	4.00359
216944_s_at	U23850	Hs.567295	inositol 1,4,5-triphosphate receptor, type 1	ITPR1	chr3p26-p25	3.99341
202368_s_at	AI986461	Hs.520182	translocation associated membrane protein 2	TRAM2	chr6p21.1-p12	3.99325
212557_at	AB011148	Hs.485628	zinc finger protein 451	ZNF451	chr6p12.1	3.99158
206272_at	NM_006542		S-phase response (cyclin-related)	SPHAR	chr1q42.11-q42.3	3.9885
203690_at	NM_006322	Hs.224152	tubulin, gamma complex associated protein 3	TUBGCP3	chr13q34	3.9872
211107_s_at	AB017332	Hs.98338	aurora kinase C	AURKC	chr19q13.43	3.98118
202033_s_at	BG402105	Hs.196102	RB1-inducible coiled-coil 1	RB1CC1	chr8p22-q21.13	3.97876
206254_at	NM_001963	Hs.419815	epidermal growth factor (beta-urogastrone)	EGF	chr4q25	3.97102
215245_x_at	AA830884	Hs.103183	fragile X mental retardation 1	FMR1	chrXq27.3	3.97076
204349_at	BC005250	Hs.651171	cofactor required for Sp1 transcriptional activation, subunit 9, 33kDa	CRSP9	chr5q33.3	3.97064
212066_s_at	AB018272	Hs.435667	ubiquitin specific peptidase 34	USP34	chr2p15	3.96477
201519_at	NM_014820	Hs.227253	translocase of outer mitochondrial membrane 70 homolog A (S. cerevisiae)	TOMM70A	chr3q12.2	3.96255
203117_s_at	NM_014871	Hs.273397	ubiquitin specific peptidase 52	USP52	chr12q13.2-q13.3	3.96123
219502_at	NM_018248	Hs.405467	nei endonuclease VIII-like 3 (E. coli)	NEIL3	chr4q34.3	3.95919
209666_s_at	AF080157	Hs.198998	conserved helix-loop-helix ubiquitous kinase	CHUK	chr10q24-q25	3.95721
208743_s_at	BC001359	Hs.651212	tyrosine 3-monooxygenase/tryptophan 5-monooxygenase activation protein, beta polypeptide	YWHAB	chr20q13.1	3.94925
219443_at	NM_017714	Hs.369932	taspase, threonine aspartase, 1	TASP1	chr20p12.1	3.9455
211406_at	AF119875	Hs.591060	immediate early response 3 interacting protein 1	IER3IP1	chr18q12	3.94448
209211_at	AF132818	Hs.508234	Kruppel-like factor 5 (intestinal)	KLF5	chr13q22.1	3.94062
212007_at	AI927512	Hs.591242	UBX domain containing 2	UBXD2	chr2q21.3	3.92765
203355_s_at	NM_015310	Hs.434255	pleckstrin and Sec7 domain containing 3	PSD3	chr8pter-p23.3	3.92436
212181_s_at	AF191654	Hs.591008	nudix (nucleoside diphosphate linked moiety X)-type motif 4	NUDT4	chr12q21	3.92356
40255_at	AC004531	Hs.458313	DEAD (Asp-Glu-Ala-Asp) box polypeptide 28	DDX28	chr16q22.1	3.91919
204502_at	NM_015474	Hs.580681	SAM domain and HD domain 1	SAMHD1	chr20pter-q12	3.91715
214986_x_at	U37221	Hs.438587	peptidylprolyl isomerase (cyclophilin)-like 2	PPIL2	chr22q11.21	3.9166
200830_at	NM_002808	Hs.518464	proteasome (prosome, macropain) 26S subunit, non-ATPase, 2	PSMD2	chr3q27.1	3.91385
203894_at	NM_016437		tubulin, gamma 2	TUBG2	chr17q21	3.91129
203347_s_at	NM_007358	Hs.651239	metal response element binding transcription factor 2	MTF2	chr1p22.1	3.90315
219112_at	NM_016340	Hs.483329	Rap guanine nucleotide exchange factor (GEF) 6	RAPGEF6	chr5q31.1	3.90295
203492_x_at	AA918224	Hs.101014	centrosomal protein 57kDa	CEP57	chr11q21	3.89845
222149_x_at	AL137398	Hs.525714	golgi autoantigen, golgin subfamily a, 8G	GOLGA8G	chr15q13.1	3.89739
204318_s_at	NM_016426	Hs.386189	G-2 and S-phase expressed 1	GTSE1	chr22q13.2-q13.3	3.89423
215411_s_at	AL008730	Hs.571184	TRAF3 interacting protein 2	TRAF3IP2	chr6q21	3.88944
219343_at	NM_017913	Hs.561954	cell division cycle 37 homolog (S. cerevisiae)-like 1	CDC37L1	chr9p24.1	3.88663
209215_at	L11669	Hs.632581	tetracycline transporter-like protein	TETRAN	chr4p16.3	3.88324
201945_at	NM_002569	Hs.513153	furin (paired basic amino acid cleaving enzyme)	FURIN	chr15q26.1	3.88288
217027_x_at	AC004941	Hs.532793	karyopherin (importin) beta 1	KPNB1	chr17q21.32	3.88127
222272_x_at	BG283584	Hs.326941	scinderin	SCIN	chr7p21.3	3.8698
214260_at	AI079287	Hs.531713	COP9 constitutive photomorphogenic homolog subunit 8 (Arabidopsis)	COPS8	chr2q37.3	3.86943
202597_at	AU144284	Hs.591415	interferon regulatory factor 6	IRF6	chr1q32.3-q41	3.86435
206488_s_at	NM_000072	Hs.120949	CD36 molecule (thrombospondin receptor)	CD36	chr7q11.2	3.85616
222199_s_at	AK001289	Hs.645331	bridging integrator 3	BIN3	chr8p21.3	3.85518
213848_at	AI655015	Hs.595184	MRNA; cDNA DKFZp586F2224 (from clone DKFZp586F2224)			3.85436
221951_at	AI739035	Hs.448664	transmembrane protein 80	TMEM80	chr11p15.5	3.85053
218193_s_at	NM_016072	Hs.62275	golgi transport 1 homolog B (S. cerevisiae)	GOLT1B	chr12p12.1	3.84959
209272_at	AF045451	Hs.570078	NGFI-A binding protein 1 (EGR1 binding protein 1)	NAB1	chr2q32.3-q33	3.8429
209787_s_at	BC001282	Hs.236774	high mobility group nucleosomal binding domain 4	HMGN4	chr6p21.3	3.83741
219195_at	NM_013261	Hs.527078	peroxisome proliferator-activated receptor gamma, coactivator 1 alpha	PPARGC1A	chr4p15.1	3.83668
212612_at	D31888	Hs.510521	REST corepressor 1	RCOR1	chr14q32.31-q32.32	3.83304
214890_s_at	AL080065	Hs.357025	DKFZP564J102 protein	DKFZP564J102	chr4q35.2	3.82623
219653_at	NM_014054	Hs.105379	LSM14B, SCD6 homolog B (S. cerevisiae)	LSM14B	chr20q13.33	3.82545
213483_at	AK025679	Hs.121432	peptidylprolyl isomerase domain and WD repeat containing 1	PPWD1	chr5q12.3	3.81915
208654_s_at	BF669455	Hs.520313	CD164 molecule, sialomucin	CD164	chr6q21	3.81834
213106_at	AI769688					3.81499
213766_x_at	N36926	Hs.73797	Nicalin homolog (zebrafish)	NCLN	chr19p13.3	3.81448
215942_s_at	BF973178	Hs.386189	G-2 and S-phase expressed 1	GTSE1	chr22q13.2-q13.3	3.80814
204525_at	NM_014660	Hs.159918	PHD finger protein 14	PHF14	chr7p21.3	3.80462
200791_s_at	NM_003870	Hs.430551	IQ motif containing GTPase activating protein 1	IQGAP1	chr15q26.1	3.80207
221045_s_at	NM_016831	Hs.533339	period homolog 3 (Drosophila)	PER3	chr1p36.23	3.80066
217878_s_at	AI203880	Hs.463295	cell division cycle 27 homolog (S. cerevisiae)	CDC27	chr17q12-17q23.2	3.80028
204461_x_at	NM_002853	Hs.531879	RAD1 homolog (S. pombe)	RAD1	chr5p13.2	3.7996
32723_at	L02547	Hs.172865	cleavage stimulation factor, 3' pre-RNA, subunit 1, 50kDa	CSTF1	chr20q13.31	3.79784
213384_x_at	Z37544	Hs.591953	phospholipase C, beta 3 (phosphatidylinositol-specific)	PLCB3	chr11q13	3.79165
208948_s_at	BC000830	Hs.596704	staufen, RNA binding protein, homolog 1 (Drosophila)	STAU1	chr20q13.1	3.78658
203306_s_at	NM_006416	Hs.423163	solute carrier family 35 (CMP-sialic acid transporter), member A1	SLC35A1	chr6q15	3.78251
203042_at	NM_002294	Hs.496684	lysosomal-associated membrane protein 2	LAMP2	chrXq24	3.77624
206546_at	NM_014258	Hs.202676	synaptonemal complex protein 2	SYCP2	chr20q13.33	3.77552
203450_at	NM_015373	Hs.334911	PKD2 interactor, golgi and endoplasmic reticulum associated 1	PGEA1	chr22q12	3.77495
202451_at	BC000365	Hs.577202	general transcription factor IIH, polypeptide 1, 62kDa	GTF2H1	chr11p15.1-p14	3.76962
64900_at	AA401703	Hs.156784	hypothetical protein FLJ22167	FLJ22167	chr16q22.3	3.76823
219295_s_at	NM_013363	Hs.8944	procollagen C-endopeptidase enhancer 2	PCOLCE2	chr3q21-q24	3.76675
213945_s_at	AA909765	Hs.475525	Nucleoporin 210kDa	NUP210	chr3p25.1	3.76296
210191_s_at	BC002447	Hs.486246	putative homeodomain transcription factor 1	PHTF1	chr1p13	3.75975
57739_at	AI949010	Hs.591262	dead end homolog 1 (zebrafish) /// similar to dead end homolog 1 /// similar to dead end homolog 1 /// similar to dead end homolog 1	DND1 /// LOC644157 /// LOC644256 /// LOC649072	chr5q31.3 /// chr17q21.31	3.75901
217407_x_at	U37220	Hs.438587	peptidylprolyl isomerase (cyclophilin)-like 2	PPIL2	chr22q11.21	3.75856
220373_at	NM_017639	Hs.591708	dachsous 2 (Drosophila)	DCHS2	chr4q32.1	3.75564
204270_at	AI568728					3.74437
220014_at	NM_016644	Hs.157461	proline rich 16	PRR16	chr5q23.1	3.73959
213989_x_at	AB004853	Hs.606200	SET domain containing 4	SETD4	chr21q22.13	3.73949
213254_at	N64803	Hs.372082	trinucleotide repeat containing 6B	TNRC6B	chr22q13.1	3.73901
212917_x_at	AI814728	Hs.235069	RecQ protein-like (DNA helicase Q1-like)	RECQL	chr12p12	3.73611
213024_at	BF593908	Hs.267632	TATA element modulatory factor 1	TMF1	chr3p21-p12	3.73508
201661_s_at	NM_004457	Hs.471461	acyl-CoA synthetase long-chain family member 3	ACSL3	chr2q34-q35	3.73468
216550_x_at	X80821	Hs.464585	ankyrin repeat domain 12	ANKRD12	chr18p11.22	3.73311
220201_at	NM_018835	Hs.533499	membrane associated DNA binding protein	MNAB	chr9q34	3.73231
204970_s_at	NM_002359	Hs.252229	v-maf musculoaponeurotic fibrosarcoma oncogene homolog G (avian) /// similar to v-maf musculoaponeurotic fibrosarcoma oncogene family, protein G	MAFG /// LOC644132	chr17q25.3	3.73124
211285_s_at	U84404	Hs.22543	ubiquitin protein ligase E3A (human papilloma virus E6-associated protein, Angelman syndrome)	UBE3A	chr15q11-q13	3.72957
217446_x_at	AL080160	Hs.554681	MRNA; cDNA DKFZp434M054 (from clone DKFZp434M054)			3.72602
218904_s_at	NM_017998	Hs.532296	chromosome 9 open reading frame 40	C9orf40	chr9q21.13	3.72449
51228_at	N36928	Hs.192788	RNA binding motif protein 12B	RBM12B	chr8q22.1	3.72406
218933_at	NM_024063	Hs.369657	spermatogenesis associated 5-like 1	SPATA5L1	chr15q21.1	3.71766
221038_at	NM_018610	Hs.621367	PRO1942			3.70734
212341_at	AA195936	Hs.82719	Yip1 domain family, member 6	YIPF6	chrXq12	3.70651
207624_s_at	NM_000328	Hs.61438	retinitis pigmentosa GTPase regulator	RPGR	chrXp11.4	3.70208
205134_s_at	AW593143	Hs.525006	nuclear fragile X mental retardation protein interacting protein 1	NUFIP1	chr13q14	3.7015
211212_s_at	AF081459	Hs.432948	origin recognition complex, subunit 5-like (yeast)	ORC5L	chr7q22.1	3.69626
215084_s_at	AL031427	Hs.40094	leucine rich repeat containing 42	LRRC42	chr1p33-p32.1	3.69546
217256_x_at	Z98950	Hs.644576	similar to large subunit ribosomal protein L36a /// similar to large subunit ribosomal protein L36a /// similar to large subunit ribosomal protein L36a /// similar to large subunit ribosomal protein L36a /// similar to large subunit ribosomal protein L36a	LOC641903 /// LOC643505 /// LOC646175 /// LOC649299 /// LOC651209 /// LOC728202 /// LOC732102	chr7q36.1 /// chr17q24.2 /// chr17q25.1	3.69363
204529_s_at	AI961231	Hs.491805	thymus high mobility group box protein TOX	TOX	chr8q12.1	3.6926
218314_s_at	NM_018195	Hs.195060	chromosome 11 open reading frame 57	C11orf57	chr11q23.1	3.69248
215387_x_at	AK021505	Hs.444329	Glypican 6	GPC6	chr13q32	3.68856
203635_at	NM_006052	Hs.369488	Down syndrome critical region gene 3	DSCR3	chr21q22.2	3.68723
218968_s_at	NM_018197	Hs.473082	zinc finger protein 64 homolog (mouse)	ZFP64	chr20q13.2	3.68225
205882_x_at	AI818488	Hs.501012	adducin 3 (gamma)	ADD3	chr10q24.2-q24.3	3.68102
222085_at	AW452357	Hs.27373	Hypothetical gene supported by AK075564; BC060873	LOC400451	chr15q26.1	3.6793
201689_s_at	BE974098	Hs.368433	tumor protein D52	TPD52	chr8q21	3.67519
202512_s_at	NM_004849	Hs.486063	ATG5 autophagy related 5 homolog (S. cerevisiae)	ATG5	chr6q21	3.67277
212095_s_at	BE552421	Hs.7946	mitochondrial tumor suppressor 1	MTUS1	chr8p22	3.67131
215509_s_at	AL137654	Hs.469649	BUB1 budding uninhibited by benzimidazoles 1 homolog (yeast)	BUB1	chr2q14	3.66598
202076_at	NM_001166	Hs.503704	baculoviral IAP repeat-containing 2	BIRC2	chr11q22	3.65774
214583_at	AI268381	Hs.145049	regulatory solute carrier protein, family 1, member 1	RSC1A1	chr1p36.1	3.65716
204958_at	NM_004073	Hs.632415	polo-like kinase 3 (Drosophila)	PLK3	chr1p34.1	3.65244
41512_at	AL042733	Hs.530940	Transcribed locus			3.64715
214268_s_at	AL042220	Hs.514373	myotubularin related protein 4	MTMR4	chr17q22-q23	3.6463
212447_at	AF161402	Hs.372541	kelch repeat and BTB (POZ) domain containing 2	KBTBD2	chr7p14.3	3.6445
212795_at	AL137753	Hs.12144	KIAA1033	KIAA1033	chr12q24.11	3.64208
201491_at	NM_012111	Hs.204041	AHA1, activator of heat shock 90kDa protein ATPase homolog 1 (yeast)	AHSA1	chr14q23.3-31	3.63598
218329_at	NM_012406	Hs.506655	PR domain containing 4	PRDM4	chr12q23-q24.1	3.63392
213127_s_at	BG230758	Hs.301756	mediator of RNA polymerase II transcription, subunit 8 homolog (S. cerevisiae)	MED8	chr1p34.2	3.63303
207513_s_at	NM_003452	Hs.50123	zinc finger protein 189	ZNF189	chr9q22-q31	3.63076
51146_at	AA203365	Hs.259605	GDNF family receptor alpha 1 /// phosphatidylinositol glycan anchor biosynthesis, class V	GFRA1 /// PIGV	chr10q26 /// chr1p36.11	3.62953
203791_at	NM_005509	Hs.181042	Dmx-like 1	DMXL1	chr5q22	3.62738
212451_at	N52532	Hs.9997	KIAA0256 gene product	KIAA0256	chr15q21.1	3.62644
203018_s_at	AU152583	Hs.22587	synovial sarcoma, X breakpoint 2 interacting protein	SSX2IP	chr1p22.3	3.62366
201260_s_at	NM_006754	Hs.80919	synaptophysin-like 1	SYPL1	chr7q22.2	3.61863
206240_s_at	NM_003437	Hs.479874	zinc finger protein 136	ZNF136	chr19p13.2-p13.12	3.61812
203855_at	NM_014969	Hs.485081	WD repeat domain 47	WDR47	chr1p13.3	3.61518
218464_s_at	NM_018182	Hs.564533	chromosome 17 open reading frame 63	C17orf63	chr17q11.2	3.61208
213238_at	AI478147	Hs.437241	ATPase, Class V, type 10D	ATP10D	chr4p12	3.61161
212335_at	AW167793	Hs.334534	glucosamine (N-acetyl)-6-sulfatase (Sanfilippo disease IIID)	GNS	chr12q14	3.60723
208368_s_at	NM_000059	Hs.34012	breast cancer 2, early onset	BRCA2	chr13q12.3	3.60716
209455_at	BE963245	Hs.484138	F-box and WD-40 domain protein 11	FBXW11	chr5q35.1	3.60075
209515_s_at	U38654	Hs.493512	RAB27A, member RAS oncogene family	RAB27A	chr15q15-q21.1	3.59927
212631_at	AI566082	Hs.593148	Syntaxin 7	STX7	chr6q23.1	3.59804
219532_at	NM_022726	Hs.101915	elongation of very long chain fatty acids (FEN1/Elo2, SUR4/Elo3, yeast)-like 4	ELOVL4	chr6q14	3.59728
222011_s_at	BF224073	Hs.363137	t-complex 1	TCP1	chr6q25.3-q26	3.5957
203630_s_at	NM_006348	Hs.239631	component of oligomeric golgi complex 5	COG5	chr7q22-q31	3.59243
219445_at	NM_015711	Hs.97244	glioma tumor suppressor candidate region gene 1	GLTSCR1	chr19q13.3	3.59
207614_s_at	NM_003592	Hs.146806	cullin 1	CUL1	chr7q36.1	3.58986
218197_s_at	NM_018002	Hs.148778	oxidation resistance 1	OXR1	chr8q23	3.58971
205932_s_at	NM_002448	Hs.424414	msh homeobox 1	MSX1	chr4p16.3-p16.1	3.58635
205928_at	NM_005815	Hs.631623	zinc finger protein 443	ZNF443	chr19p13.2	3.57904
51158_at	AI801973	Hs.27373	hypothetical gene supported by AK075564; BC060873	LOC400451	chr15q26.1	3.57526
211979_at	AB046844	Hs.512461	G protein-coupled receptor 107	GPR107	chr9q34.11	3.55303
218297_at	NM_024948	Hs.590985	chromosome 10 open reading frame 97	C10orf97	chr10p13	3.54324
206542_s_at	AV725365	Hs.298990	SWI/SNF related, matrix associated, actin dependent regulator of chromatin, subfamily a, member 2	SMARCA2	chr9p22.3	3.53811
206504_at	NM_000782	Hs.89663	cytochrome P450, family 24, subfamily A, polypeptide 1	CYP24A1	chr20q13	3.5376
219120_at	NM_025203	Hs.24624	chromosome 2 open reading frame 44	C2orf44	chr2p23.3	3.53653
214050_at	AI694317					3.53231
212751_at	BG290646	Hs.524630	ubiquitin-conjugating enzyme E2N (UBC13 homolog, yeast)	UBE2N	chr12q22	3.52873
202106_at	NM_005895	Hs.507333	golgi autoantigen, golgin subfamily a, 3	GOLGA3	chr12q24.33	3.52182
210679_x_at	BC002629					3.51413
200719_at	BE964043	Hs.171626	S-phase kinase-associated protein 1A (p19A)	SKP1A	chr5q31	3.51324
212150_at	AA805651	Hs.204564	KIAA0143 protein	KIAA0143	chr8q24.22	3.5123
212744_at	AI813772	Hs.208681	Bardet-Biedl syndrome 4	BBS4	chr15q22.3-q23	3.50871
221513_s_at	BC001149	Hs.458598	UTP14, U3 small nucleolar ribonucleoprotein, homolog C (yeast) /// UTP14, U3 small nucleolar ribonucleoprotein, homolog A (yeast)	UTP14C /// UTP14A	chr13q14.2 /// chrXq25	3.50632
212244_at	AL050091	Hs.437256	glutamate receptor, ionotropic, N-methyl D-aspartate-like 1A /// GRINL1A combined protein	GRINL1A /// Gcom1	chr15q22.1 /// chr15q21.3	3.50486
221889_at	AW026481	Hs.534590	potassium channel tetramerisation domain containing 13	KCTD13	chr16p11.2	3.50355
212381_at	BF444943	Hs.477009	ubiquitin specific peptidase 24	USP24	chr1p32.3	3.50262
204274_at	AA812215	Hs.409368	estrogen receptor binding site associated, antigen, 9	EBAG9	chr8q23	3.49491
205811_at	NM_007215	Hs.437009	polymerase (DNA directed), gamma 2, accessory subunit	POLG2	chr17q	3.48249
202630_at	AA046411	Hs.84084	amyloid beta precursor protein (cytoplasmic tail) binding protein 2	APPBP2	chr17q21-q23	3.48118
214744_s_at	AK021960	Hs.512542	Ribosomal protein L23	RPL23	chr17q	3.48079
221452_s_at	NM_030969	Hs.472165	chromosome 20 open reading frame 7 /// chromosome 20 open reading frame 7 /// transmembrane protein 14B /// transmembrane protein 14B	C20orf7 /// TMEM14B	chr20p12.1 /// chr6p25.1-p23	3.48005
203935_at	NM_001105	Hs.470316	activin A receptor, type I	ACVR1	chr2q23-q24	3.47788
202323_s_at	AI636775	Hs.520207	acyl-Coenzyme A binding domain containing 3	ACBD3	chr1q42.12	3.47697
221880_s_at	AI279819	Hs.27373	hypothetical gene supported by AK075564; BC060873	LOC400451	chr15q26.1	3.47442
200765_x_at	NM_001903	Hs.534797	catenin (cadherin-associated protein), alpha 1, 102kDa	CTNNA1	chr5q31	3.47129
221988_at	AA463853	Hs.356467	Cofactor required for Sp1 transcriptional activation, subunit 7, 70kDa	CRSP7	chr19p13.11	3.46783
218932_at	NM_017953	Hs.5111	chromosome 1 open reading frame 181	C1orf181	chr1p22.3	3.46717
214085_x_at	AI912583	Hs.205558	GLI pathogenesis-related 1 (glioma)	GLIPR1	chr12q21.2	3.46646
212450_at	D87445	Hs.9997	KIAA0256 gene product /// trafficking protein particle complex 5	KIAA0256 /// TRAPPC5	chr15q21.1 /// chr19p13.2	3.46617
201980_s_at	NM_012425	Hs.524161	Ras suppressor protein 1	RSU1	chr10p13	3.46217
220002_at	NM_018012	Hs.368096	kinesin family member 26B	KIF26B	chr1q44	3.46023
220653_at	NM_015363		zinc finger, imprinted 2	ZIM2	chr19q13.4	3.45867
206900_x_at	NM_021047	Hs.646389	zinc finger protein 253	ZNF253	chr19p13.11	3.44939
222070_at	AW090043	Hs.591262	dead end homolog 1 (zebrafish)	DND1	chr5q31.3	3.44306
215778_x_at	AJ006206	Hs.592371	B1 for mucin	HAB1		3.44296
211575_s_at	AF116702	Hs.22543	ubiquitin protein ligase E3A (human papilloma virus E6-associated protein, Angelman syndrome)	UBE3A	chr15q11-q13	3.43929
211651_s_at	M20206	Hs.489646	laminin, beta 1 /// laminin, beta 1	LAMB1	chr7q22	3.4391
210054_at	BC003648	Hs.368454	chromosome 4 open reading frame 15	C4orf15	chr4p16.3	3.43588
219421_at	NM_012382	Hs.348915	tetratricopeptide repeat domain 33	TTC33	chr5p15.2-p12	3.43566
217952_x_at	BF430956	Hs.348921	PHD finger protein 3	PHF3	chr6q12	3.43516
216941_s_at	AK026521	Hs.631902	TATA box binding protein (TBP)-associated factor, RNA polymerase I, B, 63kDa	TAF1B	chr2p25	3.42998
201752_s_at	AI763123	Hs.501012	adducin 3 (gamma)	ADD3	chr10q24.2-q24.3	3.42994
221503_s_at	AF034756	Hs.527919	karyopherin alpha 3 (importin alpha 4)	KPNA3	chr13q14.3	3.42972
201904_s_at	BF031714	Hs.475963	CTD (carboxy-terminal domain, RNA polymerase II, polypeptide A) small phosphatase-like	CTDSPL	chr3p21.3	3.42971
220549_at	NM_006550		similar to Fibrinogen silencer-binding protein /// similar to Fibrinogen silencer-binding protein	LOC728025 /// LOC730560	chr8q22.1	3.42937
204423_at	NM_013255	Hs.44693	muskelin 1, intracellular mediator containing kelch motifs	MKLN1	chr7q32	3.42869
208927_at	BF673888	Hs.463382	speckle-type POZ protein	SPOP	chr17q21.33	3.42479
209736_at	AF116571	Hs.201671	SRY (sex determining region Y)-box 13	SOX13	chr1q32	3.42325
216280_s_at	AK001827	Hs.87889	Dicer1, Dcr-1 homolog (Drosophila)	DICER1	chr14q32.13	3.42279
220411_x_at	NM_024825	Hs.448497	podocan-like 1	PODNL1	chr19p13.12	3.42113
212911_at	AB023179	Hs.461532	DnaJ (Hsp40) homolog, subfamily C, member 16	DNAJC16	chr1p36.1	3.42015
36920_at	U46024	Hs.434285	myotubularin 1	MTM1	chrXq28	3.41779
204327_s_at	N91520	Hs.112556	zinc finger protein 202	ZNF202	chr11q23.3	3.41402
216315_x_at	AL121873	Hs.647959	ubiquitin-conjugating enzyme E2 variant 1 /// ubiquitin-conjugating enzyme E2 variant 1 /// similar to ubiquitin-conjugating enzyme E2 variant 1 isoform d /// similar to ubiquitin-conjugating enzyme E2 variant 1 isoform d	UBE2V1 /// Kua-UEV /// LOC730052 /// LOC732137	chr20q13.2 /// chr3q26.31	3.41256
204369_at	NM_006218	Hs.85701	phosphoinositide-3-kinase, catalytic, alpha polypeptide	PIK3CA	chr3q26.3	3.40786
209465_x_at	AL565812	Hs.371249	pleiotrophin (heparin binding growth factor 8, neurite growth-promoting factor 1)	PTN	chr7q33-q34	3.40472
204008_at	NM_005740	Hs.632766	dynein, axonemal, light chain 4	DNAL4	chr22q13.1	3.40081
200805_at	NM_006816	Hs.75864	lectin, mannose-binding 2	LMAN2	chr5q35.3	3.39996
212779_at	AB029032	Hs.408142	KIAA1109	KIAA1109	chr4q27	3.39909
213291_s_at	AA160522	Hs.22543	ubiquitin protein ligase E3A (human papilloma virus E6-associated protein, Angelman syndrome)	UBE3A	chr15q11-q13	3.39878
214144_at	BF432147	Hs.554831	Polymerase (RNA) II (DNA directed) polypeptide D	POLR2D	chr2q21	3.39782
218149_s_at	NM_017606	Hs.435535	zinc finger protein 395	ZNF395	chr8p21.1	3.39201
218929_at	NM_017632	Hs.644077	CDKN2A interacting protein	CDKN2AIP	chr4q35.1	3.39175
221018_s_at	NM_031278	Hs.333132	tudor domain containing 1 /// tudor domain containing 1	TDRD1	chr10q25.3	3.38613
212209_at	AL133033	Hs.159799	thyroid hormone receptor associated protein 2	THRAP2	chr12q24.21	3.38498
209898_x_at	U61167	Hs.432562	intersectin 2	ITSN2	chr2pter-p25.1	3.37642
207564_x_at	NM_003605	Hs.405410	O-linked N-acetylglucosamine (GlcNAc) transferase (UDP-N-acetylglucosamine:polypeptide-N-acetylglucosaminyl transferase)	OGT	chrXq13	3.37563
206565_x_at	NM_006780	Hs.648977	SMA3	SMA3	chr5q13	3.37075
205362_s_at	NM_002623	Hs.91161	prefoldin subunit 4	PFDN4	chr20q13.2	3.36908
208110_x_at	NM_030973	Hs.587979	mediator of RNA polymerase II transcription, subunit 25 homolog (S. cerevisiae) /// mediator of RNA polymerase II transcription, subunit 25 homolog (S. cerevisiae)	MED25	chr19q13.3	3.3667
206176_at	NM_001718	Hs.285671	bone morphogenetic protein 6	BMP6	chr6p24-p23	3.36453
205721_at	U97145	Hs.441202	GDNF family receptor alpha 2	GFRA2	chr8p21.3	3.36158
207829_s_at	NM_013978	Hs.145726	BCL2/adenovirus E1B 19kDa interacting protein 1	BNIP1	chr5q33-q34	3.36077
209485_s_at	W19983	Hs.370725	oxysterol binding protein-like 1A	OSBPL1A	chr18q11.1	3.35982
212293_at	BG111260	Hs.532363	homeodomain interacting protein kinase 1	HIPK1	chr1p13.2	3.35728
221821_s_at	AK022732	Hs.505412	chromosome 12 open reading frame 41	C12orf41	chr12q13.11	3.35651
207490_at	NM_025019	Hs.471416	tubulin, alpha 4	TUBA4	chr2q35	3.35567
209972_s_at	AF116615	Hs.433764	Zinc finger and BTB domain containing 17	ZBTB17	chr1p36.2-p36.1	3.3523
209489_at	N25915	Hs.632137	CUG triplet repeat, RNA binding protein 1	CUGBP1	chr11p11	3.35118
204181_s_at	T90308	Hs.591903	zinc finger and BTB domain containing 43	ZBTB43	chr9p24.1-q22.33	3.35098
214785_at	AB023203	Hs.459790	vacuolar protein sorting 13 homolog A (S. cerevisiae)	VPS13A	chr9q21	3.34967
202082_s_at	AV748469	Hs.464184	SEC14-like 1 (S. cerevisiae)	SEC14L1	chr17q25.1-17q25.2	3.33333
204003_s_at	NM_007342	Hs.408241	nucleoporin like 2	NUPL2	chr7p15	3.32893
204314_s_at	NM_004379	Hs.584750	cAMP responsive element binding protein 1	CREB1	chr2q34	3.32721
204201_s_at	NM_006264	Hs.436142	protein tyrosine phosphatase, non-receptor type 13 (APO-1/CD95 (Fas)-associated phosphatase)	PTPN13	chr4q21.3	3.32352
214769_at	AF052117	Hs.592809	Clone 23809 mRNA sequence			3.32325
202384_s_at	AW167713	Hs.519672	Treacher Collins-Franceschetti syndrome 1	TCOF1	chr5q32-q33.1	3.32228
201991_s_at	BF223224	Hs.591373	kinesin family member 5B	KIF5B	chr10pter-q22.1	3.32143
219061_s_at	NM_006014	Hs.444619	L antigen family, member 3	LAGE3	chrXq28	3.31931
205198_s_at	NM_000052					3.31572
32541_at	S46622	Hs.149413	protein phosphatase 3 (formerly 2B), catalytic subunit, gamma isoform (calcineurin A gamma)	PPP3CC	chr8p21.3	3.31561
204671_s_at	BE677131	Hs.651107	ankyrin repeat domain 6	ANKRD6	chr6q14.2-q16.1	3.31478
205559_s_at	NM_006200	Hs.368542	proprotein convertase subtilisin/kexin type 5	PCSK5	chr9q21.3	3.31021
212334_at	BE880245	Hs.334534	glucosamine (N-acetyl)-6-sulfatase (Sanfilippo disease IIID)	GNS	chr12q14	3.30918
212644_s_at	AI671747	Hs.594338	chromosome 14 open reading frame 32	C14orf32	chr14q22.3	3.3053
201758_at	NM_006292	Hs.523512	tumor susceptibility gene 101	TSG101	chr11p15	3.30527
203538_at	NM_001745	Hs.459573	calcium modulating ligand /// family with sequence similarity 39, member D pseudogene	CAMLG /// FAM39DP	chr5q23 /// chr15q26.3	3.3044
204145_at	NM_004477	Hs.203772	FSHD region gene 1	FRG1	chr4q35	3.30408
220152_at	NM_024886	Hs.225084	chromosome 10 open reading frame 95	C10orf95	chr10q24.32	3.30357
202254_at	AB007900	Hs.191850	Signal-induced proliferation-associated 1 like 1	SIPA1L1	chr14q24.2	3.30323
213374_x_at	AW000964	Hs.128598	3-hydroxyisobutyryl-Coenzyme A hydrolase	HIBCH	chr2q32.2	3.29914
219558_at	NM_024524	Hs.529609	ATPase type 13A3	ATP13A3	chr3q29	3.29399
221218_s_at	NM_022445	Hs.490454	thiamin pyrophosphokinase 1	TPK1	chr7q34-q35	3.29175
210761_s_at	AB008790	Hs.86859	growth factor receptor-bound protein 7	GRB7	chr17q12	3.29137
211993_at	AI768512	Hs.356604	WNK lysine deficient protein kinase 1 /// WNK lysine deficient protein kinase 1	WNK1	chr12p13.3	3.29025
204709_s_at	NM_004856	Hs.270845	kinesin family member 23	KIF23	chr15q23	3.28956
221634_at	BC000596		ribosomal protein L23a pseudogene 7	RPL23AP7	chr2q14	3.28945
204459_at	NM_001325	Hs.132370	cleavage stimulation factor, 3' pre-RNA, subunit 2, 64kDa	CSTF2	chrXq22.1	3.28739
203056_s_at	AI681013	Hs.371823	PR domain containing 2, with ZNF domain	PRDM2	chr1p36.21	3.28679
204785_x_at	NM_000874	Hs.642682	interferon (alpha, beta and omega) receptor 2	IFNAR2	chr21q22.1|21q22.11	3.28503
207016_s_at	AB015228	Hs.643455	aldehyde dehydrogenase 1 family, member A2	ALDH1A2	chr15q22.1	3.28326
213137_s_at	AI828880	Hs.123352	protein tyrosine phosphatase, non-receptor type 2	PTPN2	chr18p11.3-p11.2	3.28326
212250_at	AV700332	Hs.377155	metadherin	MTDH	chr8q22.1	3.28181
219317_at	NM_007195	Hs.438533	polymerase (DNA directed) iota	POLI	chr18q21.1	3.28026
221572_s_at	AF288410	Hs.631925	solute carrier family 26, member 6	SLC26A6	chr3p21.3	3.27604
214820_at	AJ002572	Hs.190548	bromodomain and WD repeat domain containing 1	BRWD1	chr21q22.2	3.27315
219479_at	NM_024089	Hs.408629	KDEL (Lys-Asp-Glu-Leu) containing 1	KDELC1	chr13q33	3.27292
215359_x_at	AI758888	Hs.296731	zinc finger protein 44	ZNF44	chr19p13.2	3.27098
212044_s_at	BE737027	Hs.523463	Ribosomal protein L27a	RPL27A	chr11p15	3.26877
217526_at	AI478300	Hs.513470	nuclear factor of activated T-cells, cytoplasmic, calcineurin-dependent 2 interacting protein	NFATC2IP	chr16p11.2	3.26689
218782_s_at	NM_014109	Hs.370834	ATPase family, AAA domain containing 2	ATAD2	chr8q24.13	3.26514
209518_at	AI869240	Hs.79335	SWI/SNF related, matrix associated, actin dependent regulator of chromatin, subfamily d, member 1	SMARCD1	chr12q13-q14	3.26283
218050_at	NM_016617	Hs.643655	ubiquitin-fold modifier 1	UFM1	chr13q13.3	3.26031
219239_s_at	NM_018293	Hs.591650	zinc finger protein 654	ZNF654	chr3p11.2	3.25994
207539_s_at	NM_000589	Hs.73917	interleukin 4	IL4	chr5q31.1	3.25989
217951_s_at	AW189430	Hs.348921	PHD finger protein 3	PHF3	chr6q12	3.25801
212009_s_at	AL553320	Hs.337295	stress-induced-phosphoprotein 1 (Hsp70/Hsp90-organizing protein)	STIP1	chr11q13	3.25719
210383_at	AF225985	Hs.22654	sodium channel, voltage-gated, type I, alpha	SCN1A	chr2q24.3	3.25522
209571_at	U03644	Hs.632531	CBF1 interacting corepressor	CIR	chr2q31.1	3.25411
202537_s_at	AF151842	Hs.476930	chromatin modifying protein 2B	CHMP2B	chr3p11.2	3.25202
204497_at	AB011092	Hs.391860	adenylate cyclase 9	ADCY9	chr16p13.3	3.25031
212103_at	BG403834	Hs.470588	CDNA FLJ20717 fis, clone HEP18380			3.2442
217019_at	AL137162					3.24298
211240_x_at	AB002382	Hs.166011	catenin (cadherin-associated protein), delta 1	CTNND1	chr11q11	3.24291
204108_at	AL031778	Hs.10441	nuclear transcription factor Y, alpha	NFYA	chr6p21.3	3.24271
212916_at	AW249934		similar to PHD finger protein 8	LOC731069		3.24233
215208_x_at	AK021571	Hs.529631	Ribosomal protein L35a	RPL35A	chr3q29-qter	3.24175
218733_at	NM_018133	Hs.18631	male-specific lethal 2-like 1 (Drosophila)	MSL2L1	chr3q22.2	3.24078
208835_s_at	AW089673	Hs.130293	cisplatin resistance-associated overexpressed protein	CROP	chr17q21.33	3.23945
217692_at	AW371924	Hs.462230	Similar to RIKEN cDNA A730055C05 gene	LOC388335	chr17p13.1	3.23795
213623_at	NM_007054	Hs.43670	kinesin family member 3A	KIF3A	chr5q31	3.23781
207606_s_at	NM_018287	Hs.499264	Rho GTPase activating protein 12	ARHGAP12	chr10q11.1	3.23595
207283_at	NM_020217		ribosomal protein L23a pseudogene 13	RPL23AP13	chr2p16.2	3.22629
220310_at	NM_024803	Hs.163079	tubulin, alpha-like 3	TUBAL3	chr10p15.1	3.21978
204084_s_at	AI911687	Hs.30213	ceroid-lipofuscinosis, neuronal 5	CLN5	chr13q21.1-q32	3.21913
209706_at	AF247704	Hs.55999	NK3 transcription factor related, locus 1 (Drosophila)	NKX3-1	chr8p21	3.21607
204025_s_at	NM_002598	Hs.367900	programmed cell death 2	PDCD2	chr6q27	3.21448
214151_s_at	AU144243	Hs.612814	cell cycle progression 1	CCPG1	chr15q21.1	3.21141
202854_at	NM_000194	Hs.412707	hypoxanthine phosphoribosyltransferase 1 (Lesch-Nyhan syndrome)	HPRT1	chrXq26.1	3.20991
213709_at	H11725	Hs.4276	basic helix-loop-helix domain containing, class B, 9	BHLHB9	chrXq23	3.20958
220985_s_at	NM_030954	Hs.491626	ring finger protein 170 /// ring finger protein 170	RNF170	chr8p11.21	3.20893
206052_s_at	NM_006527	Hs.298345	stem-loop (histone) binding protein	SLBP	chr4p16.3	3.20819
218422_s_at	NM_022118	Hs.651137	RNA binding motif protein 26	RBM26	chr13q31.1	3.20355
202224_at	BF304695	Hs.638121	v-crk sarcoma virus CT10 oncogene homolog (avian)	CRK	chr17p13.3	3.20319
215220_s_at	AK023111	Hs.279640	translocated promoter region (to activated MET oncogene)	TPR	chr1q25	3.20143
218762_at	NM_022752	Hs.13323	zinc finger protein 574	ZNF574	chr19q13.2	3.19941
202142_at	BC003090	Hs.531713	COP9 constitutive photomorphogenic homolog subunit 8 (Arabidopsis)	COPS8	chr2q37.3	3.1977
211925_s_at	AY004175	Hs.431173	phospholipase C, beta 1 (phosphoinositide-specific)	PLCB1	chr20p12	3.19757
65630_at	AI742455	Hs.448664	transmembrane protein 80	TMEM80	chr11p15.5	3.19734
208895_s_at	BG530850	Hs.363492	wingless-type MMTV integration site family, member 8B /// DEAD (Asp-Glu-Ala-Asp) box polypeptide 18	WNT8B /// DDX18	chr10q24 /// chr2q14.1	3.19598
212789_at	AI796581	Hs.438550	non-SMC condensin II complex, subunit D3	NCAPD3	chr11q25	3.1894
213394_at	AI674759	Hs.513661	mitogen activated protein kinase binding protein 1 /// kelch-like 3 (Drosophila)	MAPKBP1 /// KLHL3	chr15q15.1 /// chr5q31	3.18909
213669_at	AB006628	Hs.96485	FCH domain only 1	FCHO1	chr19p13.11	3.18882
207576_x_at	NM_000915	Hs.113216	oxytocin, prepro- (neurophysin I)	OXT	chr20p13	3.18764
202114_at	NM_003100	Hs.134822	sorting nexin 2	SNX2	chr5q23	3.18502
213954_at	AB020695	Hs.91662	KIAA0888 protein	KIAA0888	chr5q13.3	3.18382
221734_at	BE328312	Hs.483259	proline-rich coiled-coil 1	PRRC1	chr5q23.2	3.18291
209765_at	Y13786	Hs.483944	ADAM metallopeptidase domain 19 (meltrin beta)	ADAM19	chr5q32-q33	3.18183
212065_s_at	AW502434	Hs.435667	thyroid hormone receptor, beta (erythroblastic leukemia viral (v-erb-a) oncogene homolog 2, avian) /// ubiquitin specific peptidase 34	THRB /// USP34	chr3p24.2 /// chr2p15	3.17875
220060_s_at	NM_017915	Hs.330663	chromosome 12 open reading frame 48	C12orf48	chr12q23.2	3.1664
207067_s_at	NM_002112	Hs.1481	histidine decarboxylase	HDC	chr15q21-q22	3.16305
213063_at	BF970253	Hs.325846	zinc finger CCCH-type containing 14	ZC3H14	chr14q31.3	3.16292
207112_s_at	NM_002039	Hs.80720	GRB2-associated binding protein 1	GAB1	chr4q31.21	3.16212
204504_s_at	NM_003609	Hs.592046	HIRA interacting protein 3	HIRIP3	chr16p11.2	3.16101
218845_at	NM_020185	Hs.29106	dual specificity phosphatase 22	DUSP22	chr6p25.3	3.15805
212888_at	BG109746	Hs.87889	Dicer1, Dcr-1 homolog (Drosophila)	DICER1	chr14q32.13	3.15321
215354_s_at	BC002875	Hs.513883	proline, glutamic acid and leucine rich protein 1	PELP1	chr17p13.2	3.15253
214263_x_at	AI192781	Hs.79402	polymerase (RNA) II (DNA directed) polypeptide C, 33kDa	POLR2C	chr16q13-q21	3.15022
216222_s_at	AI561354	Hs.481720	myosin X	MYO10	chr5p15.1-p14.3	3.14799
206916_x_at	NM_000353	Hs.161640	tyrosine aminotransferase	TAT	chr16q22.1	3.14792
219290_x_at	NM_014395	Hs.436271	dual adaptor of phosphotyrosine and 3-phosphoinositides	DAPP1	chr4q25-q27	3.14683
219947_at	NM_016184	Hs.504657	C-type lectin domain family 4, member A	CLEC4A	chr12p13	3.14413
203675_at	NM_005013	Hs.128686	nucleobindin 2	NUCB2	chr11p15.1-p14	3.144
201575_at	NM_012245	Hs.546550	SNW domain containing 1	SNW1	chr14q24.3	3.14179
203169_at	NM_014785	Hs.493804	KIAA0258	KIAA0258	chr9pter-p22.1	3.14115
203173_s_at	AW080196	Hs.300404	esophageal cancer associated protein	MGC16824	chr16p12.3	3.14086
212446_s_at	AI658534	Hs.506829	LAG1 homolog, ceramide synthase 6 (S. cerevisiae)	LASS6	chr2q24.3	3.14085
201132_at	NM_019597	Hs.632828	heterogeneous nuclear ribonucleoprotein H2 (H')	HNRPH2	chrXq22	3.14037
210057_at	U32581	Hs.460179	PI-3-kinase-related kinase SMG-1	SMG1	chr16p12.3	3.13717
222239_s_at	AL117626	Hs.439440	integrator complex subunit 6	INTS6	chr13q14.12-q14.2	3.13643
219450_at	NM_018302	Hs.107527	chromosome 4 open reading frame 19	C4orf19	chr4p14	3.13603
204101_at	NM_000252	Hs.434285	myotubularin 1	MTM1	chrXq28	3.13418
201810_s_at	AL562152	Hs.257761	SH3-domain binding protein 5 (BTK-associated)	SH3BP5	chr3p24.3	3.12982
212965_at	BE465318	Hs.632767	hypermethylated in cancer 2	HIC2	chr22q11.21	3.12939
215554_at	AV699786	Hs.591810	glycosylphosphatidylinositol specific phospholipase D1	GPLD1	chr6p22.3-p22.2	3.12717
213810_s_at	AW007137					3.12631
201657_at	BE890745	Hs.372616	ADP-ribosylation factor-like 1	ARL1	chr12q23.2	3.12328
219229_at	NM_013272	Hs.311187	solute carrier organic anion transporter family, member 3A1	SLCO3A1	chr15q26	3.12321
214152_at	AU144243	Hs.612814	cell cycle progression 1	CCPG1	chr15q21.1	3.12058
219294_at	NM_018132	Hs.88663	centromere protein Q	CENPQ	chr6p12.3	3.1173
208289_s_at	NM_004879	Hs.643514	etoposide induced 2.4 mRNA	EI24	chr11q24	3.11724
221849_s_at	AA733079	Hs.443636	hypothetical protein BC002926	LOC90379	chr19p13.12	3.11652
219526_at	NM_024644	Hs.509916	chromosome 14 open reading frame 169	C14orf169	chr14q24.3	3.11461
205260_s_at	NM_001107	Hs.18573	acylphosphatase 1, erythrocyte (common) type	ACYP1	chr14q24.3	3.11274
204211_x_at	NM_002759	Hs.131431	eukaryotic translation initiation factor 2-alpha kinase 2	EIF2AK2	chr2p22-p21	3.1123
213922_at	AW294686	Hs.511837	tau tubulin kinase 2	TTBK2	chr15q15.2	3.11177
208919_s_at	BC001709		NAD kinase	NADK	chr1p36.33-p36.21	3.11173
37226_at	U15172	Hs.145726	BCL2/adenovirus E1B 19kDa interacting protein 1	BNIP1	chr5q33-q34	3.11161
208632_at	AL578551	Hs.442798	ring finger protein 10 /// ring finger protein 10	RNF10	chr12q24.31	3.10701
212990_at	AB020717	Hs.473632	synaptojanin 1	SYNJ1	chr21q22.2	3.10337
208731_at	AU158062	Hs.369017	RAB2, member RAS oncogene family	RAB2	chr8q12.1	3.10142
214773_x_at	AI983505	Hs.209431	TIP41, TOR signalling pathway regulator-like (S. cerevisiae)	TIPRL	chr1q23.2	3.10008
220663_at	NM_014271	Hs.495893	interleukin 1 receptor accessory protein-like 1	IL1RAPL1	chrXp22.1-p21.3	3.0975
214804_at	BF793446					3.09681
218930_s_at	NM_018374	Hs.396358	transmembrane protein 106B	TMEM106B	chr7p21.3	3.08944
219279_at	NM_017718	Hs.46578	dedicator of cytokinesis 10	DOCK10	chr2q36.2	3.08931
221742_at	BF037823	Hs.632137	CUG triplet repeat, RNA binding protein 1	CUGBP1	chr11p11	3.08918
200864_s_at	NM_004663	Hs.321541	RAB11A, member RAS oncogene family	RAB11A	chr15q21.3-q22.31	3.08821
218700_s_at	BC002585	Hs.115325	RAB7, member RAS oncogene family-like 1	RAB7L1	chr1q32	3.08719
215629_s_at	AA905286		deleted in lymphocytic leukemia 2-like	DLEU2L	chr1p31-p22	3.08631
218508_at	NM_018403	Hs.476353	DCP1 decapping enzyme homolog A (S. cerevisiae)	DCP1A	chr3p21.1	3.08426
221773_at	AW575374	Hs.591015	ELK3, ETS-domain protein (SRF accessory protein 2)	ELK3	chr12q23	3.08277
205607_s_at	NM_020423	Hs.435560	SCY1-like 3 (S. cerevisiae)	SCYL3	chr1q24.2	3.08008
201774_s_at	AK022511	Hs.5719	non-SMC condensin I complex, subunit D2	NCAPD2	chr12p13.3	3.07846
214557_at	NM_006607		pituitary tumor-transforming 2	PTTG2	chr4p12	3.0775
206056_x_at	X52075	Hs.632188	sialophorin (leukosialin, CD43)	SPN	chr16p11.2	3.07708
213899_at	AI743685	Hs.591005	methionyl aminopeptidase 2	METAP2	chr12q22	3.07076
204633_s_at	AF074393	Hs.510225	ribosomal protein S6 kinase, 90kDa, polypeptide 5	RPS6KA5	chr14q31-q32.1	3.0685
214987_at	AL049449	Hs.632864	CDNA clone IMAGE:4801326			3.06685
204775_at	NM_005441	Hs.75238	chromatin assembly factor 1, subunit B (p60)	CHAF1B	chr21q22.13	3.06222
204367_at	D28588	Hs.514276	Sp2 transcription factor	SP2	chr17q21.32	3.06117
204440_at	NM_004233	Hs.484703	CD83 molecule	CD83	chr6p23	3.05854
218570_at	NM_018095		kelch repeat and BTB (POZ) domain containing 4	KBTBD4	chr11p11.2	3.0572
204329_s_at	N46430	Hs.112556	zinc finger protein 202	ZNF202	chr11q23.3	3.0566
217704_x_at	AI820796	Hs.628886	Suppressor of zeste 12 homolog pseudogene	SUZ12P	chr17q11.2	3.0555
218310_at	NM_014504	Hs.530053	RAB guanine nucleotide exchange factor (GEF) 1	RABGEF1	chr7q11.21	3.05522
221735_at	H04342	Hs.651160	WD repeat domain 48	WDR48	chr3p21.33	3.05452
209862_s_at	BC001233	Hs.101014	centrosomal protein 57kDa	CEP57	chr11q21	3.05163
206789_s_at	NM_002697	Hs.493649	POU domain, class 2, transcription factor 1	POU2F1	chr1q22-q23	3.04726
202027_at	NM_012264	Hs.182626	chromosome 22 open reading frame 5	C22orf5	chr22q12	3.04539
219596_at	NM_020147	Hs.591123	THAP domain containing 10	THAP10	chr15q23	3.03661
205684_s_at	NM_017925	Hs.249591	DENN/MADD domain containing 4C	DENND4C	chr9p22.1	3.03602
38918_at	AF083105	Hs.201671	SRY (sex determining region Y)-box 13	SOX13	chr1q32	3.03293
213191_at	AF070530	Hs.29344	toll-like receptor adaptor molecule 1	TICAM1	chr19p13.3	3.02862
218490_s_at	NM_018443	Hs.436350	zinc finger protein 302	ZNF302	chr19q13.11	3.02799
207812_s_at	NM_015530	Hs.431317	golgi reassembly stacking protein 2, 55kDa	GORASP2	chr2q31.1-q31.2	3.02482
213822_s_at	BE856776	Hs.374067	ubiquitin protein ligase E3B	UBE3B	chr12q24.11	3.023
204674_at	NM_006152	Hs.124922	lymphoid-restricted membrane protein	LRMP	chr12p12.1	3.01959
206688_s_at	NM_006693	Hs.489287	cleavage and polyadenylation specific factor 4, 30kDa	CPSF4	chr7q22.1	3.01402
214816_x_at	BC003535	Hs.579899	chromosome 19 open reading frame 40	C19orf40	chr19q13.11	3.01357
213737_x_at	AI620911	Hs.169639	golgi autoantigen, golgin subfamily a, 8G /// golgi autoantigen, golgin subfamily a, 8E	GOLGA8G /// GOLGA8E	chr15q13.1 /// chr15q11.2	3.01265
203035_s_at	NM_006099	Hs.435761	protein inhibitor of activated STAT, 3	PIAS3	chr1q21	3.01179
203252_at	NM_005851	Hs.523835	CDK2-associated protein 2	CDK2AP2	chr11q13	3.01094
216858_x_at	AL080112					3.01035
202594_at	NM_015344	Hs.146585	leptin receptor overlapping transcript-like 1	LEPROTL1	chr8p21.2-p21.1	3.01007
220419_s_at	NM_013396	Hs.473370	ubiquitin specific peptidase 25	USP25	chr21q11.2	3.00994
218775_s_at	NM_024949	Hs.333179	WW and C2 domain containing 2	WWC2	chr4q35.1	3.00933
219311_at	NM_024899	Hs.236940	centrosomal protein 76kDa	CEP76	chr18p11.21	3.00897
209580_s_at	AF114784	Hs.35947	methyl-CpG binding domain protein 4	MBD4	chr3q21-q22	3.005
203310_at	NM_007269	Hs.530436	syntaxin binding protein 3	STXBP3	chr1p13.3	2.99968
207213_s_at	NM_004205	Hs.524085	ubiquitin specific peptidase 2	USP2	chr11q23.3	2.99943
200655_s_at	NM_006888	Hs.282410	calmodulin 1 (phosphorylase kinase, delta)	CALM1	chr14q24-q31	2.99856
212515_s_at	BG492602	Hs.380774	DEAD (Asp-Glu-Ala-Asp) box polypeptide 3, X-linked	DDX3X	chrXp11.3-p11.23	2.99674
212979_s_at	AW293343	Hs.406492	KIAA0738 gene product	KIAA0738	chr7q35	2.9966
217779_s_at	NM_017761	Hs.512636	proline-rich nuclear receptor coactivator 2	PNRC2	chr1p36.11	2.99598
205887_x_at	NM_002439	Hs.280987	mutS homolog 3 (E. coli)	MSH3	chr5q11-q12	2.99592
209626_s_at	AI202969	Hs.520259	oxysterol binding protein-like 3	OSBPL3	chr7p15	2.99561
212870_at	AI628605	Hs.291533	Ras association (RalGDS/AF-6) domain family 3	RASSF3	chr12q14.2	2.99115
206536_s_at	U32974	Hs.356076	baculoviral IAP repeat-containing 4	BIRC4	chrXq25	2.98602
212303_x_at	BG026366					2.98589
202696_at	NM_005109	Hs.475970	oxidative-stress responsive 1	OXSR1	chr3p22-p21.3	2.98062
210021_s_at	BC004877	Hs.3041	uracil-DNA glycosylase 2	UNG2	chr5p15.2-p13.1	2.97851
212649_at	AL079292	Hs.625208	Transcribed locus			2.97848
218772_x_at	NM_018112	Hs.411925	transmembrane protein 38B	TMEM38B	chr9q31.2	2.97535
219507_at	NM_016625	Hs.591283	arginine/serine-rich coiled-coil 1	RSRC1	chr3q25.32	2.97535
213409_s_at	BF593727	Hs.647068	Ras homolog enriched in brain	RHEB	chr7q36	2.97301
205931_s_at	NM_004904	Hs.437075	cAMP responsive element binding protein 5	CREB5	chr7p15.1	2.97206
210603_at	BC004552	Hs.480055	hypothetical protein MGC10646	MGC10646	chr4q21.21	2.97196
34697_at	AF074264	Hs.584775	low density lipoprotein receptor-related protein 6	LRP6	chr12p11-p13	2.96744
217559_at	AI001784	Hs.308332	ribosomal protein L10-like	RPL10L	chr14q13-q21	2.96284
219962_at	NM_021804	Hs.178098	angiotensin I converting enzyme (peptidyl-dipeptidase A) 2	ACE2	chrXp22	2.96215
205526_s_at	NM_007044	Hs.450175	katanin p60 (ATPase-containing) subunit A 1	KATNA1	chr6q25.1	2.96084
204203_at	NM_001806	Hs.429666	CCAAT/enhancer binding protein (C/EBP), gamma	CEBPG	chr19q13.11	2.95955
218107_at	NM_025160	Hs.497873	WD repeat domain 26	WDR26	chr1q42.11	2.95753
217230_at	AF199015	Hs.642735	villin 2 (ezrin)	VIL2	chr6q25.2-q26	2.95384
212406_s_at	AB028973	Hs.473317	protein-L-isoaspartate (D-aspartate) O-methyltransferase domain containing 2	PCMTD2	chr20q13.33	2.95319
220885_s_at	NM_018451	Hs.513379	centromere protein J	CENPJ	chr13q12.12	2.9513
204776_at	NM_003248	Hs.211426	thrombospondin 4	THBS4	chr5q13	2.95082
203479_s_at	T79216	Hs.270851	OTU domain containing 4	OTUD4	chr4q31.21	2.94894
208995_s_at	U40763	Hs.470544	peptidylprolyl isomerase G (cyclophilin G)	PPIG	chr2q31.1	2.94806
210188_at	D13318	Hs.473470	GA binding protein transcription factor, alpha subunit 60kDa /// GA binding protein transcription factor, alpha subunit pseudogene	GABPA /// GABPAP	chr21q21-q22.1|21q21.3 /// chr7q11.21	2.94671
214055_x_at	AW238632	Hs.494614	BAT2 domain containing 1	BAT2D1	chr1q23.3	2.94656
209412_at	U61500	Hs.126221	transmembrane protein 1	TMEM1	chr21q22.3	2.94362
209989_at	AF317549	Hs.183291	zinc finger protein 268	ZNF268	chr12q24.33	2.94215
200698_at	AL542253	Hs.487498	KDEL (Lys-Asp-Glu-Leu) endoplasmic reticulum protein retention receptor 2	KDELR2	chr7p22.1	2.94204
219148_at	NM_018492	Hs.104741	PDZ binding kinase	PBK	chr8p21.2	2.93681
207753_at	NM_020657	Hs.287374	zinc finger protein 304	ZNF304	chr19q13.4	2.93573
219622_at	NM_017817	Hs.508720	RAB20, member RAS oncogene family	RAB20	chr13q34	2.93531
220108_at	NM_004297	Hs.126715	guanine nucleotide binding protein (G protein), alpha 14	GNA14	chr9q21	2.93276
207992_s_at	NM_000480	Hs.501890	adenosine monophosphate deaminase (isoform E)	AMPD3	chr11p15	2.93162
222297_x_at	AV738806	Hs.646532	similar to ribosomal protein L18	LOC390612	chr15q25.1	2.93107
213440_at	AL530264	Hs.310645	RAB1A, member RAS oncogene family	RAB1A	chr2p14	2.93072
221704_s_at	BC005882	Hs.507162	vacuolar protein sorting 37 homolog B (S. cerevisiae) /// vacuolar protein sorting 37 homolog B (S. cerevisiae)	VPS37B	chr12q24.31	2.92946
209463_s_at	D50544	Hs.530251	TAF12 RNA polymerase II, TATA box binding protein (TBP)-associated factor, 20kDa	TAF12	chr1p35.3	2.92866
210047_at	AF064484	Hs.505545	solute carrier family 11 (proton-coupled divalent metal ion transporters), member 2	SLC11A2	chr12q13	2.92647
201305_x_at	AV712577	Hs.494604	acidic (leucine-rich) nuclear phosphoprotein 32 family, member B	ANP32B	chr9q22.32	2.92631
212398_at	AI057093	Hs.263671	radixin	RDX	chr11q23	2.92453
221815_at	BE671816	Hs.122337	abhydrolase domain containing 2	ABHD2	chr15q26.1	2.92109
210840_s_at	D29640	Hs.430551	IQ motif containing GTPase activating protein 1	IQGAP1	chr15q26.1	2.91617
210948_s_at	AF294627	Hs.555947	lymphoid enhancer-binding factor 1	LEF1	chr4q23-q25	2.91377
210537_s_at	BC001172	Hs.500066	transcriptional adaptor 2 (ADA2 homolog, yeast)-like	TADA2L	chr17q12-q21	2.91354
203560_at	NM_003878	Hs.78619	gamma-glutamyl hydrolase (conjugase, folylpolygammaglutamyl hydrolase)	GGH	chr8q12.3	2.91027
210243_s_at	AF038661	Hs.321231	UDP-Gal:betaGlcNAc beta 1,4- galactosyltransferase, polypeptide 3	B4GALT3	chr1q21-q23	2.90983
209445_x_at	AI765280	Hs.289007	chromosome 7 open reading frame 44	C7orf44	chr7p13	2.9076
213107_at	R59093	Hs.34024	TRAF2 and NCK interacting kinase	TNIK	chr3q26.2-q26.31	2.90518
211071_s_at	BC006471	Hs.75823	myeloid/lymphoid or mixed-lineage leukemia (trithorax homolog, Drosophila); translocated to, 11 /// myeloid/lymphoid or mixed-lineage leukemia (trithorax homolog, Drosophila); translocated to, 11	MLLT11	chr1q21	2.90454
219265_at	NM_024761	Hs.651275	MOB1, Mps One Binder kinase activator-like 2B (yeast)	MOBKL2B	chr9p21.2	2.90203
220397_at	NM_020128	Hs.591036	Mdm4, transformed 3T3 cell double minute 1, p53 binding protein (mouse)	MDM1	chr12q15	2.90058
212215_at	AB007896	Hs.444349	prolyl endopeptidase-like	PREPL	chr2p21	2.89865
202249_s_at	AU146233	Hs.632447	WD repeat domain 42A	WDR42A	chr1q22-q23	2.8978
221764_at	AL574186	Hs.557655	chromosome 19 open reading frame 22	C19orf22	chr19p13.3	2.89126
205226_at	NM_006207	Hs.458573	platelet-derived growth factor receptor-like	PDGFRL	chr8p22-p21.3	2.89118
213199_at	AL080220	Hs.557938	hypothetical protein	DKFZP586P0123	chr11q13.4	2.89003
204206_at	NM_020310	Hs.632239	MAX binding protein	MNT	chr17p13.3	2.88697
220839_at	NM_014168	Hs.470553	methyltransferase like 5	METTL5	chr2q31.1	2.88573
210947_s_at	J04810	Hs.280987	mutS homolog 3 (E. coli)	MSH3	chr5q11-q12	2.88454
201733_at	AA902971	Hs.481186	chloride channel 3	CLCN3	chr4q33	2.88373
201702_s_at	AI492873	Hs.106019	protein phosphatase 1, regulatory subunit 10	PPP1R10	chr6p21.3	2.88113
204129_at	NM_004326	Hs.415209	B-cell CLL/lymphoma 9	BCL9	chr1q21	2.8737
205687_at	NM_019116	Hs.3459	ubiquitin-binding protein homolog	UBPH	chr16p12	2.87183
204484_at	NM_002646	Hs.497487	phosphoinositide-3-kinase, class 2, beta polypeptide	PIK3C2B	chr1q32	2.86678
212317_at	AK022910	Hs.193613	transportin 3	TNPO3	chr7q32.1	2.86234
217813_s_at	NM_006717	Hs.146804	spindlin	SPIN	chr9q22.1-q22.3	2.85625
220994_s_at	NM_014178	Hs.508958	syntaxin binding protein 6 (amisyn)	STXBP6	chr14q12	2.85553
200961_at	NM_012248	Hs.118725	selenophosphate synthetase 2	SEPHS2	chr16p11.2	2.85497
206581_at	NM_001717	Hs.459153	basonuclin 1	BNC1	chr15q25.2	2.85444
213532_at	AI797833					2.85369
218134_s_at	NM_018047	Hs.202023	RNA binding motif protein 22	RBM22	chr5q33.1	2.85188
213434_at	H95263	Hs.437585	syntaxin 2	STX2	chr12q24.33	2.85169
206158_s_at	NM_003418	Hs.518249	CCHC-type zinc finger, nucleic acid binding protein	CNBP	chr3q21	2.8514
219382_at	NM_013368	Hs.515412	SERTA domain containing 3	SERTAD3	chr19q13.2	2.84809
204702_s_at	NM_004289	Hs.404741	nuclear factor (erythroid-derived 2)-like 3	NFE2L3	chr7p15-p14	2.84641
204507_s_at	NM_000945	Hs.280604	protein phosphatase 3 (formerly 2B), regulatory subunit B, 19kDa, alpha isoform (calcineurin B, type I)	PPP3R1	chr2p15	2.84414
210540_s_at	BC004523	Hs.13225	UDP-Gal:betaGlcNAc beta 1,4- galactosyltransferase, polypeptide 4	B4GALT4	chr3q13.3	2.84061
214101_s_at	BG153399	Hs.569728	Hypothetical protein LOC728896	LOC728896	chr17q21.32	2.83995
213136_at	AI828880	Hs.123352	protein tyrosine phosphatase, non-receptor type 2	PTPN2	chr18p11.3-p11.2	2.8391
217080_s_at	Y19026	Hs.578443	homer homolog 2 (Drosophila)	HOMER2	chr15q24.3	2.83854
214052_x_at	AW301305	Hs.494614	BAT2 domain containing 1	BAT2D1	chr1q23.3	2.8365
203992_s_at	AF000992	Hs.522616	ubiquitously transcribed tetratricopeptide repeat, X chromosome	UTX	chrXp11.2	2.83389
203972_s_at	AB035307	Hs.7277	peroxisomal biogenesis factor 3	PEX3	chr6q23-q24	2.83312
211352_s_at	U80737	Hs.651211	nuclear receptor coactivator 3	NCOA3	chr20q12	2.83159
218519_at	NM_017945	Hs.237480	solute carrier family 35, member A5	SLC35A5	chr3q13.2	2.83155
213077_at	AL049305	Hs.231942	YTH domain containing 2	YTHDC2	chr5q22.2	2.83123
215948_x_at	AI522311	Hs.530988	zinc finger, MYM-type 5	ZMYM5	chr13q12	2.83029
206498_at	NM_000275	Hs.130937	oculocutaneous albinism II (pink-eye dilution homolog, mouse)	OCA2	chr15q11.2-q12	2.82957
212277_at	AB014547	Hs.514373	myotubularin related protein 4	MTMR4	chr17q22-q23	2.8292
222207_x_at	AK024602		similar to Williams Beuren syndrome chromosome region 19	LOC441258	chr7q11.23	2.82695
213827_at	AL137579	Hs.515364	sorting nexin 26	SNX26	chr19q13.12	2.82439
204579_at	NM_002011	Hs.165950	fibroblast growth factor receptor 4	FGFR4	chr5q35.1-qter	2.82428
204182_s_at	NM_014007	Hs.591903	zinc finger and BTB domain containing 43	ZBTB43	chr9p24.1-q22.33	2.82344
218551_at	NM_021933	Hs.591380	invasion inhibitory protein 45 /// zinc finger protein 557	RP5-1077B9.4 /// ZNF557	chr1p36.22 /// chr19p13.2	2.82284
214594_x_at	BG252666	Hs.216623	ATPase, Class I, type 8B, member 1	ATP8B1	chr18q21-q22|18q21.31	2.821
215532_x_at	AB040906	Hs.232108	poly(A) binding protein interacting protein 1 /// zinc finger protein 492 /// similar to Zinc finger protein 492 /// similar to Zinc finger protein 492 /// similar to Zinc finger protein 492	PAIP1 /// ZNF492 /// LOC148198 /// LOC730110 /// LOC731584	chr5p12 /// chr19p12 /// chr9p13.3	2.82013
212375_at	AL563727	Hs.122115	E1A binding protein p400	EP400	chr12q24.33	2.81832
202251_at	NM_004698	Hs.11776	PRP3 pre-mRNA processing factor 3 homolog (S. cerevisiae)	PRPF3	chr1q21.1	2.81759
209154_at	AF234997	Hs.12956	Tax1 (human T-cell leukemia virus type I) binding protein 3	TAX1BP3	chr17p13	2.81733
213267_at	AL162056	Hs.520246	dopey family member 1	DOPEY1	chr6q15	2.81667
203245_s_at	BC002791	Hs.592770	FLJ35348	FLJ35348	chr9q34	2.81617
202289_s_at	NM_006997	Hs.501252	transforming, acidic coiled-coil containing protein 2	TACC2	chr10q26	2.81048
47553_at	AA813332	Hs.93836	deafness, autosomal recessive 31	DFNB31	chr9q32-q34	2.80792
202226_s_at	NM_016823	Hs.638121	v-crk sarcoma virus CT10 oncogene homolog (avian)	CRK	chr17p13.3	2.8076
217527_s_at	AI478300	Hs.513470	nuclear factor of activated T-cells, cytoplasmic, calcineurin-dependent 2 interacting protein	NFATC2IP	chr16p11.2	2.80677
209754_s_at	AF113682	Hs.11355	thymopoietin	TMPO	chr12q22	2.80663
210098_s_at	AF130102					2.80572
209298_s_at	AF114488	Hs.160324	intersectin 1 (SH3 domain protein)	ITSN1	chr21q22.1-q22.2	2.80384
219022_at	NM_022895	Hs.528671	chromosome 12 open reading frame 43	C12orf43	chr12q	2.80357
218008_at	NM_017994	Hs.488478	chromosome 7 open reading frame 42	C7orf42	chr7q11.21	2.80127
206654_s_at	NM_006467	Hs.282387	polymerase (RNA) III (DNA directed) polypeptide G (32kD)	POLR3G	chr5q14.3	2.79884
205427_at	NM_005649	Hs.484324	zinc finger protein 354A	ZNF354A	chr5q35.3	2.79798
212255_s_at	AK001684	Hs.584884	ATPase, Ca++ transporting, type 2C, member 1	ATP2C1	chr3q22.1	2.7973
212842_x_at	AL043571	Hs.535589	RANBP2-like and GRIP domain containing 5 /// RANBP2-like and GRIP domain containing 4 /// RANBP2-like and GRIP domain containing 8 /// RANBP2-like and GRIP domain containing 6	RGPD5 /// RGPD4 /// RGPD8 /// RGPD6	chr2q13 /// chr2q12.3	2.78765
218157_x_at	NM_020239	Hs.22065	CDC42 small effector 1	CDC42SE1	chr1q21.2	2.78246
211130_x_at	AF061190	Hs.105407	ectodysplasin A	EDA	chrXq12-q13.1	2.78114
213419_at	U62325	Hs.479602	amyloid beta (A4) precursor protein-binding, family B, member 2 (Fe65-like)	APBB2	chr4p14-p13	2.77714
204669_s_at	NM_007219	Hs.589884	ring finger protein 24	RNF24	chr20p13-p12.1	2.7771
218360_at	NM_020673	Hs.529044	RAB22A, member RAS oncogene family	RAB22A	chr20q13.32	2.77627
215043_s_at	X83301	Hs.648977	SMA3 /// SMA5	SMA3 /// SMA5	chr5q13	2.77624
203223_at	NM_004703	Hs.592121	rabaptin, RAB GTPase binding effector protein 1	RABEP1	chr17p13.2	2.77379
214997_at	AW675473	Hs.133469	Golgi autoantigen, golgin subfamily a, 1	GOLGA1	chr9q33.3	2.77296
201802_at	NM_004955	Hs.25450	solute carrier family 29 (nucleoside transporters), member 1	SLC29A1	chr6p21.2-p21.1	2.77134
218992_at	NM_018465	Hs.584242	chromosome 9 open reading frame 46	C9orf46	chr9p24.1	2.77024
221508_at	AF181985		TAO kinase 3	TAOK3	chr12q	2.76919
200080_s_at	AI955655	Hs.533624	H3 histone, family 3A /// H3 histone, family 3A /// H3 histone, family 3A pseudogene /// H3 histone, family 3A pseudogene /// similar to H3 histone, family 3B /// similar to H3 histone, family 3B /// similar to H3 histone, family 3B /// similar to H3 hist	H3F3A /// LOC440926 /// LOC644914 /// LOC730740	chr1q41 /// chr2q31.1 /// chr4q31.1	2.76769
214898_x_at	AB038783	Hs.489354	mucin 3B, cell surface associated	MUC3B	chr7q22	2.7665
214413_at	AV647713	Hs.161640	Tyrosine aminotransferase	TAT	chr16q22.1	2.76625
219296_at	NM_019028	Hs.188569	zinc finger, DHHC-type containing 13	ZDHHC13	chr11p15.1	2.76607
200004_at	NM_001418	Hs.183684	eukaryotic translation initiation factor 4 gamma, 2 /// eukaryotic translation initiation factor 4 gamma, 2	EIF4G2	chr11p15	2.76554
219637_at	NM_025139	Hs.471610	armadillo repeat containing 9	ARMC9	chr2q37.1	2.76185
202832_at	NM_014635	Hs.651251	GRIP and coiled-coil domain containing 2	GCC2	chr2q12.3	2.761
208615_s_at	BF795101	Hs.470477	protein tyrosine phosphatase type IVA, member 2	PTP4A2	chr1p35	2.76084
40148_at	U62325	Hs.479602	amyloid beta (A4) precursor protein-binding, family B, member 2 (Fe65-like)	APBB2	chr4p14-p13	2.75874
213688_at	N25325	Hs.282410	calmodulin 1 (phosphorylase kinase, delta)	CALM1	chr14q24-q31	2.75756
208810_at	AF080569	Hs.504270	DnaJ (Hsp40) homolog, subfamily B, member 6 /// similar to DnaJ (Hsp40) homolog, subfamily B, member 6 isoform a	DNAJB6 /// LOC387820	chr7q36.3 /// chr11q24.2	2.75474
212993_at	AA114166	Hs.531457	MRNA; cDNA DKFZp667B1718 (from clone DKFZp667B1718)			2.75317
36865_at	AB018302	Hs.497448	angel homolog 1 (Drosophila)	ANGEL1	chr14q24.3	2.74872
214830_at	AI537540	Hs.200738	solute carrier family 38, member 6	SLC38A6	chr14q23.1	2.74776
208706_s_at	AK026933	Hs.433702	eukaryotic translation initiation factor 5	EIF5	chr14q32.32	2.74271
219704_at	NM_015982	Hs.567494	Y box binding protein 2	YBX2	chr17p11.2-p13.1	2.742
217894_at	NM_016121	Hs.335139	potassium channel tetramerisation domain containing 3	KCTD3	chr1q41	2.74154
203361_s_at	NM_012333	Hs.591506	c-myc binding protein	MYCBP	chr1p33-p32.2	2.74124
203057_s_at	AV724783	Hs.371823	PR domain containing 2, with ZNF domain	PRDM2	chr1p36.21	2.74079
219901_at	NM_018351	Hs.506381	FYVE, RhoGEF and PH domain containing 6	FGD6	chr12q22	2.74031
206147_x_at	NM_006089	Hs.495774	sex comb on midleg-like 2 (Drosophila)	SCML2	chrXp22	2.73469
202065_s_at	BG033593	Hs.530749	protein tyrosine phosphatase, receptor type, f polypeptide (PTPRF), interacting protein (liprin), alpha 1	PPFIA1	chr11q13.3	2.73326
220768_s_at	NM_004384	Hs.129206	casein kinase 1, gamma 3	CSNK1G3	chr5q23	2.72676
218294_s_at	AF267865	Hs.475103	nucleoporin 50kDa	NUP50	chr22q13.31	2.72655
213126_at	BG230758	Hs.301756	mediator of RNA polymerase II transcription, subunit 8 homolog (S. cerevisiae)	MED8	chr1p34.2	2.72544
203164_at	BE464756	Hs.478031	solute carrier family 33 (acetyl-CoA transporter), member 1	SLC33A1	chr3q25.31	2.72329
209135_at	AF289489	Hs.332422	aspartate beta-hydroxylase	ASPH	chr8q12.1	2.72291
203521_s_at	NM_014345	Hs.509718	zinc finger protein 318	ZNF318	chr6pter-p12.1	2.72271
44822_s_at	AW003889	Hs.101891	mesoderm induction early response 1, family member 2	MIER2	chr19p13.3	2.72204
211960_s_at	BG261416	Hs.15738	RAB7, member RAS oncogene family	RAB7	chr3q21.3	2.72107
205071_x_at	AB017445	Hs.567359	X-ray repair complementing defective repair in Chinese hamster cells 4	XRCC4	chr5q13-q14	2.71967
215000_s_at	AL117593	Hs.258563	fasciculation and elongation protein zeta 2 (zygin II)	FEZ2	chr2p21	2.71711
210212_x_at	BC002600	Hs.6917	mature T-cell proliferation 1	MTCP1	chrXq28	2.71627
218147_s_at	NM_018446	Hs.297304	glycosyltransferase 8 domain containing 1	GLT8D1	chr3p21.1	2.71498
205338_s_at	NM_001922	Hs.301865	dopachrome tautomerase (dopachrome delta-isomerase, tyrosine-related protein 2)	DCT	chr13q32	2.7143
212243_at	BE645501	Hs.437256	glutamate receptor, ionotropic, N-methyl D-aspartate-like 1A /// GRINL1A combined protein	GRINL1A /// Gcom1	chr15q22.1 /// chr15q21.3	2.71238
206769_at	NM_004202	Hs.159201	thymosin, beta 4, Y-linked	TMSB4Y	chrYq11.221	2.71078
216992_s_at	AJ236922	Hs.449625	glutamate receptor, metabotropic 8	GRM8	chr7q31.3-q32.1	2.70985
219510_at	NM_006596	Hs.241517	polymerase (DNA directed), theta	POLQ	chr3q13.33	2.70925
215529_x_at	AI590053	Hs.189585	DIP2 disco-interacting protein 2 homolog A (Drosophila)	DIP2A	chr21q22.3	2.70211
216870_x_at	AF264787	Hs.547964	deleted in lymphocytic leukemia, 2 /// deleted in lymphocytic leukemia 2-like	DLEU2 /// DLEU2L	chr13q14.3 /// chr1p31-p22	2.69562
203796_s_at	AI950380	Hs.530970	B-cell CLL/lymphoma 7A	BCL7A	chr12q24.13	2.69495
205621_at	NM_006020	Hs.94542	alkB, alkylation repair homolog 1 (E. coli)	ALKBH1	chr14q24.3	2.6899
214243_s_at	AL450314	Hs.360940	serine hydrolase-like /// serine hydrolase-like 2	SERHL /// SERHL2	chr22q13.2-q13.31 /// chr22q13	2.68829
202622_s_at	NM_002973	Hs.76253	ataxin 2	ATXN2	chr12q24.1	2.68705
221895_at	AW469184	Hs.190043	motile sperm domain containing 2	MOSPD2	chrXp22.2	2.68604
219316_s_at	NM_017791	Hs.509966	chromosome 14 open reading frame 58	C14orf58	chr14q24.3	2.68511
202823_at	N89607	Hs.554594	transcription elongation factor B (SIII), polypeptide 1 (15kDa, elongin C)	TCEB1	chr8q21.11	2.6849
207019_s_at	NM_003886	Hs.97633	A kinase (PRKA) anchor protein 4	AKAP4	chrXp11.2	2.68398
220094_s_at	NM_022102	Hs.214043	coiled-coil domain containing 90A	CCDC90A	chr6p24.3-p23	2.67914
209958_s_at	AF095771	Hs.372360	parathyroid hormone-responsive B1	PTHB1	chr7p14	2.67889
213009_s_at	AK022701	Hs.579079	tripartite motif-containing 37	TRIM37	chr17q23.2	2.67466
207949_s_at	NM_004968	Hs.487561	islet cell autoantigen 1, 69kDa	ICA1	chr7p22	2.66783
220242_x_at	NM_018260		zinc finger protein 701	ZNF701	chr19q13.41	2.66782
218569_s_at	NM_018095		kelch repeat and BTB (POZ) domain containing 4	KBTBD4	chr11p11.2	2.66587
202669_s_at	U16797	Hs.149239	ephrin-B2	EFNB2	chr13q33	2.66543
221887_s_at	BE045998	Hs.93836	deafness, autosomal recessive 31	DFNB31	chr9q32-q34	2.6648
205140_at	NM_003838	Hs.632389	fucose-1-phosphate guanylyltransferase	FPGT	chr1p31.1	2.66458
207871_s_at	NM_018412	Hs.368131	suppression of tumorigenicity 7	ST7	chr7q31.1-q31.3	2.66449
218165_at	NM_022756	Hs.17118	chromosome 1 open reading frame 149	C1orf149	chr1p35.3-p33	2.66273
201921_at	NM_004125	Hs.534196	guanine nucleotide binding protein (G protein), gamma 10 /// hypothetical protein LOC552891	GNG10 /// LOC552891	chr9q31.3	2.65771
214244_s_at	AV717561	Hs.484188	ATPase, H+ transporting, lysosomal 9kDa, V0 subunit e1	ATP6V0E1	chr5q35.2	2.65061
202374_s_at	NM_012414	Hs.567437	RAB3 GTPase activating protein subunit 2 (non-catalytic)	RAB3GAP2	chr1q41	2.64987
214943_s_at	D38491	Hs.535224	RNA binding motif protein 34	RBM34	chr1q42.3	2.6498
208137_x_at	NM_030972	Hs.143951	zinc finger protein 611 /// zinc finger protein 611 /// similar to zinc finger protein 160 /// similar to zinc finger protein 160	ZNF611 /// LOC731901	chr19q13.41	2.64712
217907_at	NM_014161	Hs.416998	mitochondrial ribosomal protein L18	MRPL18	chr6q25.3	2.64431
212149_at	AW470003	Hs.204564	KIAA0143 protein	KIAA0143	chr8q24.22	2.64284
202495_at	NM_003192	Hs.75064	tubulin folding cofactor C	TBCC	chr6pter-p12.1	2.64277
203463_s_at	H05668	Hs.515176	epsin 2	EPN2	chr17p11.2	2.64191
217182_at	Z34282		mucin 5AC, oligomeric mucus/gel-forming	MUC5AC	chr11p15.5	2.64031
212745_s_at	AI813772	Hs.208681	Bardet-Biedl syndrome 4	BBS4	chr15q22.3-q23	2.63873
217839_at	NM_006070	Hs.518123	TRK-fused gene	TFG	chr3q12.2	2.63851
215708_s_at	AL121975	Hs.485640	primase, polypeptide 2A, 58kDa	PRIM2A	chr6p12-p11.1	2.638
207725_at	NM_004575	Hs.266	POU domain, class 4, transcription factor 2	POU4F2	chr4q31.2	2.63725
209119_x_at	AV703465	Hs.651199	nuclear receptor subfamily 2, group F, member 2	NR2F2	chr15q26	2.63602
210033_s_at	AF079363	Hs.7444	sperm associated antigen 6	SPAG6	chr10p12.2	2.63284
201899_s_at	NM_003336	Hs.379466	ubiquitin-conjugating enzyme E2A (RAD6 homolog)	UBE2A	chrXq24-q25	2.63141
202581_at	NM_005346	Hs.274402	heat shock 70kDa protein 1B	HSPA1B	chr6p21.3	2.63004
203710_at	NM_002222	Hs.567295	inositol 1,4,5-triphosphate receptor, type 1	ITPR1	chr3p26-p25	2.62917
221683_s_at	AF317887	Hs.150444	centrosomal protein 290kDa	CEP290	chr12q21.32	2.62871
204315_s_at	AI340239	Hs.386189	G-2 and S-phase expressed 1	GTSE1	chr22q13.2-q13.3	2.62776
209566_at	AL080184	Hs.7089	insulin induced gene 2	INSIG2	chr2q14.1	2.62692
207233_s_at	NM_000248	Hs.166017	microphthalmia-associated transcription factor	MITF	chr3p14.2-p14.1	2.6252
217816_s_at	NM_020357	Hs.275865	PEST proteolytic signal containing nuclear protein	PCNP	chr3q12.3	2.62254
210843_s_at	AF327560	Hs.178121	microfibrillar-associated protein 3-like	MFAP3L	chr4q32.3	2.62033
221915_s_at	AI221318	Hs.24763	RAN binding protein 1	RANBP1	chr22q11.21	2.61876
206695_x_at	NM_003423	Hs.534365	zinc finger protein 43	ZNF43	chr19p13.1-p12	2.61597
212342_at	BG500611	Hs.82719	Yip1 domain family, member 6	YIPF6	chrXq12	2.61465
219109_at	NM_024532	Hs.602792	sperm associated antigen 16	SPAG16	chr2q34	2.61317
210555_s_at	U85430	Hs.632209	nuclear factor of activated T-cells, cytoplasmic, calcineurin-dependent 3	NFATC3	chr16q22.2	2.60739
217597_x_at	AI344141	Hs.484068	RAB40B, member RAS oncogene family	RAB40B	chr17q25.3	2.60684
208918_s_at	AI334128		NAD kinase	NADK	chr1p36.33-p36.21	2.60516
210493_s_at	BC001279	Hs.178121	microfibrillar-associated protein 3-like	MFAP3L	chr4q32.3	2.60379
202577_s_at	BC005162	Hs.461196	DEAD (Asp-Glu-Ala-As) box polypeptide 19A	DDX19A	chr16q22.1	2.60239
213048_s_at	W26593	Hs.436687	SET translocation (myeloid leukemia-associated)	SET	chr9q34	2.60169
203102_s_at	NM_002408	Hs.93338	mannosyl (alpha-1,6-)-glycoprotein beta-1,2-N-acetylglucosaminyltransferase	MGAT2	chr14q21	2.59838
215595_x_at	AK023918	Hs.519884	Glucosaminyl (N-acetyl) transferase 2, I-branching enzyme (I blood group)	GCNT2	chr6p24	2.59614
213536_s_at	AA910614	Hs.302903	Ubiquitin-conjugating enzyme E2I (UBC9 homolog, yeast)	UBE2I	chr16p13.3	2.59414
58994_at	AI689402	Hs.269592	coiled-coil and C2 domain containing 1A	CC2D1A	chr19p13.12	2.59253
212623_at	AU153138	Hs.594563	transmembrane protein 41B	TMEM41B	chr11p15.4	2.59238
212929_s_at	W68158	Hs.365286	family with sequence similarity 21, member B /// family with sequence similarity 21, member C /// similar to KIAA0592 protein /// hypothetical LOC653450	FAM21B /// FAM21C /// RP11-56A21.1 /// LOC653450	chr10q11.22 /// chr10q11.1 /// chr10q11.23	2.59208
203410_at	NM_006803		adaptor-related protein complex 3, mu 2 subunit	AP3M2	chr8p11.2	2.59034
200891_s_at	NM_003144	Hs.114033	signal sequence receptor, alpha (translocon-associated protein alpha)	SSR1	chr6p24.3	2.58867
201995_at	NM_000127	Hs.492618	exostoses (multiple) 1	EXT1	chr8q24.11-q24.13	2.58755
222350_at	AW969913	Hs.415209	B-cell CLL/lymphoma 9	BCL9	chr1q21	2.58582
200833_s_at	NM_015646	Hs.369920	RAP1B, member of RAS oncogene family	RAP1B	chr12q14	2.58504
208860_s_at	U09820	Hs.645562	alpha thalassemia/mental retardation syndrome X-linked (RAD54 homolog, S. cerevisiae) /// similar to transcriptional regulator ATRX isoform 1	ATRX /// LOC728849	chrXq13.1-q21.1	2.5848
222243_s_at	AB051450	Hs.474978	transducer of ERBB2, 2	TOB2	chr22q13.2-q13.31	2.58274
217971_at	NM_021970	Hs.647988	mitogen-activated protein kinase kinase 1 interacting protein 1	MAP2K1IP1	chr4q23	2.57905
216584_at	AL031291					2.5765
213582_at	BF439472	Hs.29189	ATPase, Class VI, type 11A	ATP11A	chr13q34	2.57485
213253_at	AU154486	Hs.119023	structural maintenance of chromosomes 2	SMC2	chr9q31.1	2.57391
205457_at	NM_024294	Hs.643498	chromosome 6 open reading frame 106	C6orf106	chr6p21.31	2.57369
214402_s_at	AA521233	Hs.62209	Sfi1 homolog, spindle assembly associated (yeast)	SFI1	chr22q12.2	2.57353
219688_at	NM_018190	Hs.591694	Bardet-Biedl syndrome 7	BBS7	chr4q27	2.57113
202277_at	AL568804	Hs.90458	serine palmitoyltransferase, long chain base subunit 1	SPTLC1	chr9q22.2	2.56948
202225_at	AW612311	Hs.461896	CDNA FLJ38130 fis, clone D6OST2000464			2.56942
219800_s_at	NM_024838					2.56856
209453_at	M81768	Hs.469116	solute carrier family 9 (sodium/hydrogen exchanger), member 1 (antiporter, Na+/H+, amiloride sensitive)	SLC9A1	chr1p36.1-p35	2.56736
202817_s_at	NM_005637	Hs.404263	synovial sarcoma translocation, chromosome 18	SS18	chr18q11.2	2.56471
204847_at	NM_014415	Hs.545311	zinc finger and BTB domain containing 11	ZBTB11	chr3q12.3	2.56394
211944_at	BE729523	Hs.494614	BAT2 domain containing 1	BAT2D1	chr1q23.3	2.56371
214828_s_at	AL157851		similar to CGI-96	dJ222E13.2	chr22q13.2	2.56362
214140_at	AI827990	Hs.180408	solute carrier family 25 (mitochondrial carrier; Graves disease autoantigen), member 16	SLC25A16	chr10q21.3	2.56203
213761_at	AW664850	Hs.591036	Mdm4, transformed 3T3 cell double minute 1, p53 binding protein (mouse)	MDM1	chr12q15	2.5619
218783_at	AL133049	Hs.369285	integrator complex subunit 7	INTS7	chr1p36.13-q42.3	2.56121
203810_at	BG252490	Hs.13852	DnaJ (Hsp40) homolog, subfamily B, member 4	DNAJB4	chr1p31.1	2.56087
218916_at	NM_024671	Hs.85658	zinc finger protein 768	ZNF768	chr16p11.2	2.56014
220341_s_at	NM_016175	Hs.310781	hypothetical LOC51149	LOC51149	chr5q35.3	2.55979
203552_at	AW298170	Hs.130491	mitogen-activated protein kinase kinase kinase kinase 5	MAP4K5	chr14q11.2-q21	2.55148
202903_at	AU153477	Hs.424908	LSM5 homolog, U6 small nuclear RNA associated (S. cerevisiae)	LSM5	chr7p14.3	2.55042
219802_at	NM_024854		hypothetical protein FLJ22028	FLJ22028	chr12p12.1	2.55009
40446_at	AL021366	Hs.651163	PHD finger protein 1 /// deleted in lung and esophageal cancer 1	PHF1 /// DLEC1	chr6p21.3 /// chr3p22-p21.3	2.54832
203253_s_at	NM_015216	Hs.212046	histidine acid phosphatase domain containing 1	HISPPD1	chr5q21.1	2.54642
40612_at	AB029040	Hs.520246	dopey family member 1	DOPEY1	chr6q15	2.54614
204361_s_at	AB014486	Hs.200770	src kinase associated phosphoprotein 2	SKAP2	chr7p21-p15	2.54584
219679_s_at	NM_018604	Hs.435610	WW domain containing adaptor with coiled-coil	WAC		2.54581
205322_s_at	AW182367	Hs.471991	metal-regulatory transcription factor 1	MTF1	chr1p33	2.54361
211584_s_at	U58852	Hs.171061	nuclear protein, ataxia-telangiectasia locus	NPAT	chr11q22-q23	2.5427
208184_s_at	NM_003274	Hs.126221	transmembrane protein 1	TMEM1	chr21q22.3	2.54139
210608_s_at	BC001899	Hs.579928	fucosyltransferase 2 (secretor status included)	FUT2	chr19q13.3	2.54014
204555_s_at	NM_006242	Hs.42215	protein phosphatase 1, regulatory subunit 3D	PPP1R3D	chr20q13.3	2.53986
204635_at	NM_004755	Hs.510225	ribosomal protein S6 kinase, 90kDa, polypeptide 5	RPS6KA5	chr14q31-q32.1	2.5395
41387_r_at	AB002344	Hs.223678	jumonji domain containing 3	JMJD3	chr17p13.1	2.53812
218043_s_at	NM_022461	Hs.444724	5-azacytidine induced 2	AZI2	chr3p24.1	2.53574
209847_at	U07969	Hs.591853	cadherin 17, LI cadherin (liver-intestine)	CDH17	chr8q22.1	2.5356
204881_s_at	NM_003358	Hs.304249	UDP-glucose ceramide glucosyltransferase	UGCG	chr9q31	2.53202
222010_at	BF224073	Hs.363137	t-complex 1	TCP1	chr6q25.3-q26	2.52813
221563_at	N36770	Hs.497822	dual specificity phosphatase 10	DUSP10	chr1q41	2.52426
204117_at	NM_002726	Hs.436564	prolyl endopeptidase	PREP	chr6q22	2.52424
214600_at	AW771935	Hs.153408	TEA domain family member 1 (SV40 transcriptional enhancer factor)	TEAD1	chr11p15.2	2.52345
206009_at	NM_002207	Hs.113157	integrin, alpha 9	ITGA9	chr3p21.3	2.52314
215609_at	AK023895	Hs.469331	START domain containing 7	STARD7	chr2q11.2	2.52137
200727_s_at	AA699583	Hs.393201	ARP2 actin-related protein 2 homolog (yeast)	ACTR2	chr2p14	2.51993
204617_s_at	NM_022914	Hs.78019	adrenocortical dysplasia homolog (mouse)	ACD	chr16q22.1	2.51932
220672_at	NM_020958	Hs.259599	KIAA1622	KIAA1622	chr14q32.13	2.51898
215404_x_at	AK024388	Hs.264887	fibroblast growth factor receptor 1 (fms-related tyrosine kinase 2, Pfeiffer syndrome)	FGFR1	chr8p11.2-p11.1	2.5178
208641_s_at	BC004247	Hs.413812	ras-related C3 botulinum toxin substrate 1 (rho family, small GTP binding protein Rac1)	RAC1	chr7p22	2.51426
200015_s_at	NM_004404	Hs.335057	septin 2 /// septin 2	02-sept.	chr2q37	2.51365
91816_f_at	C18318	Hs.436495	ring finger and KH domain containing 1	RKHD1	chr19p13.3	2.51263
208407_s_at	NM_001331	Hs.166011	catenin (cadherin-associated protein), delta 1	CTNND1	chr11q11	2.51089
219793_at	NM_022133	Hs.492121	sorting nexin 16	SNX16	chr8q21.13	2.51065
215604_x_at	AK023783	Hs.108332	Ubiquitin-conjugating enzyme E2D 2 (UBC4/5 homolog, yeast)	UBE2D2	chr5q31.2	2.5059
220968_s_at	NM_031285	Hs.504517	tetraspanin 9 /// tetraspanin 9	TSPAN9	chr12p13.33-p13.32	2.50561
220197_at	NM_020632	Hs.98967	ATPase, H+ transporting, lysosomal V0 subunit a4	ATP6V0A4	chr7q33-q34	2.50551
203945_at	NM_001172	Hs.647583	arginase, type II	ARG2	chr14q24.1-q24.3	2.50494
206174_s_at	NM_002721	Hs.584019	protein phosphatase 6, catalytic subunit	PPP6C	chr9q33.3	2.50493
219275_at	NM_004708	Hs.443831	programmed cell death 5	PDCD5	chr19q12-q13.1	2.50342
207950_s_at	NM_001149	Hs.499725	ankyrin 3, node of Ranvier (ankyrin G)	ANK3	chr10q21	2.5008
216392_s_at	AK021846	Hs.435004	SEC23 interacting protein	SEC23IP	chr10q25-q26	2.49943
219886_at	NM_024548	Hs.444135	leucine-rich repeats and IQ motif containing 2	LRRIQ2	chr3q12.3	2.49793
204859_s_at	NM_013229	Hs.552567	apoptotic peptidase activating factor 1	APAF1	chr12q23	2.49738
203360_s_at	D50692	Hs.591506	c-myc binding protein	MYCBP	chr1p33-p32.2	2.49737
211801_x_at	AF329637	Hs.502730	synaptotagmin VII /// mitofusin 1	SYT7 /// MFN1	chr11q12-q13.1 /// chr3q26.32	2.49477
215286_s_at	AL050389	Hs.203965	putative homeodomain transcription factor 2	PHTF2	chr7q11.23-q21	2.49443
222032_s_at	BF591638	Hs.386939	Ubiquitin specific peptidase 7 (herpes virus-associated)	USP7	chr16p13.3	2.49438
219675_s_at	NM_025076	Hs.469561	UDP-glucuronate decarboxylase 1	UXS1	chr2q12.2	2.49098
220350_at	NM_004234	Hs.298089	zinc finger protein 235	ZNF235	chr19q13.2	2.49064
206043_s_at	NM_014861	Hs.6168	ATPase, Ca++ transporting, type 2C, member 2	ATP2C2	chr16q24.1	2.48994
217695_x_at	BF942161	Hs.7886	Pellino homolog 1 (Drosophila)	PELI1	chr2p13.3	2.48599
202128_at	NM_014821	Hs.497417	KIAA0317	KIAA0317	chr14q24.3	2.48543
221210_s_at	NM_030769	Hs.496969	N-acetylneuraminate pyruvate lyase (dihydrodipicolinate synthase) /// N-acetylneuraminate pyruvate lyase (dihydrodipicolinate synthase)	NPL	chr1q25	2.48169
218340_s_at	NM_018227	Hs.212774	ubiquitin-activating enzyme E1-like 2	UBE1L2	chr4q13.2	2.48035
221960_s_at	AI189609	Hs.369017	RAB2, member RAS oncogene family	RAB2	chr8q12.1	2.47995
205371_s_at	M27093	Hs.647640	dihydrolipoamide branched chain transacylase E2	DBT	chr1p31	2.47929
200702_s_at	BG421209	Hs.510328	DEAD (Asp-Glu-Ala-Asp) box polypeptide 24	DDX24	chr14q32	2.47825
201881_s_at	NM_005744	Hs.268787	ariadne homolog, ubiquitin-conjugating enzyme E2 binding protein, 1 (Drosophila)	ARIH1	chr15q24	2.47714
210867_at	AF180475	Hs.490224	CCR4-NOT transcription complex, subunit 4	CNOT4	chr7q22-qter	2.47632
211693_at	AF343666	Hs.648398	Immunoglobulin heavy constant alpha 1 /// Immunoglobulin heavy constant alpha 1	IGHA1	chr14q32.33	2.47545
206940_s_at	NM_006237	Hs.493062	POU domain, class 4, transcription factor 1	POU4F1	chr13q31.1	2.47474
209661_at	BC001211	Hs.23131	kinesin family member C3	KIFC3	chr16q13-q21	2.47449
204715_at	NM_015368	Hs.591976	pannexin 1	PANX1	chr11q21	2.47388
209731_at	U79718	Hs.66196	nth endonuclease III-like 1 (E. coli)	NTHL1	chr16p13.3	2.47351
219557_s_at	NM_020645	Hs.523467	nuclear receptor interacting protein 3	NRIP3	chr11p15.3	2.47342
212430_at	AL109955	Hs.236361	RNA binding motif protein 38 /// RNA binding motif protein 38	RBM38	chr20q13.31	2.47205
206847_s_at	AF026397		homeobox A7	HOXA7	chr7p15-p14	2.47135
204873_at	NM_000466	Hs.164682	peroxisome biogenesis factor 1	PEX1	chr7q21.2	2.47051
216088_s_at	AL078633	Hs.233952	proteasome (prosome, macropain) subunit, alpha type, 7	PSMA7	chr20q13.33	2.46823
206340_at	NM_005123	Hs.282735	nuclear receptor subfamily 1, group H, member 4	NR1H4	chr12q23.1	2.46821
33148_at	AI459274	Hs.435231	zinc finger RNA binding protein	ZFR	chr5p13.3	2.46699
217322_x_at	AL024509					2.46535
205570_at	NM_005028	Hs.588901	phosphatidylinositol-4-phosphate 5-kinase, type II, alpha	PIP5K2A	chr10p12.2	2.46463
205233_s_at	NM_000437	Hs.590913	platelet-activating factor acetylhydrolase 2, 40kDa	PAFAH2	chr1p34.3	2.4626
218769_s_at	NM_023039	Hs.239154	ankyrin repeat, family A (RFXANK-like), 2	ANKRA2	chr5q12-q13	2.46256
214937_x_at	AI924817	Hs.491148	pericentriolar material 1	PCM1	chr8p22-p21.3	2.46216
205372_at	NM_002655	Hs.14968	pleiomorphic adenoma gene 1	PLAG1	chr8q12	2.46078
208854_s_at	AA586774	Hs.508514	serine/threonine kinase 24 (STE20 homolog, yeast)	STK24	chr13q31.2-q32.3	2.46007
212785_s_at	AA160181	Hs.642978	La ribonucleoprotein domain family, member 7	LARP7	chr4q25	2.45502
219953_s_at	NM_020642	Hs.131180	chromosome 11 open reading frame 17	C11orf17	chr11p15.3	2.45235
204544_at	NM_007216	Hs.437599	Hermansky-Pudlak syndrome 5	HPS5	chr11p14	2.45093
202370_s_at	NM_001755	Hs.460988	core-binding factor, beta subunit	CBFB	chr16q22.1	2.45076
216438_s_at	AL133228	Hs.522584	thymosin, beta 4, X-linked /// thymosin-like 3	TMSB4X /// TMSL3	chrXq21.3-q22 /// chr4q22.1	2.45061
214004_s_at	AI806207	Hs.373959	vestigial like 4 (Drosophila)	VGLL4	chr3p25.2	2.45043
209863_s_at	AF091627	Hs.137569	tumor protein p73-like	TP73L	chr3q28	2.44961
212583_at	AB011132	Hs.510958	aquarius homolog (mouse)	AQR	chr15q14	2.44952
201553_s_at	NM_005561	Hs.494419	lysosomal-associated membrane protein 1	LAMP1	chr13q34	2.44853
204208_at	NM_003800	Hs.651106	RNA guanylyltransferase and 5'-phosphatase	RNGTT	chr6q16	2.44795
209314_s_at	AK024258	Hs.378532	HBS1-like (S. cerevisiae)	HBS1L	chr6q23-q24	2.44653
202905_x_at	AI796269	Hs.492208	nibrin	NBN	chr8q21	2.44434
219372_at	NM_014055	Hs.528382	intraflagellar transport 81 homolog (Chlamydomonas)	IFT81	chr12q24.13	2.443
211227_s_at	AF332216	Hs.567884	protocadherin 11 Y-linked /// hypothetical protein LOC730420	PCDH11Y /// LOC730420	chrYp11.2	2.44196
201567_s_at	NM_002078		golgi autoantigen, golgin subfamily a, 4	GOLGA4	chr3p22-p21.3	2.43954
202720_at	NM_015641	Hs.592286	testis derived transcript (3 LIM domains)	TES	chr7q31.2	2.43838
210792_x_at	AF033111	Hs.112058	SIVA1, apoptosis-inducing factor	SIVA1	chr14q32.33	2.43745
214766_s_at	AL080144	Hs.300887	AT hook containing transcription factor 1	AHCTF1	chr1q44	2.43721
215501_s_at	AK022513	Hs.497822	dual specificity phosphatase 10	DUSP10	chr1q41	2.43426
219166_at	NM_018139	Hs.231761	chromosome 14 open reading frame 104	C14orf104	chr14q22.1	2.4338
214231_s_at	AI744626	Hs.368282	KIAA0564 protein	RP11-125A7.3	chr13q14.11	2.43145
212507_at	D87446	Hs.469376	transmembrane protein 131	TMEM131	chr2q11.2	2.43135
212683_at	AL526243	Hs.532375	solute carrier family 25, member 44	SLC25A44	chr1q22	2.43033
221810_at	AA631242	Hs.512492	RAB15, member RAS onocogene family	RAB15	chr14q23.3	2.43022
219548_at	NM_006958	Hs.493225	zinc finger protein 16	ZNF16	chr8q24	2.4298
210552_s_at	AF221098	Hs.432842	Ral GEF with PH domain and SH3 binding motif 1	RALGPS1	chr9q33.3	2.4273
217570_x_at	AV718487					2.42713
212653_s_at	AB020710	Hs.271667	EH domain binding protein 1	EHBP1	chr2p15	2.42564
213062_at	AA643304	Hs.592045	N-terminal asparagine amidase	NTAN1	chr16p13.11	2.42561
203695_s_at	NM_004403	Hs.520708	deafness, autosomal dominant 5	DFNA5	chr7p15	2.42136
217049_x_at	AJ276803	Hs.567884	protocadherin 11 Y-linked	PCDH11Y	chrYp11.2	2.42131
205519_at	NM_024908	Hs.250154	WD repeat domain 76	WDR76	chr15q15.3	2.4197
200635_s_at	AU145351	Hs.272062	protein tyrosine phosphatase, receptor type, F	PTPRF	chr1p34	2.41933
209198_s_at	BC004291	Hs.32984	synaptotagmin XI	SYT11	chr1q21.2	2.41491
201975_at	NM_002956	Hs.524809	restin (Reed-Steinberg cell-expressed intermediate filament-associated protein)	RSN	chr12q24.3	2.41407
209392_at	L35594	Hs.190977	ectonucleotide pyrophosphatase/phosphodiesterase 2 (autotaxin)	ENPP2	chr8q24.1	2.41354
202214_s_at	NM_003588	Hs.102914	cullin 4B	CUL4B	chrXq23	2.41096
206744_s_at	NM_014242	Hs.530988	zinc finger, MYM-type 5	ZMYM5	chr13q12	2.41088
218060_s_at	NM_024598	Hs.588873	chromosome 16 open reading frame 57	C16orf57	chr16q13	2.41074
203997_at	NM_002829	Hs.436429	protein tyrosine phosphatase, non-receptor type 3	PTPN3	chr9q31	2.40917
207413_s_at	NM_000335	Hs.517898	sodium channel, voltage-gated, type V, alpha (long QT syndrome 3)	SCN5A	chr3p21	2.40774
218399_s_at	NM_017955	Hs.34045	cell division cycle associated 4	CDCA4	chr14q32.33	2.40705
219641_at	NM_017996	Hs.567523	de-etiolated homolog 1 (Arabidopsis)	DET1	chr15q25.3	2.40479
201826_s_at	NM_016002	Hs.498397	saccharopine dehydrogenase (putative)	SCCPDH	chr1q44	2.4014
215507_x_at	AL049985	Hs.650035	Transcribed locus			2.39888
212931_at	AB006630	Hs.475018	transcription factor 20 (AR1)	TCF20	chr22q13.3|22q13.3	2.39785
213220_at	AV706096	Hs.651309	hypothetical protein LOC92482	LOC92482	chr10q25.2	2.39774
219065_s_at	NM_015955	Hs.444969	chromosome 2 open reading frame 4	C2orf4	chr2p22-p21	2.39765
203447_at	AU157008	Hs.193725	proteasome (prosome, macropain) 26S subunit, non-ATPase, 5	PSMD5	chr9q33.2	2.39656
210182_at	AB000263		cortistatin	CORT	chr1p36|1p36.22	2.3956
202124_s_at	AV705253	Hs.152774	trafficking protein, kinesin binding 2	TRAK2	chr2q33	2.39558
219210_s_at	NM_016530	Hs.389733	RAB8B, member RAS oncogene family	RAB8B	chr15q22.2	2.39537
219380_x_at	NM_006502	Hs.439153	polymerase (DNA directed), eta	POLH	chr6p21.1	2.39225
208141_s_at	NM_031304	Hs.515064	deoxyhypusine hydroxylase/monooxygenase /// deoxyhypusine hydroxylase/monooxygenase	DOHH	chr19p13.3	2.39187
209475_at	AF106069	Hs.434951	ubiquitin specific peptidase 15	USP15	chr12q14	2.39006
219806_s_at	NM_020179		chromosome 11 open reading frame 75	C11orf75	chr11q13.3-q23.3	2.38891
219889_at	NM_005479	Hs.126057	frequently rearranged in advanced T-cell lymphomas	FRAT1	chr10q24.1	2.38703
202164_s_at	AF180476	Hs.26703	CCR4-NOT transcription complex, subunit 8	CNOT8	chr5q31-q33	2.38676
219322_s_at	NM_017818	Hs.31714	WD repeat domain 8	WDR8	chr1p36.3	2.38657
209206_at	AV701283	Hs.632438	SEC22 vesicle trafficking protein homolog B (S. cerevisiae)	SEC22B	chr1q21.1	2.38279
205437_at	NM_006385	Hs.590977	zinc finger protein 211	ZNF211	chr19q13.4	2.38253
217579_x_at	AW301806	Hs.190440	ADP-ribosylation factor-like 6 interacting protein 2	ARL6IP2	chr2p22.2-p22.1	2.38078
211094_s_at	D12625	Hs.113577	neurofibromin 1 (neurofibromatosis, von Recklinghausen disease, Watson disease)	NF1	chr17q11.2	2.38073
218586_at	NM_018270	Hs.590870	chromosome 20 open reading frame 20	C20orf20	chr20q13.33	2.38006
217111_at	AK022765	Hs.508343	alpha-methylacyl-CoA racemase	AMACR	chr5p13.2-q11.1	2.37971
217908_s_at	NM_018442	Hs.435741	IQ motif and WD repeats 1	IQWD1	chr1q24.2	2.37809
217097_s_at	AC004990	Hs.203965	putative homeodomain transcription factor 2	PHTF2	chr7q11.23-q21	2.37027
219580_s_at	NM_024780	Hs.115838	transmembrane channel-like 5	TMC5	chr16p12.3	2.37002
208876_s_at	AI076186	Hs.518530	p21 (CDKN1A)-activated kinase 2	PAK2	chr3q29	2.36927
221014_s_at	NM_031296	Hs.591679	RAB33B, member RAS oncogene family /// RAB33B, member RAS oncogene family	RAB33B	chr4q28	2.36845
208990_s_at	AF132362	Hs.643472	heterogeneous nuclear ribonucleoprotein H3 (2H9)	HNRPH3	chr10q22	2.36704
213056_at	AU145019	Hs.371681	FERM domain containing 4B	FRMD4B	chr3p14.1	2.36665
200673_at	NM_014713	Hs.467807	lysosomal-associated protein transmembrane 4 alpha	LAPTM4A	chr2p24.1	2.3631
204928_s_at	NM_019848	Hs.522826	solute carrier family 10 (sodium/bile acid cotransporter family), member 3	SLC10A3	chrXq28	2.36161
221614_s_at	BC005153	Hs.461807	rabphilin 3A-like (without C2 domains)	RPH3AL	chr17p13.3	2.36136
2028_s_at	M96577		E2F transcription factor 1	E2F1	chr20q11.2	2.36047
206547_s_at	NM_006240	Hs.211589	protein phosphatase, EF-hand calcium binding domain 1	PPEF1	chrXp22.2-p22.1	2.35899
212112_s_at	AI816243	Hs.523855	syntaxin 12	STX12	chr1p35-p34.1	2.35752
208952_s_at	AA811923	Hs.631814	La ribonucleoprotein domain family, member 5	LARP5	chr10p15.3	2.35666
214666_x_at	AI204981					2.35505
200799_at	NM_005345	Hs.520028	heat shock 70kDa protein 1A	HSPA1A	chr6p21.3	2.35468
212543_at	U83115	Hs.648055	absent in melanoma 1	AIM1	chr6q21	2.35271
210203_at	R64001	Hs.490224	CCR4-NOT transcription complex, subunit 4	CNOT4	chr7q22-qter	2.35262
213677_s_at	BG434893	Hs.111749	PMS1 postmeiotic segregation increased 1 (S. cerevisiae)	PMS1	chr2q31-q33|2q31.1	2.35025
207263_x_at	NM_017599	Hs.24135	vezatin, adherens junctions transmembrane protein	VEZT	chr12q22	2.34797
202031_s_at	NM_015610	Hs.122363	WD repeat domain, phosphoinositide interacting 2	WIPI2	chr7p22.1	2.34772
213082_s_at	AJ005866	Hs.494556	solute carrier family 35, member D2	SLC35D2	chr9q22.32	2.34586
206770_s_at	NM_012243	Hs.448979	solute carrier family 35 (UDP-N-acetylglucosamine (UDP-GlcNAc) transporter), member A3	SLC35A3	chr1p21	2.34477
208935_s_at	L78132	Hs.4082	lectin, galactoside-binding, soluble, 8 (galectin 8)	LGALS8	chr1q42-q43	2.34309
35436_at	L06147	Hs.155827	golgi autoantigen, golgin subfamily a, 2	GOLGA2	chr9q34.11	2.34207
203897_at	BE963444	Hs.185489	LYR motif containing 1	LYRM1	chr16p11.2	2.33898
218108_at	NM_018108	Hs.275352	chromosome 14 open reading frame 130	C14orf130	chr14q32.12	2.33878
218277_s_at	NM_024612	Hs.29403	DEAH (Asp-Glu-Ala-His) box polypeptide 40	DHX40	chr17q23.1	2.33871
203891_s_at	NM_001348	Hs.631844	death-associated protein kinase 3	DAPK3	chr19p13.3	2.33862
213984_at	AW991219	Hs.331431	SCC-112 protein	SCC-112	chr4p14	2.33854
210811_s_at	BC000979	Hs.143187	DEAD (Asp-Glu-Ala-Asp) box polypeptide 49	DDX49	chr19p12	2.33761
207499_x_at	NM_017979	Hs.389461	unc-45 homolog A (C. elegans)	UNC45A	chr15q26.1	2.3374
200070_at	BC001393	Hs.4973	chromosome 2 open reading frame 24 /// chromosome 2 open reading frame 24	C2orf24	chr2q35	2.33703
216835_s_at	AF035299	Hs.103854	docking protein 1, 62kDa (downstream of tyrosine kinase 1)	DOK1	chr2p13	2.33651
221598_s_at	BC002878	Hs.374262	cofactor required for Sp1 transcriptional activation, subunit 8, 34kDa	CRSP8	chr9q34.1-q34.3	2.33623
200775_s_at	BC000355	Hs.522257	heterogeneous nuclear ribonucleoprotein K	HNRPK	chr9q21.32-q21.33	2.33415
203017_s_at	R52678	Hs.22587	synovial sarcoma, X breakpoint 2 interacting protein	SSX2IP	chr1p22.3	2.33406
205180_s_at	NM_001109	Hs.501574	ADAM metallopeptidase domain 8 /// ADAM metallopeptidase domain 8	ADAM8	chr10q26.3	2.33328
202527_s_at	NM_005359		SMAD family member 4	SMAD4	chr18q21.1	2.33255
205271_s_at	NM_012119	Hs.522274	cell cycle related kinase	CCRK	chr9q22.1	2.33211
218998_at	NM_017832	Hs.29276	chromosome 9 open reading frame 6	C9orf6	chr9q31.3	2.33144
218598_at	NM_021930	Hs.592270	RAD50 interactor 1	RINT1	chr7q22.2	2.33087
213313_at	AI922519	Hs.271341	RAB GTPase activating protein 1	RABGAP1	chr9q33.2	2.32933
218815_s_at	NM_018022	Hs.465305	transmembrane protein 51	TMEM51	chr1p36.21	2.32768
215264_at	AW196403	Hs.516090	empty spiracles homolog 1 (Drosophila)	EMX1	chr2p14-p13	2.32692
213473_at	AL042733	Hs.577448	BRCA1 associated protein	BRAP	chr12q24	2.32629
218245_at	NM_015516	Hs.8361	tsukushin	TSKU	chr11q13.5	2.32583
218241_at	NM_005113	Hs.104320	golgi autoantigen, golgin subfamily a, 5	GOLGA5	chr14q32.12-q32.13	2.32566
208158_s_at	NM_018030	Hs.370725	oxysterol binding protein-like 1A /// oxysterol binding protein-like 1A	OSBPL1A	chr18q11.1	2.32485
203970_s_at	NM_003630	Hs.7277	peroxisomal biogenesis factor 3	PEX3	chr6q23-q24	2.32439
216945_x_at	U79240	Hs.397891	PAS domain containing serine/threonine kinase	PASK	chr2q37.3	2.32367
210410_s_at	AF034759	Hs.647011	mutS homolog 5 (E. coli)	MSH5	chr6p21.3	2.3209
210892_s_at	BC004472	Hs.647041	general transcription factor II, i	GTF2I	chr7q11.23	2.3171
209451_at	U59863	Hs.556496	TRAF family member-associated NFKB activator	TANK	chr2q24-q31	2.31572
214209_s_at	BE504895	Hs.511951	ATP-binding cassette, sub-family B (MDR/TAP), member 9	ABCB9	chr12q24	2.31513
200977_s_at	AF090891	Hs.34576	Tax1 (human T-cell leukemia virus type I) binding protein 1	TAX1BP1	chr7p15	2.3145
63009_at	AI188402	Hs.606584	SHQ1 homolog (S. cerevisiae)	SHQ1	chr3p13	2.31226
219388_at	NM_024915	Hs.561796	grainyhead-like 2 (Drosophila)	GRHL2	chr8q22.3	2.31064
216655_s_at	AF041811					2.30853
219280_at	NM_018963	Hs.190548	bromodomain and WD repeat domain containing 1	BRWD1	chr21q22.2	2.30846
208653_s_at	AF263279	Hs.520313	CD164 molecule, sialomucin	CD164	chr6q21	2.30794
220719_at	NM_025012		hypothetical protein FLJ13769	FLJ13769	chr12q24.31	2.3064
216493_s_at	AL023775	Hs.648088	insulin-like growth factor 2 mRNA binding protein 3 /// similar to insulin-like growth factor 2 mRNA binding protein 3 /// similar to IGF-II mRNA-binding protein 3	IGF2BP3 /// LOC645468 /// LOC651107	chr7p11 /// chr6q27	2.30577
34187_at	D28483	Hs.645521	RNA binding motif, single stranded interacting protein 2	RBMS2	chr12q13.3	2.30412
213361_at	AW129593	Hs.193842	tudor domain containing 7	TDRD7	chr9q22.33	2.30249
218087_s_at	NM_015385	Hs.38621	sorbin and SH3 domain containing 1	SORBS1	chr10q23.3-q24.1	2.30152
215615_x_at	AU148274	Hs.463041	Arginine-glutamic acid dipeptide (RE) repeats	RERE	chr1p36.2-p36.1	2.29762
218827_s_at	NM_018069	Hs.100914	centrosomal protein 192kDa	CEP192	chr18p11.21	2.29429
211754_s_at	BC005957	Hs.474938	solute carrier family 25 (mitochondrial carrier; peroxisomal membrane protein, 34kDa), member 17 /// solute carrier family 25 (mitochondrial carrier; peroxisomal membrane protein, 34kDa), member 17	SLC25A17	chr22q13.2	2.29358
209521_s_at	AF286598	Hs.528051	angiomotin	AMOT	chrXq23	2.29269
214118_x_at	AI205598	Hs.122986	pericentriolar material 1 /// transmembrane phosphatase with tensin homology	PCM1 /// TPTE	chr8p22-p21.3 /// chr21p11	2.2898
213037_x_at	AJ132258	Hs.596704	staufen, RNA binding protein, homolog 1 (Drosophila)	STAU1	chr20q13.1	2.28972
91952_at	AI363375	Hs.443636	hypothetical protein BC002926	LOC90379	chr19p13.12	2.28966
205294_at	NM_017450	Hs.128316	BAI1-associated protein 2	BAIAP2	chr17q25	2.289
208300_at	NM_002842	Hs.179770	protein tyrosine phosphatase, receptor type, H	PTPRH	chr19q13.4	2.28841
218448_at	NM_017896	Hs.353013	chromosome 20 open reading frame 11	C20orf11	chr20q13.33	2.2882
218111_s_at	NM_018686	Hs.311346	cytidine monophosphate N-acetylneuraminic acid synthetase	CMAS	chr12p12.1	2.28783
211707_s_at	BC005806	Hs.604110	IQ motif containing B1 /// IQ motif containing B1	IQCB1	chr3q13.33|3q21.1	2.28782
204120_s_at	NM_001123	Hs.584739	adenosine kinase	ADK	chr10q22|10q11-q24	2.28775
202089_s_at	NM_012319	Hs.79136	solute carrier family 39 (zinc transporter), member 6	SLC39A6	chr18q12.2	2.28572
203981_s_at	AL574660	Hs.94395	ATP-binding cassette, sub-family D (ALD), member 4	ABCD4	chr14q24.3	2.28545
219098_at	NM_014520	Hs.22824	MYB binding protein (P160) 1a	MYBBP1A	chr17p13.3	2.28452
203318_s_at	NM_021964	Hs.591312	zinc finger protein 148	ZNF148	chr3q21	2.28392
202372_at	BF240652	Hs.643677	Full-length cDNA clone CS0DC007YG11 of Neuroblastoma Cot 25-normalized of Homo sapiens (human)			2.28384
221561_at	L21934	Hs.496383	sterol O-acyltransferase (acyl-Coenzyme A: cholesterol acyltransferase) 1	SOAT1	chr1q25	2.28225
204308_s_at	NM_014844	Hs.195667	KIAA0329	KIAA0329	chr14q32.31	2.28155
211686_s_at	AF251062	Hs.583805	RNA binding motif protein 13 /// RNA binding motif protein 13	RBM13	chr8p12	2.28137
220167_s_at	NM_015369	Hs.592038	TP53TG3 protein /// similar to TP53TG3 protein /// similar to TP53TG3 protein	TP53TG3 /// LOC729264 /// LOC729355	chr16p13 /// chr16p11.2	2.28078
218807_at	NM_006113	Hs.267659	vav 3 oncogene	VAV3	chr1p13.3	2.27967
202541_at	BF589679	Hs.591680	small inducible cytokine subfamily E, member 1 (endothelial monocyte-activating)	SCYE1	chr4q24	2.27833
218100_s_at	NM_018010	Hs.412196	intraflagellar transport 57 homolog (Chlamydomonas)	IFT57	chr3q13.12	2.27387
209483_s_at	AF255793					2.27275
209819_at	AF241831	Hs.494567	hyaluronan binding protein 4	HABP4	chr9q22.3-q31	2.27237
209532_at	AF083395	Hs.27182	phospholipase A2-activating protein	PLAA	chr9p21	2.27053
206686_at	NM_002610	Hs.470633	pyruvate dehydrogenase kinase, isozyme 1	PDK1	chr2q31.1	2.27042
214006_s_at	BE326952	Hs.77719	gamma-glutamyl carboxylase	GGCX	chr2p12	2.2699
219673_at	NM_017696	Hs.279008	chromosome 6 open reading frame 61	C6orf61	chr6q22.31	2.26757
209010_s_at	AI797657	Hs.130031	triple functional domain (PTPRF interacting)	TRIO	chr5p15.1-p14	2.26627
205538_at	NM_003389	Hs.113094	coronin, actin binding protein, 2A	CORO2A	chr9q22.3	2.26552
217286_s_at	BC001805	Hs.437338	NDRG family member 3	NDRG3	chr20q11.21-q11.23	2.26548
216933_x_at	S67788	Hs.158932	adenomatosis polyposis coli	APC	chr5q21-q22	2.26484
208623_s_at	J05021	Hs.642735	villin 2 (ezrin)	VIL2	chr6q25.2-q26	2.26429
214552_s_at	AF098638	Hs.592121	rabaptin, RAB GTPase binding effector protein 1	RABEP1	chr17p13.2	2.26414
214649_s_at	U58033	Hs.181326	myotubularin related protein 2	MTMR2	chr11q22	2.26286
217266_at	Z97353	Hs.612317	ribosomal protein L15 /// similar to ribosomal protein L15 /// similar to ribosomal protein L15 /// similar to ribosomal protein L15 /// similar to ribosomal protein L15 /// similar to ribosomal protein L15 /// similar to ribosomal protein L15 /// similar	RPL15 /// LOC402694 /// LOC646672 /// LOC653232 /// LOC728002 /// LOC728088 /// LOC728576 /// LOC730925 /// LOC731527 /// LOC731822	chr3p24.2 /// chr7q33 /// chr16p13.11 /// chr6p24.1 /// chr12p13.31 /// chr13q32.3 /// chr4p12	2.26204
204666_s_at	NM_025073	Hs.632428	suppressor of IKK epsilon	SIKE	chr1p13.2	2.26038
218325_s_at	NM_022105	Hs.517172	death inducer-obliterator 1	DIDO1	chr20q13.33	2.26014
203563_at	NM_021638	Hs.529369	actin filament associated protein	AFAP	chr4p16	2.25954
212837_at	D63877	Hs.280695	KIAA0157	KIAA0157	chr10q26.13	2.2575
210073_at	L32867	Hs.408614	ST8 alpha-N-acetyl-neuraminide alpha-2,8-sialyltransferase 1	ST8SIA1	chr12p12.1-p11.2	2.25537
41397_at	AF070588	Hs.647357	hypothetical protein LOC55565	LOC55565	chr16q22.3	2.25454
209525_at	BG285017	Hs.513954	Hepatoma-derived growth factor, related protein 3 /// Hepatoma-derived growth factor, related protein 3	HDGFRP3	chr15q11.2	2.25422
216421_at	AL121886					2.24919
206091_at	NM_002381	Hs.6985	matrilin 3	MATN3	chr2p24-p23	2.24888
202651_at	NM_014873	Hs.591421	lysophosphatidylglycerol acyltransferase 1	LPGAT1	chr1p36.13-q42.3	2.24743
214893_x_at	AI421964	Hs.124161	hyperpolarization activated cyclic nucleotide-gated potassium channel 2	HCN2	chr19p13.3	2.24698
210904_s_at	U81380	Hs.496646	interleukin 13 receptor, alpha 1	IL13RA1	chrXq24	2.24494
215262_at	AF052160	Hs.475602	Oxidoreductase NAD-binding domain containing 1	OXNAD1	chr3p25-p24	2.23974
210162_s_at	U08015	Hs.534074	nuclear factor of activated T-cells, cytoplasmic, calcineurin-dependent 1	NFATC1	chr18q23	2.23881
213218_at	AV705032	Hs.157883	zinc finger protein 187	ZNF187	chr6p21.31	2.238
207090_x_at	NM_014898	Hs.116622	zinc finger protein 30 homolog (mouse)	ZFP30	chr19q13.12	2.23723
214403_x_at	AI307915	Hs.485158	SAM pointed domain containing ets transcription factor	SPDEF	chr6p21.3	2.23713
213400_s_at	AV753028	Hs.495656	transducin (beta)-like 1X-linked	TBL1X	chrXp22.3	2.23606
218693_at	NM_012339	Hs.499941	tetraspanin 15	TSPAN15	chr10q21.3	2.23538
218056_at	NM_016561	Hs.435556	bifunctional apoptosis regulator	BFAR	chr16p13.12	2.23243
213353_at	BF693921	Hs.421474	ATP-binding cassette, sub-family A (ABC1), member 5	ABCA5	chr17q24.3	2.23173
215281_x_at	AK000199	Hs.591471	pogo transposable element with ZNF domain	POGZ	chr1q21.3	2.22933
205731_s_at	AW027474	Hs.446678	nuclear receptor coactivator 2	NCOA2	chr8q13.3	2.22379
213083_at	AJ005866	Hs.494556	solute carrier family 35, member D2	SLC35D2	chr9q22.32	2.2226
206425_s_at	NM_003305	Hs.150981	transient receptor potential cation channel, subfamily C, member 3	TRPC3	chr4q27	2.22068
205748_s_at	NM_017876	Hs.69554	ring finger protein 126	RNF126	chr19p13.3	2.21981
219163_at	NM_017656	Hs.371107	zinc finger protein 562	ZNF562	chr19p13.2	2.21973
219111_s_at	NM_024072	Hs.506861	DEAD (Asp-Glu-Ala-Asp) box polypeptide 54	DDX54	chr12q24.13	2.21935
220012_at	NM_019891	Hs.558519	ERO1-like beta (S. cerevisiae)	ERO1LB	chr1q42.2-q43	2.21844
213052_at	BF246917	Hs.631923	Protein kinase, cAMP-dependent, regulatory, type II, alpha	PRKAR2A	chr3p21.3-p21.2	2.2157
218218_at	NM_018171	Hs.506603	DIP13 beta	DIP13B	chr12q24.1	2.21514
214457_at	NM_006735	Hs.592177	homeobox A2	HOXA2	chr7p15-p14	2.21507
219844_at	NM_018017	Hs.159066	chromosome 10 open reading frame 118	C10orf118	chr10q25.3	2.21077
201256_at	NM_004718	Hs.339639	cytochrome c oxidase subunit VIIa polypeptide 2 like	COX7A2L	chr2p21	2.20965
222381_at	AI907083	Hs.50823	Programmed cell death 6	PDCD6	chr5pter-p15.2	2.20934
211249_at	U35398	Hs.8882	G protein-coupled receptor 68	GPR68	chr14q31	2.2092
210236_at	U22815	Hs.530749	protein tyrosine phosphatase, receptor type, f polypeptide (PTPRF), interacting protein (liprin), alpha 1	PPFIA1	chr11q13.3	2.20843
201623_s_at	BC000629	Hs.503787	aspartyl-tRNA synthetase	DARS	chr2q21.3	2.20717
208886_at	BC000145	Hs.226117	H1 histone family, member 0	H1F0	chr22q13.1	2.20668
205293_x_at	AB017120	Hs.128316	BAI1-associated protein 2	BAIAP2	chr17q25	2.20551
213122_at	AI096375	Hs.173094	TSPY-like 5	TSPYL5	chr8q22.1	2.20543
218737_at	NM_018183	Hs.577403	strawberry notch homolog 1 (Drosophila)	SBNO1	chr12q24.31	2.20465
202294_at	AI126490	Hs.412586	stromal antigen 1	STAG1	chr3q22.3	2.20294
212721_at	AI810380	Hs.519347	splicing factor, arginine/serine-rich 12	SFRS12	chr5q12.3	2.20028
219028_at	NM_022740	Hs.397465	homeodomain interacting protein kinase 2	HIPK2	chr7q32-q34	2.19974
216125_s_at	AF064606	Hs.306242	RAN binding protein 9	RANBP9	chr6p23	2.19464
204074_s_at	AI936976	Hs.509017	KIAA0562	KIAA0562	chr1p36.32	2.19392
221868_at	AB032981	Hs.416735	KIAA1155 protein	KIAA1155	chr2p13.3	2.19385
210612_s_at	AF318616	Hs.434494	synaptojanin 2	SYNJ2	chr6q25.3	2.19328
205452_at	NM_004855	Hs.285051	phosphatidylinositol glycan anchor biosynthesis, class B	PIGB	chr15q21-q22	2.19129
217218_at	AK027005	Hs.203099	wings apart-like homolog (Drosophila)	WAPAL	chr10q23.2	2.19026
206551_x_at	NM_017644	Hs.407709	kelch-like 24 (Drosophila)	KLHL24	chr3q27.1	2.18887
217864_s_at	NM_016166	Hs.162458	protein inhibitor of activated STAT, 1	PIAS1	chr15q	2.18876
203713_s_at	NM_004524	Hs.514477	lethal giant larvae homolog 2 (Drosophila)	LLGL2	chr17q24-q25	2.1883
212153_at	AB007930	Hs.591471	pogo transposable element with ZNF domain	POGZ	chr1q21.3	2.18551
215600_x_at	AK022174	Hs.288793	F-box and WD-40 domain protein 12	FBXW12	chr3p21.31	2.18497
202755_s_at	AI354864	Hs.328232	glypican 1	GPC1	chr2q35-q37	2.18403
218005_at	AA744771	Hs.462693	zinc finger protein 22 (KOX 15)	ZNF22	chr10q11	2.18339
217521_at	N54942	Hs.596165	Transcribed locus			2.1832
205246_at	NM_002618	Hs.567316	peroxisome biogenesis factor 13	PEX13	chr2p14-p16	2.18275
209778_at	AF007217	Hs.632339	thyroid hormone receptor interactor 11	TRIP11	chr14q31-q32	2.18122
212477_at	D26069	Hs.478746	centaurin, beta 2	CENTB2	chr3q29	2.18049
218125_s_at	NM_018246	Hs.445512	coiled-coil domain containing 25	CCDC25	chr8p21.1	2.1803
217329_x_at	AF042164					2.18022
216823_at	AL356115	Hs.356572	ribosomal protein S3A /// similar to ribosomal protein S3a /// similar to 40S ribosomal protein S3a (V-fos transformation effector protein) /// similar to 40S ribosomal protein S3a (V-fos transformation effector protein) /// similar to 40S ribosomal prote	RPS3A /// LOC146053 /// LOC391168 /// LOC391706 /// LOC400652 /// LOC439992 /// LOC643932 /// LOC644972 /// LOC646216 /// LOC646527	chr4q31.2-q31.3 /// chr15q15.2 /// chr1q42.12 /// chr4q31.3 /// chr18q21.32 /// chr10q23.1 /// chr5q14.1 /// chr7q21.3 /// chr22q12.1 /// chr13q12.13	2.17889
201677_at	AI937543	Hs.458320	Chromosome 3 open reading frame 37	C3orf37	chr3q21.3	2.17751
216769_x_at	AK025180	Hs.445356	Chromosome 9 open reading frame 150	C9orf150	chr9p23	2.17703
218171_at	AF195514	Hs.126550	vacuolar protein sorting 4 homolog B (S. cerevisiae)	VPS4B	chr18q21.32-q21.33	2.17643
219494_at	NM_012415	Hs.30561	RAD54 homolog B (S. cerevisiae)	RAD54B	chr8q21.3-q22	2.17535
201938_at	NM_004642	Hs.433201	CDK2-associated protein 1	CDK2AP1	chr12q24.31	2.1745
206759_at	NM_002002	Hs.465778	Fc fragment of IgE, low affinity II, receptor for (CD23)	FCER2	chr19p13.3	2.1743
222201_s_at	AB037736	Hs.558218	CASP8 associated protein 2	CASP8AP2	chr6q15	2.17246
218079_s_at	NM_024835	Hs.514116	zinc finger protein 403	ZNF403	chr17q12	2.17183
204886_at	AL043646	Hs.172052	polo-like kinase 4 (Drosophila)	PLK4	chr4q27-q28	2.17105
221436_s_at	NM_031299	Hs.524216	cell division cycle associated 3 /// cell division cycle associated 3	CDCA3	chr12p13	2.17098
213815_x_at	AI913329	Hs.128425	chromosome 19 open reading frame 29	C19orf29	chr19p13.3	2.16296
204403_x_at	NM_014719	Hs.406492	KIAA0738 gene product	KIAA0738	chr7q35	2.16296
200951_s_at	AW026491	Hs.376071	cyclin D2	CCND2	chr12p13	2.16286
204909_at	NM_004397	Hs.632107	DEAD (Asp-Glu-Ala-Asp) box polypeptide 6	DDX6	chr11q23.3	2.16155
204063_s_at	NM_014683	Hs.168762	unc-51-like kinase 2 (C. elegans)	ULK2	chr17p11.2	2.16045
200091_s_at	AA888388	Hs.512676	ribosomal protein S25 /// ribosomal protein S25	RPS25	chr11q23.3	2.16038
218582_at	NM_017824	Hs.573490	membrane-associated ring finger (C3HC4) 5	05-mars	chr10q23.32	2.16
206017_at	NM_014809	Hs.26441	KIAA0319	KIAA0319	chr6p22.3-p22.2	2.15704
218980_at	NM_025135	Hs.436636	formin homology 2 domain containing 3	FHOD3	chr18q12	2.15567
220018_at	NM_024814	Hs.592271	Cas-Br-M (murine) ecotropic retroviral transforming sequence-like 1	CBLL1	chr7q22.3	2.15434
217403_s_at	AC074331	Hs.371335	zinc finger protein 227	ZNF227		2.15309
206114_at	NM_004438	Hs.371218	EPH receptor A4	EPHA4	chr2q36.1	2.15136
219149_x_at	NM_016216	Hs.477700	debranching enzyme homolog 1 (S. cerevisiae)	DBR1	chr3q22.3	2.14999
215445_x_at	AF007136	Hs.591701	Membrane-associated ring finger (C3HC4) 1	01-mars	chr4q32.3	2.1495
219181_at	NM_006033	Hs.465102	lipase, endothelial	LIPG	chr18q21.1	2.14849
209102_s_at	AF019214	Hs.162032	HMG-box transcription factor 1	HBP1	chr7q22-q31	2.14843
222212_s_at	AK001105	Hs.643565	LAG1 homolog, ceramide synthase 2 (S. cerevisiae)	LASS2	chr1q21.2	2.14798
211424_x_at	AF113007		methyltransferase like 7A	METTL7A	chr12q13.13	2.14643
210313_at	AF041261	Hs.406708	leukocyte immunoglobulin-like receptor, subfamily A (with TM domain), member 4	LILRA4	chr19q13.4	2.14489
209027_s_at	BF673013	Hs.508148	abl-interactor 1	ABI1	chr10p11.2	2.1441
205446_s_at	NM_001880	Hs.592510	activating transcription factor 2	ATF2	chr2q32	2.14366
202379_s_at	AI361805	Hs.529509	natural killer-tumor recognition sequence	NKTR	chr3p23-p21	2.14263
207002_s_at	NM_002656	Hs.444975	pleiomorphic adenoma gene-like 1	PLAGL1	chr6q24-q25	2.14246
201463_s_at	NM_006755	Hs.438678	transaldolase 1	TALDO1	chr11p15.5-p15.4	2.14164
200958_s_at	NM_005625	Hs.200804	syndecan binding protein (syntenin)	SDCBP	chr8q12	2.13909
201358_s_at	NM_016451	Hs.339278	coatomer protein complex, subunit beta 1	COPB1	chr11p15.2	2.13792
202798_at	NM_006323	Hs.292472	SEC24 related gene family, member B (S. cerevisiae)	SEC24B	chr4q25	2.13782
206818_s_at	NM_017649	Hs.643509	cyclin M2	CNNM2	chr10q24.32	2.13668
205558_at	NM_004620	Hs.591983	TNF receptor-associated factor 6	TRAF6	chr11p12	2.13654
220141_at	NM_024806	Hs.164705	chromosome 11 open reading frame 63	C11orf63	chr11q24.1	2.1352
209187_at	AW516932	Hs.348418	down-regulator of transcription 1, TBP-binding (negative cofactor 2)	DR1	chr1p22.1	2.13477
205091_x_at	NM_002907	Hs.235069	RecQ protein-like (DNA helicase Q1-like)	RECQL	chr12p12	2.13457
217461_x_at	M90355	Hs.591768	basic transcription factor 3	BTF3	chr5q13.2	2.13421
212128_s_at	AW411370	Hs.76111	dystroglycan 1 (dystrophin-associated glycoprotein 1)	DAG1	chr3p21	2.13189
212681_at	AI770004	Hs.213394	erythrocyte membrane protein band 4.1-like 3	EPB41L3	chr18p11.32	2.1307
215058_at	AU144041	Hs.577639	hypothetical protein MGC24039	MGC24039	chr12p11.21	2.12931
218040_at	NM_018061	Hs.342307	PRP38 pre-mRNA processing factor 38 (yeast) domain containing B	PRPF38B	chr1p13.3	2.12883
217643_x_at	AA443771	Hs.635724	Hypothetical protein LOC440295	LOC440295	chr15q25.2	2.12816
218284_at	NM_015400	Hs.36915	SMAD family member 3	SMAD3	chr15q22.33	2.12745
212262_at	AA149639	Hs.510324	quaking homolog, KH domain RNA binding (mouse)	QKI	chr6q26-q27	2.12728
213112_s_at	N30649	Hs.437277	sequestosome 1	SQSTM1	chr5q35	2.12692
219283_at	NM_014158	Hs.643920	C1GALT1-specific chaperone 1	C1GALT1C1	chrXq24	2.12638
201408_at	W67887	Hs.645284	protein phosphatase 1, catalytic subunit, beta isoform	PPP1CB	chr2p23	2.1252
203680_at	NM_002736	Hs.433068	protein kinase, cAMP-dependent, regulatory, type II, beta	PRKAR2B	chr7q22	2.12488
203785_s_at	NM_018380	Hs.458313	DEAD (Asp-Glu-Ala-Asp) box polypeptide 28	DDX28	chr16q22.1	2.12464
204783_at	AI911434	Hs.85195	Myeloid leukemia factor 1	MLF1	chr3q25.1	2.12358
211737_x_at	BC005916	Hs.371249	pleiotrophin (heparin binding growth factor 8, neurite growth-promoting factor 1) /// pleiotrophin (heparin binding growth factor 8, neurite growth-promoting factor 1)	PTN	chr7q33-q34	2.12355
218941_at	NM_012164	Hs.494985	F-box and WD-40 domain protein 2	FBXW2	chr9q34	2.12206
221617_at	AF077053		TAF9B RNA polymerase II, TATA box binding protein (TBP)-associated factor, 31kDa	TAF9B	chrXq13.1-q21.1	2.12166
209788_s_at	AF183569	Hs.436186	type 1 tumor necrosis factor receptor shedding aminopeptidase regulator	ARTS-1	chr5q15	2.11771
203969_at	AU157140		hypothetical protein LOC153914	LOC153914	chr6q24.1	2.11701
203901_at	NM_006116	Hs.507681	mitogen-activated protein kinase kinase kinase 7 interacting protein 1	MAP3K7IP1	chr22q13.1	2.11692
217136_at	AL022240	Hs.631792	peptidylprolyl isomerase A (cyclophilin A)-like 4 /// similar to peptidylprolyl isomerase A (cyclophilin A)-like 4 /// similar to peptidylprolyl isomerase A (cyclophilin A)-like 4	PPIAL4 /// LOC653505 /// LOC653598	chr1q21.1	2.11436
202813_at	NM_005646	Hs.498115	Tar (HIV-1) RNA binding protein 1	TARBP1	chr1q42.3	2.11408
213370_s_at	BF057298	Hs.343679	Scm-like with four mbt domains 1	SFMBT1	chr3p21.1	2.11256
209076_s_at	BC000974	Hs.132161	WDR45-like	WDR45L	chr17q25.3	2.1125
210733_at	AF130055	Hs.491988	Translocation associated membrane protein 1	TRAM1	chr8q13.3	2.10934
212804_s_at	AI797397	Hs.495134	GTPase activating protein and VPS9 domains 1	GAPVD1	chr9q33.3	2.10902
219064_at	NM_030569	Hs.498586	inter-alpha (globulin) inhibitor H5	ITIH5	chr10p14	2.10837
208877_at	W74494	Hs.518530	p21 (CDKN1A)-activated kinase 2	PAK2	chr3q29	2.10816
203762_s_at	NM_016008	Hs.371597	dynein, cytoplasmic 2, light intermediate chain 1	DYNC2LI1	chr2p25.1-p24.1	2.10757
213239_at	NM_006346	Hs.441926	chromosome 13 open reading frame 24	C13orf24	chr13q22.1	2.10713
207605_x_at	NM_024498	Hs.250693	zinc finger protein 117	ZNF117	chr7q11.2	2.10709
213446_s_at	AI679073	Hs.430551	IQ motif containing GTPase activating protein 1	IQGAP1	chr15q26.1	2.10318
217662_x_at	AI393960	Hs.303787	B-cell receptor-associated protein 29	BCAP29	chr7q22-q31	2.10275
208325_s_at	NM_006738	Hs.459211	A kinase (PRKA) anchor protein 13	AKAP13	chr15q24-q25	2.10142
215623_x_at	AK002200	Hs.58992	structural maintenance of chromosomes 4	SMC4	chr3q26.1	2.09909
205416_s_at	NM_004993	Hs.532632	ataxin 3	ATXN3	chr14q24.3-q32.2	2.09844
222052_at	AA001552	Hs.585105	chromosome 19 open reading frame 54	C19orf54	chr19q13.2	2.09783
203457_at	NM_003569	Hs.593148	syntaxin 7	STX7	chr6q23.1	2.09536
219770_at	NM_024659	Hs.44780	glycosyltransferase-like domain containing 1	GTDC1	chr2q22.2-q22.3	2.09304
201659_s_at	NM_001177	Hs.372616	ADP-ribosylation factor-like 1	ARL1	chr12q23.2	2.08693
221472_at	Z97053	Hs.272168	serine incorporator 3	SERINC3	chr20q13.1-13.3	2.08386
208044_s_at	NM_006238	Hs.485196	peroxisome proliferator-activated receptor delta	PPARD	chr6p21.2-p21.1	2.0834
217016_x_at	AK026825	Hs.146732	hypothetical LOC389177	FLJ23172	chr3q26.31	2.08238
206140_at	NM_004789	Hs.445265	LIM homeobox 2	LHX2	chr9q33-q34.1	2.082
220252_x_at	NM_025159	Hs.289065	chromosome X open reading frame 21	CXorf21	chrXp21.2	2.08171
213534_s_at	D50925	Hs.397891	PAS domain containing serine/threonine kinase	PASK	chr2q37.3	2.08162
214009_at	R10150	Hs.307924	male-specific lethal 3-like 1 (Drosophila)	MSL3L1	chrXp22.3	2.08056
207417_s_at	NM_003451		zinc finger protein 177	ZNF177	chr19p13.2	2.0798
202533_s_at	BC003584	Hs.83765	dihydrofolate reductase /// similar to Dihydrofolate reductase	DHFR /// LOC643509	chr5q11.2-q13.2 /// chr18q11.2	2.07896
218602_s_at	NM_017645	Hs.533468	family with sequence similarity 29, member A	FAM29A	chr9p22.1	2.07789
217336_at	AL118510	Hs.489932	ribosomal protein S10 /// similar to ribosomal protein S10 /// ribosomal protein S10 pseudogene 3 /// similar to 40S ribosomal protein S10 /// hypothetical LOC376693 /// similar to 40S ribosomal protein S10 /// similar to 40S ribosomal protein S10 /// sim	RPS10 /// LOC133569 /// RPS10P3 /// LOC343851 /// LOC376693 /// LOC401817 /// LOC646785 /// LOC649303 /// LOC654029 /// LOC728791 /// LOC730187 /// LOC730965 /// LOC730976 /// LOC732348	chr6p21.31 /// chr5q11.2 /// chr9q22.1 /// chr22q11.23 /// chr1q32.1 /// chr15q22.2 /// chr7q32.1 /// chr3q13.31 /// chr2p14	2.07675
215400_x_at	AU146952	Hs.391860	Adenylate cyclase 9	ADCY9	chr16p13.3	2.07574
222379_at	AI002715	Hs.348522	Transcribed locus			2.07564
216563_at	X80821	Hs.464585	Ankyrin repeat domain 12	ANKRD12	chr18p11.22	2.07505
50400_at	AI743990	Hs.532469	polyamine oxidase (exo-N4-amino)	PAOX	chr10q26.3	2.07484
37577_at	U79256	Hs.80305	Rho GTPase activating protein 19	ARHGAP19	chr10q24.1	2.07467
217346_at	AL021395	Hs.647216	peptidylprolyl isomerase A (cyclophilin A) /// similar to peptidylprolyl isomerase A isoform 1 /// similar to peptidylprolyl isomerase A isoform 1 /// similar to peptidylprolyl isomerase A isoform 1 /// similar to peptidylprolyl isomerase A isoform 1 ///	PPIA /// LOC128192 /// LOC131691 /// LOC202227 /// LOC341457 /// LOC342541 /// LOC390299 /// LOC390419 /// LOC390791 /// LOC391532 /// LOC401859 /// LOC402213 /// LOC439953 /// LOC440063 /// LOC442336 /// LOC442713 /// LOC643997 /// LOC650332 /// LOC65132	chr7p13 /// chr1p34.1 /// chr3p14.2 /// chr5q12.3 /// chr12q23.1 /// chr17q23.3 /// chr12p11.21 /// chr13q31.3 /// chr17q21.2 /// chr15q24.2 /// chr16q22.3 /// chr5p12 /// chr10p11.22 /// chr11q22.1 /// chr7q22.1 /// chr2q31.1 /// chr21q21.1 /// chr10p13	2.07413
211760_s_at	BC005974	Hs.6651	vesicle-associated membrane protein 4 /// vesicle-associated membrane protein 4	VAMP4	chr1q24-q25	2.07239
202439_s_at	NM_000202	Hs.460960	iduronate 2-sulfatase (Hunter syndrome)	IDS	chrXq28	2.07224
212655_at	AB011151	Hs.156231	zinc finger, CCHC domain containing 14	ZCCHC14	chr16q24.2	2.07209
201732_s_at	AF029346	Hs.481186	chloride channel 3	CLCN3	chr4q33	2.06981
220980_s_at	NM_031284	Hs.513013	ADP-dependent glucokinase /// ADP-dependent glucokinase	ADPGK	chr15q24.1	2.06969
217125_at	X04802					2.06907
220731_s_at	NM_018090	Hs.437385	NECAP endocytosis associated 2	NECAP2	chr1p36.13	2.06875
218501_at	NM_019555	Hs.476402	Rho guanine nucleotide exchange factor (GEF) 3	ARHGEF3	chr3p21-p13	2.06781
213341_at	AI862658	Hs.47367	fem-1 homolog c (C. elegans)	FEM1C	chr5q22	2.06691
205613_at	NM_016524	Hs.258326	synaptotagmin XVII	SYT17	chr16p12.3	2.06684
213995_at	AW195882	Hs.438489	ATP synthase, H+ transporting, mitochondrial F0 complex, subunit s (factor B)	ATP5S	chr14q22.1	2.06559
201410_at	AI983043	Hs.469944	Pleckstrin homology domain containing, family B (evectins) member 2	PLEKHB2	chr2q21.1	2.06545
222126_at	AI247494	Hs.521083	HIV-1 Rev binding protein-like	HRBL	chr7q22.1	2.06486
200771_at	NM_002293	Hs.609663	laminin, gamma 1 (formerly LAMB2)	LAMC1	chr1q31	2.06473
209818_s_at	AF241831	Hs.494567	hyaluronan binding protein 4	HABP4	chr9q22.3-q31	2.06126
215995_x_at	AU147598	Hs.207157	Ankyrin repeat and death domain containing 1A	ANKDD1A	chr15q22.31	2.05731
206112_at	NM_019644	Hs.563443	ankyrin repeat domain 7	ANKRD7	chr7q31	2.05554
220048_at	NM_022336	Hs.171971	ectodysplasin A receptor	EDAR	chr2q11-q13	2.05366
221992_at	AI925734	Hs.513695	hypothetical protein LOC283970	LOC283970	chr16q22.1	2.05334
203715_at	NM_003193	Hs.498143	tubulin folding cofactor E	TBCE	chr1q42.3	2.05242
217191_x_at	AF042163					2.05213
221192_x_at	NM_024311	Hs.73965	hypothetical protein ET	ET	chr17q25	2.05171
222383_s_at	AW003512	Hs.232770	arachidonate lipoxygenase 3	ALOXE3	chr17p13.1	2.04993
217792_at	NM_014426	Hs.316890	sorting nexin 5	SNX5	chr20p11	2.04963
201379_s_at	NM_003288	Hs.473296	tumor protein D52-like 2	TPD52L2	chr20q13.2-q13.3	2.04846
213061_s_at	AA643304	Hs.592045	N-terminal asparagine amidase	NTAN1	chr16p13.11	2.04792
202925_s_at	NM_002657	Hs.154104	pleiomorphic adenoma gene-like 2	PLAGL2	chr20q11.21	2.04751
219267_at	NM_016433	Hs.381256	glycolipid transfer protein	GLTP	chr12q24.11	2.04742
212989_at	AI377497	Hs.386215	transmembrane protein 23	TMEM23	chr10q11.2	2.0474
203378_at	AB020631	Hs.128959	PCF11, cleavage and polyadenylation factor subunit, homolog (S. cerevisiae)	PCF11	chr11q13	2.04701
209497_s_at	BC003503	Hs.523822	RNA binding motif protein 4B	RBM4B	chr11q13	2.0463
217135_x_at	AL031594					2.04619
214967_at	AU146983	Hs.98259	Sterile alpha motif domain containing 4A	SAMD4A	chr14q22.2	2.04606
222152_at	AK024175	Hs.50823	Programmed cell death 6	PDCD6	chr5pter-p15.2	2.04552
219292_at	NM_018105	Hs.7432	THAP domain containing, apoptosis associated protein 1	THAP1	chr8p11.21	2.04235
219431_at	NM_024605	Hs.368631	Rho GTPase activating protein 10	ARHGAP10	chr4q31.23	2.042
212053_at	AK025504	Hs.370781	KIAA0251 protein	KIAA0251	chr16p13.11	2.04004
218434_s_at	NM_023928	Hs.169054	acetoacetyl-CoA synthetase	AACS	chr12q24.31	2.03385
213286_at	BF445199	Hs.435231	zinc finger RNA binding protein	ZFR	chr5p13.3	2.03178
201611_s_at	NM_012405	Hs.562083	isoprenylcysteine carboxyl methyltransferase	ICMT	chr1p36.21	2.03016
210104_at	AF074723	Hs.497353	mediator of RNA polymerase II transcription, subunit 6 homolog (S. cerevisiae)	MED6	chr14q24.2	2.02973
205264_at	NM_012099	Hs.646358	CD3e molecule, epsilon associated protein	CD3EAP	chr19q13.3	2.02951
202174_s_at	NM_006197	Hs.122986	pericentriolar material 1 /// transmembrane phosphatase with tensin homology	PCM1 /// TPTE	chr8p22-p21.3 /// chr21p11	2.02948
218449_at	NM_018359	Hs.651167	chromosome 4 open reading frame 20	C4orf20	chr4q35.1	2.02916
209724_s_at	AL534416	Hs.592340	zinc finger protein 161 homolog (mouse)	ZFP161	chr18pter-p11.2	2.02884
59999_at	W37897	Hs.500788	hypoxia-inducible factor 1, alpha subunit inhibitor	HIF1AN	chr10q24	2.02869
222175_s_at	AK000003	Hs.517421	PC2 (positive cofactor 2, multiprotein complex) glutamine/Q-rich-associated protein	PCQAP	chr22q11.2	2.02763
202359_s_at	NM_014758	Hs.444024	sorting nexin 19	SNX19	chr11q25	2.02724
41386_i_at	AB002344	Hs.223678	jumonji domain containing 3	JMJD3	chr17p13.1	2.02637
203377_s_at	NM_015891	Hs.428147	cell division cycle 40 homolog (S. cerevisiae)	CDC40	chr6q21	2.02594
202162_s_at	AI769416	Hs.26703	CCR4-NOT transcription complex, subunit 8	CNOT8	chr5q31-q33	2.02575
217877_s_at	NM_021639	Hs.238432	GC-rich promoter binding protein 1-like 1	GPBP1L1	chr1p34.1	2.02423
205090_s_at	NM_016256	Hs.21334	N-acetylglucosamine-1-phosphodiester alpha-N-acetylglucosaminidase	NAGPA	chr16p13.3	2.02419
201962_s_at	NM_005785	Hs.591031	ring finger protein 41	RNF41	chr12q13.2	2.02396
209307_at	AB014540	Hs.153026	SWAP-70 protein	SWAP70	chr11p15	2.0238
214296_x_at	AV721013	Hs.424049	chromosome 19 open reading frame 36	C19orf36	chr19p13.3	2.02235
205836_s_at	NM_022828	Hs.231942	YTH domain containing 2	YTHDC2	chr5q22.2	2.01956
214198_s_at	AU150824	Hs.517357	DiGeorge syndrome critical region gene 2	DGCR2	chr22q11.21	2.01831
219171_s_at	NM_007345	Hs.189826	zinc finger protein 236	ZNF236	chr18q22-q23	2.01647
214679_x_at	AL110227		guanine nucleotide binding protein (G protein), alpha 11 (Gq class)	GNA11	chr19p13.3	2.01565
213747_at	AA047234					2.01547
222343_at	AA629050	Hs.469658	BCL2-like 11 (apoptosis facilitator)	BCL2L11	chr2q13	2.01408
216745_x_at	AK024606	Hs.612884	CDNA: FLJ20953 fis, clone ADSE01979			2.01216
49485_at	W22625	Hs.506655	PR domain containing 4	PRDM4	chr12q23-q24.1	2.01012
221258_s_at	NM_031217	Hs.301052	kinesin family member 18A /// kinesin family member 18A	KIF18A	chr11p14.1	2.01005
213595_s_at	AA127643	Hs.35433	CDC42 binding protein kinase alpha (DMPK-like)	CDC42BPA	chr1q42.11	2.01003
212582_at	AL049923	Hs.430849	oxysterol binding protein-like 8	OSBPL8	chr12q14	2.00955
203397_s_at	BF063271	Hs.170986	UDP-N-acetyl-alpha-D-galactosamine:polypeptide N-acetylgalactosaminyltransferase 3 (GalNAc-T3)	GALNT3	chr2q24-q31	2.0088
206499_s_at	NM_001269	Hs.469723	regulator of chromosome condensation 1 /// regulator of chromosome condensation 1	RCC1 /// SNHG3-RCC1	chr1p36.1	2.00779
204799_at	NM_014838	Hs.475208	zinc finger, BED-type containing 4	ZBED4	chr22q13.33	2.00754
219193_at	NM_018034	Hs.213690	WD repeat domain 70	WDR70	chr5p13.2	2.00646
217879_at	AL566824	Hs.463295	cell division cycle 27 homolog (S. cerevisiae)	CDC27	chr17q12-17q23.2	2.00468
206235_at	NM_002312	Hs.166091	ligase IV, DNA, ATP-dependent	LIG4	chr13q33-q34	2.00406
218518_at	NM_016603	Hs.483473	chromosome 5 open reading frame 5	C5orf5	chr5q31	2.00339
208994_s_at	AI638762	Hs.470544	peptidylprolyl isomerase G (cyclophilin G)	PPIG	chr2q31.1	2.00193
212712_at	BE222901	Hs.522493	calmodulin regulated spectrin-associated protein 1	CAMSAP1	chr9q34.3	2.00192
215737_x_at	X90824	Hs.454534	upstream transcription factor 2, c-fos interacting	USF2	chr19q13	2.0002

## Sheet: hESC signature
Probe Set ID	Representative Public ID	UniGene ID	Gene Title	Gene Symbol	Chromosomal Location	Fold Change_hESC
219955_at	NM_019079	Hs.562195	LINE-1 type transposase domain containing 1	L1TD1	chr1p31.3	26.069
214532_x_at	AF268615	Hs.450254	POU domain, class 5, transcription factor 1 /// POU domain, class 5, transcription factor 1 pseudogene 1 /// POU domain, class 5, transcription factor 1 pseudogene /// POU domain, class 5, transcription factor 1 pseudogene	POU5F1 /// POU5F1P1 /// LOC642559 /// LOC645682	chr6p21.31 /// chr8q24.21 /// chr12p13.31 /// chr1q22	26.0159
208286_x_at	NM_002701	Hs.450254	POU domain, class 5, transcription factor 1 /// POU domain, class 5, transcription factor 1 pseudogene 1 /// POU domain, class 5, transcription factor 1 pseudogene /// POU domain, class 5, transcription factor 1 pseudogene	POU5F1 /// POU5F1P1 /// LOC642559 /// LOC645682	chr6p21.31 /// chr8q24.21 /// chr12p13.31 /// chr1q22	21.4205
210905_x_at	AF268613		POU domain, class 5, transcription factor 1 pseudogene	LOC645682	chr1q22	16.2493
220184_at	NM_024865	Hs.504647	Nanog homeobox	NANOG	chr12p13.31	15.123
201014_s_at	NM_006452	Hs.518774	phosphoribosylaminoimidazole carboxylase, phosphoribosylaminoimidazole succinocarboxamide synthetase	PAICS	chr4q12	14.3752
210265_x_at	AF268617		POU domain, class 5, transcription factor 1 pseudogene	LOC642559	chr12p13.31	14.0938
203449_s_at	NM_017489	Hs.442707	telomeric repeat binding factor (NIMA-interacting) 1	TERF1	chr8q13	12.4717
201578_at	NM_005397	Hs.16426	podocalyxin-like	PODXL	chr7q32-q33	12.4423
221245_s_at	NM_030804	Hs.17631	frizzled homolog 5 (Drosophila) /// frizzled homolog 5 (Drosophila)	FZD5	chr2q33-q34	10.8438
206424_at	NM_000783	Hs.150595	cytochrome P450, family 26, subfamily A, polypeptide 1	CYP26A1	chr10q23-q24	10.8054
211762_s_at	BC005978	Hs.632749	karyopherin alpha 2 (RAG cohort 1, importin alpha 1) /// karyopherin alpha 2 (RAG cohort 1, importin alpha 1) /// similar to Importin alpha-2 subunit (Karyopherin alpha-2 subunit) (SRP1-alpha) (RAG cohort protein 1) /// similar to Importin alpha-2 subunit	KPNA2 /// LOC728860	chr17q23.1-q23.3	10.1338
205347_s_at	NM_021992	Hs.56145	thymosin-like 8	TMSL8	chrXq21.33-q22.3	9.96504
203448_s_at	AI347136	Hs.442707	telomeric repeat binding factor (NIMA-interacting) 1	TERF1	chr8q13	9.82652
210766_s_at	AF053640	Hs.90073	CSE1 chromosome segregation 1-like (yeast)	CSE1L	chr20q13	9.74227
203917_at	NM_001338	Hs.634837	coxsackie virus and adenovirus receptor	CXADR	chr21q21.1	9.28559
219651_at	NM_018189	Hs.317659	developmental pluripotency associated 4	DPPA4	chr3q13.13	8.82454
207197_at	NM_003413	Hs.111227	Zic family member 3 heterotaxy 1 (odd-paired homolog, Drosophila)	ZIC3	chrXq26.2	8.55234
203213_at	AL524035	Hs.334562	cell division cycle 2, G1 to S and G2 to M	CDC2	chr10q21.1	8.30528
208025_s_at	NM_003483	Hs.505924	high mobility group AT-hook 2 /// high mobility group AT-hook 2	HMGA2	chr12q15	8.26651
209669_s_at	BC003049	Hs.530412	SERPINE1 mRNA binding protein 1	SERBP1	chr1p31	8.07898
203706_s_at	NM_003507	Hs.173859	frizzled homolog 7 (Drosophila)	FZD7	chr2q33	8.05046
214224_s_at	BE674061	Hs.118076	protein (peptidylprolyl cis/trans isomerase) NIMA-interacting, 4 (parvulin)	PIN4	chrXq13	7.89829
202499_s_at	NM_006931	Hs.419240	solute carrier family 2 (facilitated glucose transporter), member 3	SLC2A3	chr12p13.3	7.85074
212115_at	AK023154	Hs.513261	hematological and neurological expressed 1-like	HN1L	chr16p13.3	7.83714
213301_x_at	AL538264	Hs.490287	tripartite motif-containing 24	TRIM24	chr7q32-q34	7.83705
203341_at	NM_005760	Hs.135406	CCAAT/enhancer binding protein zeta	CEBPZ	chr2p22.2	7.40152
206055_s_at	NM_003090	Hs.528763	small nuclear ribonucleoprotein polypeptide A'	SNRPA1	chr15q26.3	7.33683
203743_s_at	NM_003211	Hs.584809	thymine-DNA glycosylase	TDG	chr12q24.1	7.22375
203705_s_at	AI333651	Hs.173859	frizzled homolog 7 (Drosophila)	FZD7	chr2q33	7.11693
202483_s_at	NM_002882	Hs.24763	RAN binding protein 1	RANBP1	chr22q11.21	7.05679
201930_at	NM_005915	Hs.444118	minichromosome maintenance deficient 6 homolog (S. cerevisiae)	MCM6	chr2q21	7.04889
204391_x_at	NM_015905	Hs.490287	tripartite motif-containing 24	TRIM24	chr7q32-q34	6.91839
200853_at	NM_002106	Hs.119192	H2A histone family, member Z	H2AFZ	chr4q24	6.85722
221974_at	AW770748	Hs.555970	Prader-Willi syndrome chromosome region 1	PWCR1	chr15q11.2	6.79979
214240_at	AL556409	Hs.278959	galanin	GAL	chr11q13.2	6.7863
206268_at	NM_020997		left-right determination factor 1	LEFTY1	chr1q42.1	6.77006
216237_s_at	AA807529	Hs.517582	MCM5 minichromosome maintenance deficient 5, cell division cycle 46 (S. cerevisiae)	MCM5	chr22q13.1	6.73593
211931_s_at	BG505670	Hs.516539	heterogeneous nuclear ribonucleoprotein A3 pseudogene 1 /// heterogeneous nuclear ribonucleoprotein A3	HNRPA3P1 /// HNRPA3	chr10q11.21 /// chr2q31.2	6.7212
207165_at	NM_012485	Hs.72550	hyaluronan-mediated motility receptor (RHAMM)	HMMR	chr5q33.2-qter	6.66131
201487_at	NM_001814	Hs.128065	cathepsin C	CTSC	chr11q14.1-q14.3	6.52964
211953_s_at	AU148466	Hs.643743	RAN binding protein 5	RANBP5	chr13q32.2	6.43532
201013_s_at	AA902652	Hs.518774	phosphoribosylaminoimidazole carboxylase, phosphoribosylaminoimidazole succinocarboxamide synthetase	PAICS	chr4q12	6.43493
40189_at	M93651	Hs.436687	SET translocation (myeloid leukemia-associated)	SET	chr9q34	6.37013
215017_s_at	AW270932	Hs.134060	formin binding protein 1-like	FNBP1L	chr1p22.1	6.3671
205350_at	NM_004378	Hs.346950	cellular retinoic acid binding protein 1	CRABP1	chr15q24	6.31446
205047_s_at	NM_001673	Hs.489207	asparagine synthetase	ASNS	chr7q21.3	6.29196
201327_s_at	NM_001762	Hs.82916	chaperonin containing TCP1, subunit 6A (zeta 1)	CCT6A	chr7p11.2	6.27385
204023_at	NM_002916	Hs.518475	replication factor C (activator 1) 4, 37kDa	RFC4	chr3q27	6.18406
201833_at	NM_001527	Hs.3352	histone deacetylase 2	HDAC2	chr6q21	6.17559
218499_at	NM_016542	Hs.444247	serine/threonine protein kinase MST4	RP6-213H19.1	chrXq26.2	6.14304
204984_at	NM_001448	Hs.58367	glypican 4	GPC4	chrXq26.1	6.07744
201486_at	NM_002902	Hs.79088	reticulocalbin 2, EF-hand calcium binding domain	RCN2	chr15q23	6.04962
200750_s_at	AF054183	Hs.10842	RAN, member RAS oncogene family	RAN	chr12q24.3	5.98656
205053_at	NM_000946	Hs.534339	primase, polypeptide 1, 49kDa	PRIM1	chr12q13	5.96122
217745_s_at	NM_025146	Hs.269528	N-acetyltransferase 13	NAT13	chr3q13.2	5.94951
214023_x_at	AL533838	Hs.300701	tubulin, beta 2B	TUBB2B	chr6p25	5.93576
201761_at	NM_006636	Hs.469030	methylenetetrahydrofolate dehydrogenase (NADP+ dependent) 2, methenyltetrahydrofolate cyclohydrolase	MTHFD2	chr2p13.1	5.91424
217834_s_at	NM_006372	Hs.571177	synaptotagmin binding, cytoplasmic RNA interacting protein	SYNCRIP	chr6q14-q15	5.88338
208795_s_at	D55716	Hs.438720	MCM7 minichromosome maintenance deficient 7 (S. cerevisiae)	MCM7	chr7q21.3-q22.1	5.87243
204146_at	BE966146	Hs.591046	RAD51 associated protein 1	RAD51AP1	chr12p13.2-p13.1	5.84253
218728_s_at	NM_014184	Hs.445890	cornichon homolog 4 (Drosophila)	CNIH4	chr1q42.11	5.8293
208815_x_at	AB023420	Hs.90093	heat shock 70kDa protein 4	HSPA4	chr5q31.1-q31.2	5.78036
208474_at	NM_021195	Hs.533779	claudin 6	CLDN6	chr16p13.3	5.74394
214039_s_at	T15777	Hs.492314	lysosomal associated protein transmembrane 4 beta	LAPTM4B	chr8q22.1	5.71763
211781_x_at	BC006164					5.70707
201479_at	NM_001363	Hs.4747	dyskeratosis congenita 1, dyskerin	DKC1	chrXq28	5.7029
213721_at	L07335	Hs.518438	SRY (sex determining region Y)-box 2	SOX2	chr3q26.3-q27	5.66096
201947_s_at	NM_006431	Hs.189772	chaperonin containing TCP1, subunit 2 (beta)	CCT2	chr12q15	5.62361
202095_s_at	NM_001168	Hs.514527	baculoviral IAP repeat-containing 5 (survivin)	BIRC5	chr17q25	5.59127
209330_s_at	D55674	Hs.480073	heterogeneous nuclear ribonucleoprotein D (AU-rich element RNA binding protein 1, 37kDa)	HNRPD	chr4q21.1-q21.2	5.57768
201292_at	AL561834	Hs.156346	topoisomerase (DNA) II alpha 170kDa	TOP2A	chr17q21-q22	5.54227
201112_s_at	NM_001316	Hs.90073	CSE1 chromosome segregation 1-like (yeast)	CSE1L	chr20q13	5.53379
206023_at	NM_006681	Hs.418367	neuromedin U	NMU	chr4q12	5.51814
214214_s_at	AU151801	Hs.555866	complement component 1, q subcomponent binding protein	C1QBP	chr17p13.3	5.43898
209757_s_at	BC002712	Hs.25960	v-myc myelocytomatosis viral related oncogene, neuroblastoma derived (avian)	MYCN	chr2p24.1	5.42985
202503_s_at	NM_014736		KIAA0101	KIAA0101	chr15q22.31	5.42902
206074_s_at	NM_002131	Hs.518805	high mobility group AT-hook 1	HMGA1	chr6p21	5.42033
201839_s_at	NM_002354	Hs.645285	tumor-associated calcium signal transducer 1	TACSTD1	chr2p21	5.35565
219555_s_at	NM_018455	Hs.55028	centromere protein N	CENPN	chr16q23.2	5.33668
201667_at	NM_000165	Hs.74471	gap junction protein, alpha 1, 43kDa (connexin 43)	GJA1	chr6q21-q23.2	5.33124
210852_s_at	AF229180	Hs.156738	aminoadipate-semialdehyde synthase	AASS	chr7q31.3	5.31161
208650_s_at	BG327863	Hs.644105	CD24 molecule	CD24	chr6q21	5.30534
220147_s_at	NM_021238	Hs.505154	family with sequence similarity 60, member A	FAM60A	chr12p11	5.23057
201385_at	NM_001358	Hs.5683	DEAH (Asp-Glu-Ala-His) box polypeptide 15	DHX15	chr4p15.3	5.2194
210074_at	AF070448	Hs.434529	cathepsin L2	CTSL2	chr9q22.2	5.21114
200073_s_at	M94630	Hs.480073	heterogeneous nuclear ribonucleoprotein D (AU-rich element RNA binding protein 1, 37kDa) /// heterogeneous nuclear ribonucleoprotein D (AU-rich element RNA binding protein 1, 37kDa)	HNRPD	chr4q21.1-q21.2	5.20693
204836_at	NM_000170	Hs.584238	glycine dehydrogenase (decarboxylating)	GLDC	chr9p22	5.16343
201277_s_at	NM_004499	Hs.591731	heterogeneous nuclear ribonucleoprotein A/B	HNRPAB	chr5q35.3	5.15017
208910_s_at	L04636	Hs.555866	complement component 1, q subcomponent binding protein	C1QBP	chr17p13.3	5.12253
214431_at	NM_003875	Hs.591314	guanine monphosphate synthetase	GMPS	chr3q24	5.09895
221923_s_at	AA191576	Hs.557550	nucleophosmin (nucleolar phosphoprotein B23, numatrin)	NPM1	chr5q35	5.04332
202144_s_at	NM_000026	Hs.75527	adenylosuccinate lyase	ADSL	chr22q13.1|22q13.2	5.0198
201478_s_at	U59151	Hs.4747	dyskeratosis congenita 1, dyskerin	DKC1	chrXq28	5.00777
202036_s_at	AF017987	Hs.213424	secreted frizzled-related protein 1	SFRP1	chr8p12-p11.1	4.99776
210466_s_at	BC002488	Hs.530412	SERPINE1 mRNA binding protein 1	SERBP1	chr1p31	4.99068
204244_s_at	NM_006716	Hs.485380	DBF4 homolog (S. cerevisiae)	DBF4	chr7q21.3	4.97732
218051_s_at	NM_022908	Hs.84753	5'-nucleotidase domain containing 2	NT5DC2	chr3p21.1	4.95578
202591_s_at	NM_003143	Hs.490394	single-stranded DNA binding protein 1	SSBP1	chr7q34	4.94657
200631_s_at	NM_003011	Hs.436687	SET translocation (myeloid leukemia-associated)	SET	chr9q34	4.94231
204983_s_at	AF064826	Hs.58367	glypican 4	GPC4	chrXq26.1	4.9243
205133_s_at	NM_002157	Hs.1197	heat shock 10kDa protein 1 (chaperonin 10)	HSPE1	chr2q33.1	4.91091
205909_at	NM_002692	Hs.162777	polymerase (DNA directed), epsilon 2 (p59 subunit)	POLE2	chr14q21-q22	4.91014
204905_s_at	NM_004280	Hs.631818	eukaryotic translation elongation factor 1 epsilon 1	EEF1E1	chr6p24.3-p25.1	4.85787
266_s_at	L33930	Hs.644105	CD24 molecule	CD24	chr6q21	4.85402
217901_at	BF031829	Hs.412597	Desmoglein 2	DSG2	chr18q12.1	4.85318
202236_s_at	NM_003051	Hs.75231	solute carrier family 16, member 1 (monocarboxylic acid transporter 1)	SLC16A1	chr1p12	4.83274
200934_at	NM_003472	Hs.484813	DEK oncogene (DNA binding)	DEK	chr6p22.3	4.8071
221591_s_at	BC005004	Hs.592116	family with sequence similarity 64, member A	FAM64A	chr17p13.2	4.79426
205967_at	NM_003542	Hs.46423	histone cluster 1, H4c	HIST1H4C	chr6p21.3	4.7827
213302_at	AL044326	Hs.573976	phosphoribosylformylglycinamidine synthase (FGAR amidotransferase)	PFAS	chr17p13.1	4.74281
208787_at	BC003375	Hs.205163	mitochondrial ribosomal protein L3	MRPL3	chr3q21-q23	4.6951
217724_at	AF131807	Hs.530412	SERPINE1 mRNA binding protein 1	SERBP1	chr1p31	4.69119
210028_s_at	AF125507	Hs.410228	origin recognition complex, subunit 3-like (yeast)	ORC3L	chr6q14.3-q16.1	4.67133
201637_s_at	NM_005087	Hs.478407	fragile X mental retardation, autosomal homolog 1	FXR1	chr3q28	4.66731
218239_s_at	NM_012341	Hs.215766	GTP binding protein 4	GTPBP4	chr10p15-p14	4.66671
204286_s_at	NM_021127	Hs.96	phorbol-12-myristate-13-acetate-induced protein 1	PMAIP1	chr18q21.32	4.65617
212333_at	AL049943	Hs.468140	family with sequence similarity 98, member A	FAM98A	chr2p22.3	4.64373
201699_at	NM_002806	Hs.156171	proteasome (prosome, macropain) 26S subunit, ATPase, 6	PSMC6	chr14q22.1	4.64351
221434_s_at	NM_031210	Hs.445498	chromosome 14 open reading frame 156 /// chromosome 14 open reading frame 156	C14orf156	chr14q24.3	4.62342
209642_at	AF043294	Hs.469649	BUB1 budding uninhibited by benzimidazoles 1 homolog (yeast)	BUB1	chr2q14	4.61316
221505_at	AW612574	Hs.603000	acidic (leucine-rich) nuclear phosphoprotein 32 family, member E	ANP32E	chr1q21.2	4.59158
200893_at	NM_004593	Hs.533122	splicing factor, arginine/serine-rich 10 (transformer 2 homolog, Drosophila)	SFRS10	chr3q26.2-q27	4.58555
204285_s_at	AI857639	Hs.96	phorbol-12-myristate-13-acetate-induced protein 1	PMAIP1	chr18q21.32	4.54743
202469_s_at	AU149367	Hs.369606	cleavage and polyadenylation specific factor 6, 68kDa	CPSF6	chr12q15	4.53344
218156_s_at	NM_018128	Hs.388170	TSR1, 20S rRNA accumulation, homolog (S. cerevisiae)	TSR1	chr17p13.3	4.52959
202613_at	NM_001905	Hs.473087	CTP synthase	CTPS	chr1p34.1	4.51639
201892_s_at	NM_000884	Hs.476231	IMP (inosine monophosphate) dehydrogenase 2	IMPDH2	chr3p21.2	4.50673
202779_s_at	NM_014501	Hs.396393	ubiquitin-conjugating enzyme E2S /// similar to Ubiquitin-conjugating enzyme E2S (Ubiquitin-conjugating enzyme E2-24 kDa) (Ubiquitin-protein ligase) (Ubiquitin carrier protein) (E2-EPF5)	UBE2S /// LOC731049	chr19q13.43	4.48648
201532_at	NM_002788	Hs.558799	proteasome (prosome, macropain) subunit, alpha type, 3	PSMA3	chr14q23	4.46898
201397_at	NM_006623	Hs.487296	phosphoglycerate dehydrogenase	PHGDH	chr1p12	4.46838
203313_s_at	NM_003244	Hs.373550	TGFB-induced factor (TALE family homeobox)	TGIF	chr18p11.3	4.44986
202737_s_at	NM_012321	Hs.515255	LSM4 homolog, U6 small nuclear RNA associated (S. cerevisiae)	LSM4	chr19p13.11	4.44818
203712_at	NM_014878	Hs.493309	KIAA0020	KIAA0020	chr9p24.2	4.4477
212037_at	BF508848	Hs.409965	pinin, desmosome associated protein	PNN	chr14q21.1	4.44715
211954_s_at	BC000947	Hs.643743	RAN binding protein 5	RANBP5	chr13q32.2	4.44359
218338_at	NM_004426	Hs.305985	polyhomeotic homolog 1 (Drosophila) /// similar to polyhomeotic 1-like	PHC1 /// LOC653441	chr12p13 /// chr12q13.2	4.43754
201326_at	BE737030	Hs.82916	chaperonin containing TCP1, subunit 6A (zeta 1)	CCT6A	chr7p11.2	4.43184
201832_s_at	NM_003715	Hs.435714	p21/Cdc42/Rac1-activated kinase 1 (STE20 homolog, yeast) /// vesicle docking protein p115	PAK1 /// VDP	chr11q13-q14 /// chr4q21.1	4.42442
200616_s_at	BC000371	Hs.507074	KIAA0152	KIAA0152	chr12q24.31	4.41696
204235_s_at	AF200715	Hs.470887	GULP, engulfment adaptor PTB domain containing 1	GULP1	chr2q32.3-q33	4.39998
218003_s_at	NM_002013	Hs.509226	FK506 binding protein 3, 25kDa	FKBP3	chr14q21.3	4.39929
205805_s_at	NM_005012	Hs.128753	receptor tyrosine kinase-like orphan receptor 1	ROR1	chr1p32-p31	4.38927
220085_at	NM_018063	Hs.463677	helicase, lymphoid-specific	HELLS	chr10q24.2	4.38374
217919_s_at	BE782148	Hs.199579	mitochondrial ribosomal protein L42	MRPL42	chr12q22	4.37609
209137_s_at	BC000263	Hs.136778	ubiquitin specific peptidase 10	USP10	chr16q24.1	4.37367
201125_s_at	NM_002213	Hs.536663	integrin, beta 5	ITGB5	chr3q21.2	4.35753
213911_s_at	BF718636	Hs.119192	H2A histone family, member Z	H2AFZ	chr4q24	4.35419
202497_x_at	AI631159	Hs.419240	solute carrier family 2 (facilitated glucose transporter), member 3	SLC2A3	chr12p13.3	4.33986
217988_at	NM_021178	Hs.107003	cyclin B1 interacting protein 1	CCNB1IP1	chr14q11.2	4.32235
204744_s_at	NM_013417	Hs.445403	isoleucine-tRNA synthetase	IARS	chr9q21	4.30251
216379_x_at	AK000168	Hs.644105	CD24 molecule	CD24	chr6q21	4.28744
205122_at	BF439316	Hs.336224	transmembrane protein with EGF-like and two follistatin-like domains 1	TMEFF1	chr9q31	4.27295
215695_s_at	U94357	Hs.567381	glycogenin 2	GYG2	chrXp22.3	4.27231
208775_at	D89729	Hs.370770	exportin 1 (CRM1 homolog, yeast)	XPO1	chr2p16	4.26867
203098_at	AL050164	Hs.269092	chromodomain protein, Y-like	CDYL	chr6p25.1	4.2599
211933_s_at	AA528233	Hs.516539	heterogeneous nuclear ribonucleoprotein A3 pseudogene 1 /// heterogeneous nuclear ribonucleoprotein A3	HNRPA3P1 /// HNRPA3	chr10q11.21 /// chr2q31.2	4.25567
221970_s_at	AU158148	Hs.463936	nucleolar protein 11	NOL11	chr17q24.2	4.25144
214141_x_at	BF033354	Hs.309090	splicing factor, arginine/serine-rich 7, 35kDa	SFRS7	chr2p22.1	4.25093
207183_at	NM_006143	Hs.504815	G protein-coupled receptor 19	GPR19	chr12p12.3	4.24937
200658_s_at	AL560017	Hs.514303	prohibitin	PHB	chr17q21	4.23319
205828_at	NM_002422	Hs.375129	matrix metallopeptidase 3 (stromelysin 1, progelatinase)	MMP3	chr11q22.3	4.21681
203721_s_at	NM_016001	Hs.463465	UTP18, small subunit (SSU) processome component, homolog (yeast)	UTP18	chr17q21.33	4.21642
208673_s_at	AF107405	Hs.405144	splicing factor, arginine/serine-rich 3	SFRS3	chr6p21	4.20788
213571_s_at	BF516289	Hs.292026	eukaryotic translation initiation factor 4E family member 2	EIF4E2	chr2q37.1	4.20638
208838_at	AB020636					4.19645
209771_x_at	AA761181	Hs.644105	CD24 molecule	CD24	chr6q21	4.19266
218536_at	AF052167	Hs.533291	MRS2-like, magnesium homeostasis factor (S. cerevisiae)	MRS2L	chr6p22.3-p22.1	4.18899
205206_at	NM_000216	Hs.521869	Kallmann syndrome 1 sequence	KAL1	chrXp22.32	4.1815
201946_s_at	AL545982	Hs.189772	chaperonin containing TCP1, subunit 2 (beta)	CCT2	chr12q15	4.17038
212348_s_at	AB011173	Hs.591518	amine oxidase (flavin containing) domain 2	AOF2	chr1p36.12	4.15898
210559_s_at	D88357	Hs.334562	cell division cycle 2, G1 to S and G2 to M	CDC2	chr10q21.1	4.15431
209507_at	BC005264	Hs.487540	replication protein A3, 14kDa	RPA3	chr7p22	4.13112
205541_s_at	NM_018094	Hs.59523	G1 to S phase transition 2 /// G1 to S phase transition 2	GSPT2	chrXp11.23-p11.21	4.12594
200050_at	NM_007145	Hs.643436	zinc finger protein 146 /// zinc finger protein 146	ZNF146	chr19q13.1	4.10632
212626_x_at	AA664258	Hs.449114	heterogeneous nuclear ribonucleoprotein C (C1/C2)	HNRPC	chr14q11.2	4.09903
208847_s_at	M29872	Hs.78989	alcohol dehydrogenase 5 (class III), chi polypeptide	ADH5	chr4q21-q25	4.09403
201330_at	NM_002887	Hs.506215	arginyl-tRNA synthetase	RARS	chr5q35.1	4.0917
203095_at	NM_002453	Hs.149894	mitochondrial translational initiation factor 2	MTIF2	chr2p14-p16	4.08715
203082_at	NM_014753	Hs.10848	BMS1-like, ribosome assembly protein (yeast)	BMS1L	chr10q11.21	4.08666
213194_at	BF059159	Hs.13640	roundabout, axon guidance receptor, homolog 1 (Drosophila)	ROBO1	chr3p12	4.08199
211955_at	NM_002271	Hs.643743	RAN binding protein 5	RANBP5	chr13q32.2	4.0733
221509_at	AB014731	Hs.22393	density-regulated protein	DENR	chr12q24.31	4.06982
216977_x_at	AJ130972	Hs.528763	small nuclear ribonucleoprotein polypeptide A'	SNRPA1	chr15q26.3	4.06735
219158_s_at	NM_025085	Hs.555985	NMDA receptor regulated 1	NARG1	chr4q31.1	4.06273
202382_s_at	NM_005471	Hs.633853	glucosamine-6-phosphate deaminase 1	GNPDA1	chr5q21	4.06006
222027_at	AW515443	Hs.632458	Nuclear casein kinase and cyclin-dependent kinase substrate 1	NUCKS1	chr1q32.1	4.012
201218_at	N23018	Hs.646686	C-terminal binding protein 2 /// similar to C-terminal binding protein 2 /// similar to C-terminal-binding protein 2 (CtBP2) /// similar to C-terminal binding protein 2 /// similar to C-terminal binding protein 2 /// similar to C-terminal binding protein	CTBP2 /// LOC642909 /// LOC645291 /// LOC645508 /// LOC649922 /// LOC650999	chr10q26.13 /// chr5q21.1 /// chr1p31.3	4.00422
203396_at	NM_002789	Hs.251531	proteasome (prosome, macropain) subunit, alpha type, 4	PSMA4	chr15q25.1	3.99539
200840_at	NM_005548	Hs.3100	lysyl-tRNA synthetase	KARS	chr16q23-q24	3.99313
222088_s_at	AA778684	Hs.419240	solute carrier family 2 (facilitated glucose transporter), member 3	SLC2A3	chr12p13.3	3.98135
208758_at	D89976	Hs.90280	5-aminoimidazole-4-carboxamide ribonucleotide formyltransferase/IMP cyclohydrolase	ATIC	chr2q35	3.95094
208638_at	BE910010	Hs.212102	protein disulfide isomerase family A, member 6	PDIA6	chr2p25.1	3.94611
200014_s_at	NM_004500	Hs.508848	heterogeneous nuclear ribonucleoprotein C (C1/C2) /// heterogeneous nuclear ribonucleoprotein C (C1/C2)	HNRPC	chr14q11.2	3.92288
200052_s_at	NM_004515	Hs.75117	interleukin enhancer binding factor 2, 45kDa /// interleukin enhancer binding factor 2, 45kDa	ILF2	chr1q21.3	3.92154
212449_s_at	BG288007	Hs.435850	lysophospholipase I	LYPLA1	chr8q11.23	3.91068
208642_s_at	AA205834	Hs.388739	X-ray repair complementing defective repair in Chinese hamster cells 5 (double-strand-break rejoining; Ku autoantigen, 80kDa)	XRCC5	chr2q35	3.90824
207828_s_at	NM_005196	Hs.497741	centromere protein F, 350/400ka (mitosin)	CENPF	chr1q32-q41	3.90713
218238_at	NM_012341	Hs.215766	GTP binding protein 4	GTPBP4	chr10p15-p14	3.90295
208794_s_at	D26156	Hs.327527	SWI/SNF related, matrix associated, actin dependent regulator of chromatin, subfamily a, member 4	SMARCA4	chr19p13.2	3.89595
205292_s_at	NM_002137	Hs.487774	heterogeneous nuclear ribonucleoprotein A2/B1	HNRPA2B1	chr7p15	3.89003
200910_at	NM_005998	Hs.491494	chaperonin containing TCP1, subunit 3 (gamma)	CCT3	chr1q23	3.88897
201386_s_at	AF279891	Hs.5683	DEAH (Asp-Glu-Ala-His) box polypeptide 15	DHX15	chr4p15.3	3.88059
211951_at	D21262	Hs.523238	nucleolar and coiled-body phosphoprotein 1	NOLC1	chr10q24.32	3.87981
219489_s_at	NM_017821	Hs.527989	nucleoredoxin	NXN	chr17p13.3	3.86882
200037_s_at	NM_016587	Hs.381189	chromobox homolog 3 (HP1 gamma homolog, Drosophila) /// chromobox homolog 3 (HP1 gamma homolog, Drosophila) /// similar to chromobox homolog 3 /// similar to chromobox homolog 3	CBX3 /// LOC653972	chr7p15.2	3.86816
209572_s_at	AF080227	Hs.503510	embryonic ectoderm development	EED	chr11q14.2-q22.3	3.86229
212247_at	AW008531	Hs.632299	nucleoporin 205kDa	NUP205	chr7q33	3.85652
201614_s_at	NM_003707	Hs.272822	RuvB-like 1 (E. coli)	RUVBL1	chr3q21	3.84743
205603_s_at	NM_007309	Hs.632824	diaphanous homolog 2 (Drosophila)	DIAPH2	chrXq22	3.84605
201416_at	BG528420	Hs.643910	SRY (sex determining region Y)-box 4	SOX4	chr6p22.3	3.84181
201074_at	AA593983	Hs.476179	SWI/SNF related, matrix associated, actin dependent regulator of chromatin, subfamily c, member 1	SMARCC1	chr3p23-p21	3.82736
201485_s_at	BC004892	Hs.79088	reticulocalbin 2, EF-hand calcium binding domain	RCN2	chr15q23	3.82098
222039_at	AA292789	Hs.135094	hypothetical protein LOC146909	LOC146909	chr17q21.31	3.81964
221691_x_at	AB042278	Hs.557550	nucleophosmin (nucleolar phosphoprotein B23, numatrin) /// nucleophosmin (nucleolar phosphoprotein B23, numatrin)	NPM1	chr5q35	3.81418
218237_s_at	NM_030674	Hs.533770	solute carrier family 38, member 1	SLC38A1	chr12q13.11	3.81036
207127_s_at	NM_021644	Hs.643472	heterogeneous nuclear ribonucleoprotein H3 (2H9)	HNRPH3	chr10q22	3.8063
212766_s_at	AW294587	Hs.301904	interferon stimulated exonuclease gene 20kDa-like 2	ISG20L2	chr1q23.1	3.79716
211202_s_at	AF087481	Hs.443650	jumonji, AT rich interactive domain 1B	JARID1B	chr1q32.1	3.79635
213671_s_at	AA621558	Hs.632707	methionine-tRNA synthetase	MARS	chr12q13.2	3.78417
200681_at	NM_006708	Hs.268849	glyoxalase I	GLO1	chr6p21.3-p21.1	3.78068
201177_s_at	NM_005499	Hs.631580	SUMO1 activating enzyme subunit 2	SAE2	chr19q12	3.76938
211989_at	NM_003079	Hs.547509	SWI/SNF related, matrix associated, actin dependent regulator of chromatin, subfamily e, member 1	SMARCE1	chr17q21.2	3.76805
206857_s_at	NM_004116	Hs.306834	FK506 binding protein 1B, 12.6 kDa	FKBP1B	chr2p23.3	3.76508
201290_at	NM_014300	Hs.9534	SEC11 homolog A (S. cerevisiae)	SEC11A	chr15q25.3	3.76406
211932_at	BF195526	Hs.516539	heterogeneous nuclear ribonucleoprotein A3	HNRPA3	chr2q31.2	3.75945
209109_s_at	U84895	Hs.43233	tetraspanin 6 /// zinc finger protein 444	TSPAN6 /// ZNF444	chrXq22 /// chr19q13.42	3.75616
219176_at	NM_024520	Hs.154494	chromosome 2 open reading frame 47	C2orf47	chr2q33.1	3.7503
219123_at	NM_014519	Hs.279914	zinc finger protein 232	ZNF232	chr17p13-p12	3.75016
201755_at	NM_006739	Hs.517582	MCM5 minichromosome maintenance deficient 5, cell division cycle 46 (S. cerevisiae)	MCM5	chr22q13.1	3.74786
202673_at	NM_003859	Hs.301898	dolichyl-phosphate mannosyltransferase polypeptide 1, catalytic subunit	DPM1	chr20q13.13	3.74717
202806_at	NM_004395	Hs.130316	drebrin 1	DBN1	chr5q35.3	3.73825
214829_at	AK023446	Hs.156738	aminoadipate-semialdehyde synthase	AASS	chr7q31.3	3.73503
204162_at	NM_006101	Hs.414407	kinetochore associated 2	KNTC2	chr18p11.32	3.72491
218461_at	NM_016301	Hs.634680	ATP binding domain 1 family, member C	ATPBD1C	chr12q24.11	3.69606
218069_at	NM_024096	Hs.632191	XTP3-transactivated protein A	XTP3TPA	chr16p11.2	3.6858
209067_s_at	D89092	Hs.527105	heterogeneous nuclear ribonucleoprotein D-like	HNRPDL	chr4q13-q21	3.68334
217786_at	NM_006109	Hs.367854	protein arginine methyltransferase 5	PRMT5	chr14q11.2-q21	3.67678
222116_s_at	AL157485	Hs.369819	TBC1 domain family, member 16	TBC1D16	chr17q25.3	3.66553
215165_x_at	AL080099	Hs.2057	uridine monophosphate synthetase (orotate phosphoribosyl transferase and orotidine-5'-decarboxylase)	UMPS	chr3q13	3.65428
208672_s_at	BC000914	Hs.405144	splicing factor, arginine/serine-rich 3	SFRS3	chr6p21	3.64801
208691_at	BC001188	Hs.529618	transferrin receptor (p90, CD71) /// transferrin receptor (p90, CD71)	TFRC	chr3q29	3.64565
218683_at	NM_021190	Hs.591430	polypyrimidine tract binding protein 2	PTBP2	chr1p22.1-p21.3	3.64216
210110_x_at	AF132363	Hs.643472	heterogeneous nuclear ribonucleoprotein H3 (2H9)	HNRPH3	chr10q22	3.63094
203214_x_at	NM_001786	Hs.334562	cell division cycle 2, G1 to S and G2 to M	CDC2	chr10q21.1	3.62446
210588_x_at	L32610	Hs.643472	heterogeneous nuclear ribonucleoprotein H3 (2H9)	HNRPH3	chr10q22	3.61924
200812_at	NM_006429	Hs.368149	chaperonin containing TCP1, subunit 7 (eta)	CCT7	chr2p13.2	3.61036
208896_at	X98743	Hs.363492	DEAD (Asp-Glu-Ala-Asp) box polypeptide 18	DDX18	chr2q14.1	3.59248
218465_at	NM_018126	Hs.31082	transmembrane protein 33	TMEM33	chr4p13	3.59213
209723_at	BC002538	Hs.104879	serpin peptidase inhibitor, clade B (ovalbumin), member 9	SERPINB9	chr6p25	3.58879
209704_at	AL523380	Hs.31016	Full length insert cDNA clone YY61D04			3.58721
212141_at	AA604621	Hs.460184	MCM4 minichromosome maintenance deficient 4 (S. cerevisiae)	MCM4	chr8q11.2	3.58285
202232_s_at	NM_006360	Hs.502244	PCI domain containing 1 (herpesvirus entry mediator)	PCID1	chr11p13	3.56124
209233_at	U72514	Hs.558447	EMG1 nucleolar protein homolog (S. cerevisiae)	EMG1	chr12p13	3.55672
212693_at	BE670928	Hs.529948	MDN1, midasin homolog (yeast)	MDN1	chr6q15	3.5471
204237_at	NM_016315	Hs.470887	GULP, engulfment adaptor PTB domain containing 1	GULP1	chr2q32.3-q33	3.5369
209772_s_at	X69397	Hs.644105	CD24 molecule	CD24	chr6q21	3.53277
202498_s_at	BE550486	Hs.419240	solute carrier family 2 (facilitated glucose transporter), member 3	SLC2A3	chr12p13.3	3.53215
208799_at	BC004146	Hs.422990	proteasome (prosome, macropain) subunit, beta type, 5	PSMB5	chr14q11.2	3.52559
208821_at	J04564	Hs.83753	small nuclear ribonucleoprotein polypeptides B and B1	SNRPB	chr20p13	3.52113
219420_s_at	NM_023077	Hs.584966	chromosome 1 open reading frame 163	C1orf163	chr1p32.3	3.50999
210983_s_at	AF279900	Hs.438720	MCM7 minichromosome maintenance deficient 7 (S. cerevisiae)	MCM7	chr7q21.3-q22.1	3.50713
209143_s_at	AF005422	Hs.430733	chloride channel, nucleotide-sensitive, 1A	CLNS1A	chr11q13.5-q14	3.50689
221637_s_at	BC001434	Hs.9061	chromosome 11 open reading frame 48	C11orf48	chr11q12.3	3.50316
218558_s_at	NM_017446	Hs.420696	mitochondrial ribosomal protein L39	MRPL39	chr21q21.3	3.49588
207714_s_at	NM_004353	Hs.596449	serpin peptidase inhibitor, clade H (heat shock protein 47), member 1, (collagen binding protein 1)	SERPINH1	chr11q13.5	3.49552
202235_at	BF511091	Hs.75231	solute carrier family 16, member 1 (monocarboxylic acid transporter 1)	SLC16A1	chr1p12	3.49114
211450_s_at	D89646	Hs.445052	mutS homolog 6 (E. coli)	MSH6	chr2p16	3.48629
201549_x_at	NM_006618	Hs.443650	jumonji, AT rich interactive domain 1B	JARID1B	chr1q32.1	3.48578
218878_s_at	NM_012238	Hs.369779	sirtuin (silent mating type information regulation 2 homolog) 1 (S. cerevisiae)	SIRT1	chr10q21.3	3.48006
209434_s_at	U00238		phosphoribosyl pyrophosphate amidotransferase	PPAT	chr4q12	3.47506
201555_at	NM_002388	Hs.179565	MCM3 minichromosome maintenance deficient 3 (S. cerevisiae)	MCM3	chr6p12	3.47093
221570_s_at	AF201938	Hs.470553	methyltransferase like 5	METTL5	chr2q31.1	3.46794
208897_s_at	BC003360	Hs.363492	DEAD (Asp-Glu-Ala-Asp) box polypeptide 18	DDX18	chr2q14.1	3.46406
200877_at	NM_006430	Hs.421509	chaperonin containing TCP1, subunit 4 (delta)	CCT4	chr2p15	3.46197
218964_at	NM_006465	Hs.10431	AT rich interactive domain 3B (BRIGHT-like)	ARID3B	chr15q24	3.45688
200807_s_at	NM_002156	Hs.632539	heat shock 60kDa protein 1 (chaperonin)	HSPD1	chr2q33.1	3.45623
206291_at	NM_006183	Hs.80962	neurotensin	NTS	chr12q21	3.44426
201569_s_at	NM_015380	Hs.505824	sorting and assembly machinery component 50 homolog (S. cerevisiae)	SAMM50	chr22q13.31	3.443
206445_s_at	NM_001536	Hs.20521	protein arginine methyltransferase 1	PRMT1	chr19q13.3	3.44157
217850_at	NM_014366	Hs.313544	guanine nucleotide binding protein-like 3 (nucleolar)	GNL3	chr3p21.1	3.4406
203588_s_at	BG034328	Hs.379018	transcription factor Dp-2 (E2F dimerization partner 2)	TFDP2	chr3q23	3.43393
211727_s_at	BC005895	Hs.591171	COX11 homolog, cytochrome c oxidase assembly protein (yeast) /// COX11 homolog, cytochrome c oxidase assembly protein (yeast)	COX11	chr17q22	3.43241
204695_at	AI343459	Hs.437705	cell division cycle 25 homolog A (S. cerevisiae)	CDC25A	chr3p21	3.43056
218757_s_at	NM_023010	Hs.103832	UPF3 regulator of nonsense transcripts homolog B (yeast)	UPF3B	chrXq25-q26	3.42715
202580_x_at	NM_021953	Hs.239	forkhead box M1	FOXM1	chr12p13	3.42657
203358_s_at	NM_004456	Hs.444082	enhancer of zeste homolog 2 (Drosophila)	EZH2	chr7q35-q36	3.42389
212591_at	AA887480	Hs.535224	RNA binding motif protein 34	RBM34	chr1q42.3	3.41976
204766_s_at	NM_002452	Hs.534331	nudix (nucleoside diphosphate linked moiety X)-type motif 1	NUDT1	chr7p22	3.41435
214737_x_at	AV725195	Hs.449114	heterogeneous nuclear ribonucleoprotein C (C1/C2)	HNRPC	chr14q11.2	3.40468
209108_at	AF053453	Hs.43233	tetraspanin 6	TSPAN6	chrXq22	3.40059
203417_at	NM_017459	Hs.389137	microfibrillar-associated protein 2	MFAP2	chr1p36.1-p35	3.39288
201413_at	NM_000414	Hs.406861	hydroxysteroid (17-beta) dehydrogenase 4	HSD17B4	chr5q21	3.38743
215947_s_at	AF090094	Hs.651151	hypothetical protein FLJ14668	FLJ14668	chr2p14	3.38238
208911_s_at	M34055	Hs.161357	pyruvate dehydrogenase (lipoamide) beta	PDHB	chr3p21.1-p14.2	3.38041
208778_s_at	BC000665	Hs.363137	t-complex 1	TCP1	chr6q25.3-q26	3.36959
221731_x_at	BF218922	Hs.643801	chondroitin sulfate proteoglycan 2 (versican)	CSPG2	chr5q14.3	3.36777
211023_at	AL117618	Hs.161357	pyruvate dehydrogenase (lipoamide) beta	PDHB	chr3p21.1-p14.2	3.36352
202706_s_at	D86227	Hs.2057	uridine monophosphate synthetase (orotate phosphoribosyl transferase and orotidine-5'-decarboxylase)	UMPS	chr3q13	3.3602
209035_at	M69148	Hs.82045	midkine (neurite growth-promoting factor 2)	MDK	chr11p11.2	3.35779
212372_at	AK026977	Hs.16355	myosin, heavy chain 10, non-muscle	MYH10	chr17p13	3.34601
201038_s_at	T67821	Hs.458747	Acidic (leucine-rich) nuclear phosphoprotein 32 family, member A	ANP32A	chr15q22.3-q23	3.34508
217725_x_at	NM_015640	Hs.530412	SERPINE1 mRNA binding protein 1	SERBP1	chr1p31	3.34388
203875_at	NM_003069	Hs.152292	SWI/SNF related, matrix associated, actin dependent regulator of chromatin, subfamily a, member 1	SMARCA1	chrXq25	3.34218
208694_at	U47077	Hs.491682	protein kinase, DNA-activated, catalytic polypeptide	PRKDC	chr8q11	3.31911
220892_s_at	NM_021154	Hs.494261	phosphoserine aminotransferase 1	PSAT1	chr9q21.2	3.31095
213581_at	BF446180	Hs.367900	programmed cell death 2	PDCD2	chr6q27	3.30653
218096_at	NM_018361	Hs.624002	1-acylglycerol-3-phosphate O-acyltransferase 5 (lysophosphatidic acid acyltransferase, epsilon)	AGPAT5	chr8p23.1	3.29953
208974_x_at	BC003572	Hs.532793	karyopherin (importin) beta 1	KPNB1	chr17q21.32	3.2988
200610_s_at	NM_005381	Hs.79110	nucleolin	NCL	chr2q12-qter	3.2987
202153_s_at	NM_016553	Hs.574492	nucleoporin 62kDa	NUP62	chr19q13.33	3.29529
201784_s_at	NM_014267	Hs.546339	chromosome 11 open reading frame 58	C11orf58	chr11p15.1	3.29527
207836_s_at	NM_006867	Hs.334587	RNA binding protein with multiple splicing	RBPMS	chr8p12-p11	3.29045
209096_at	U62136	Hs.491695	ubiquitin-conjugating enzyme E2 variant 2	UBE2V2	chr8q11.21	3.28995
213762_x_at	AI452524	Hs.380118	RNA binding motif protein, X-linked	RBMX	chrXq26.3	3.28946
202857_at	NM_014255	Hs.8752	transmembrane protein 4	TMEM4	chr12q15	3.28886
204619_s_at	BF590263	Hs.643801	chondroitin sulfate proteoglycan 2 (versican)	CSPG2	chr5q14.3	3.28538
208103_s_at	NM_030920	Hs.603000	acidic (leucine-rich) nuclear phosphoprotein 32 family, member E /// acidic (leucine-rich) nuclear phosphoprotein 32 family, member E	ANP32E	chr1q21.2	3.28535
201351_s_at	AF070656	Hs.499145	YME1-like 1 (S. cerevisiae)	YME1L1	chr10p14	3.27449
204048_s_at	AA551142	Hs.102471	phosphatase and actin regulator 2	PHACTR2	chr6q24.2	3.27241
218188_s_at	NM_012458	Hs.75056	translocase of inner mitochondrial membrane 13 homolog (yeast)	TIMM13	chr19p13.3	3.26835
200956_s_at	BE795648	Hs.523680	structure specific recognition protein 1	SSRP1	chr11q12	3.26162
213129_s_at	AI970157	Hs.546256	glycine cleavage system protein H (aminomethyl carrier) /// similar to Glycine cleavage system H protein, mitochondrial precursor /// similar to Glycine cleavage system H protein, mitochondrial precursor	GCSH /// LOC654085 /// LOC730107	chr16q23.2 /// chr1q24.2	3.2574
218397_at	NM_018062	Hs.631890	Fanconi anemia, complementation group L	FANCL	chr2p16.1	3.24583
201430_s_at	W72516	Hs.519659	dihydropyrimidinase-like 3	DPYSL3	chr5q32	3.24231
201195_s_at	AB018009	Hs.513797	solute carrier family 7 (cationic amino acid transporter, y+ system), member 5	SLC7A5	chr16q24.3	3.24212
203693_s_at	NM_001949	Hs.269408	E2F transcription factor 3	E2F3	chr6p22	3.24072
207186_s_at	NM_004459	Hs.444200	bromodomain PHD finger transcription factor	BPTF	chr17q24.3	3.23902
216304_x_at	AJ295618	Hs.499145	YME1-like 1 (S. cerevisiae)	YME1L1	chr10p14	3.23773
201209_at	NM_004964	Hs.88556	histone deacetylase 1	HDAC1	chr1p34	3.23458
217755_at	NM_016185	Hs.532803	hematological and neurological expressed 1	HN1	chr17q25.1	3.23267
218512_at	NM_018256	Hs.73291	WD repeat domain 12	WDR12	chr2q33.1	3.22746
206095_s_at	NM_006625	Hs.3530	FUS interacting protein (serine/arginine-rich) 1 /// similar to FUS-interacting serine-arginine-rich protein 1 (TLS-associated protein with Ser-Arg repeats) (TLS-associated protein with SR repeats) (TASR) (TLS-associated serine-arginine protein) (TLS-asso	FUSIP1 /// LOC727922	chr1p36.11	3.22101
201589_at	D80000	Hs.211602	structural maintenance of chromosomes 1A	SMC1A	chrXp11.22-p11.21	3.21965
201323_at	NM_006824	Hs.346868	EBNA1 binding protein 2	EBNA1BP2	chr1p35-p33	3.21776
208840_s_at	AU149503	Hs.303676	GTPase activating protein (SH3 domain) binding protein 2	G3BP2	chr4q21.1	3.21746
202882_x_at	NM_016167	Hs.643500	nucleolar protein 7, 27kDa	NOL7	chr6p23	3.2134
213610_s_at	BE326381	Hs.445603	kelch-like 23 (Drosophila)	KLHL23	chr2q31.1	3.21326
212296_at	NM_005805	Hs.567410	proteasome (prosome, macropain) 26S subunit, non-ATPase, 14	PSMD14	chr2q24.2	3.21226
212846_at	AA811192	Hs.129621	KIAA0179	KIAA0179	chr21q22.3	3.21182
200783_s_at	NM_005563	Hs.209983	stathmin 1/oncoprotein 18	STMN1	chr1p36.1-p35	3.21066
202309_at	NM_005956	Hs.632340	methylenetetrahydrofolate dehydrogenase (NADP+ dependent) 1, methenyltetrahydrofolate cyclohydrolase, formyltetrahydrofolate synthetase	MTHFD1	chr14q24	3.21006
211623_s_at	M30448	Hs.299002	fibrillarin /// fibrillarin	FBL	chr19q13.1	3.20683
206550_s_at	NM_004298	Hs.547696	nucleoporin 155kDa	NUP155	chr5p13.1	3.20659
206809_s_at	NM_005758	Hs.516539	heterogeneous nuclear ribonucleoprotein A3 pseudogene 1 /// heterogeneous nuclear ribonucleoprotein A3	HNRPA3P1 /// HNRPA3	chr10q11.21 /// chr2q31.2	3.19794
201180_s_at	J03198	Hs.73799	guanine nucleotide binding protein (G protein), alpha inhibiting activity polypeptide 3	GNAI3	chr1p13	3.19612
221987_s_at	AI803633	Hs.388170	TSR1, 20S rRNA accumulation, homolog (S. cerevisiae)	TSR1	chr17p13.3	3.19535
202892_at	NM_004661	Hs.153546	cell division cycle 23 homolog (S. cerevisiae)	CDC23	chr5q31	3.19506
218889_at	NM_022451	Hs.74899	nucleolar complex associated 3 homolog (S. cerevisiae)	NOC3L	chr10q23.33	3.19329
202954_at	NM_007019	Hs.93002	p21 (CDKN1A)-activated kinase 3 /// ubiquitin-conjugating enzyme E2C	PAK3 /// UBE2C	chrXq22.3-q23 /// chr20q13.12	3.18841
212012_at	BF342851	Hs.332197	peroxidasin homolog (Drosophila)	PXDN	chr2p25	3.18109
46665_at	AI949392	Hs.516220	sema domain, immunoglobulin domain (Ig), transmembrane domain (TM) and short cytoplasmic domain, (semaphorin) 4C	SEMA4C	chr2q11.2	3.18052
212694_s_at	NM_000532	Hs.63788	propionyl Coenzyme A carboxylase, beta polypeptide	PCCB	chr3q21-q22	3.17617
209609_s_at	BC004517	Hs.288936	mitochondrial ribosomal protein L9	MRPL9		3.17605
204044_at	NM_014298	Hs.513484	quinolinate phosphoribosyltransferase (nicotinate-nucleotide pyrophosphorylase (carboxylating))	QPRT	chr16p11.2	3.16887
208708_x_at	AL080102	Hs.433702	eukaryotic translation initiation factor 5	EIF5	chr14q32.32	3.16815
201241_at	NM_004939	Hs.440599	DEAD (Asp-Glu-Ala-Asp) box polypeptide 1	DDX1	chr2p24	3.16347
208770_s_at	BC005057	Hs.643279	eukaryotic translation initiation factor 4E binding protein 2	EIF4EBP2	chr10q21-q22	3.16169
217972_at	NM_017812		coiled-coil-helix-coiled-coil-helix domain containing 3	CHCHD3	chr7q32.3-q33	3.1584
202231_at	NM_006360	Hs.502244	PCI domain containing 1 (herpesvirus entry mediator)	PCID1	chr11p13	3.15614
220617_s_at	NM_018181	Hs.529023	zinc finger protein 532	ZNF532	chr18q21.32	3.15336
200679_x_at	BE311760	Hs.434102	high-mobility group box 1	HMGB1	chr13q12	3.15283
205480_s_at	NM_006759	Hs.516217	UDP-glucose pyrophosphorylase 2	UGP2	chr2p14-p13	3.15203
218379_at	NM_016090	Hs.533736	RNA binding motif protein 7	RBM7	chr11q23.1-q23.2	3.14794
213237_at	AI652058	Hs.585209	similar to TSG118.1	LOC400506	chr16p12.3	3.14605
206953_s_at	NM_012302	Hs.24212	latrophilin 2	LPHN2	chr1p31.1	3.1423
212599_at	AK025298	Hs.21631	autism susceptibility candidate 2	AUTS2	chr7q11.22	3.1359
203228_at	NM_002573	Hs.466831	platelet-activating factor acetylhydrolase, isoform Ib, gamma subunit 29kDa	PAFAH1B3	chr19q13.1	3.13288
212405_s_at	AK001172	Hs.647726	KIAA0859	KIAA0859	chr1q24-q25.3	3.12985
202189_x_at	NM_002819	Hs.172550	polypyrimidine tract binding protein 1	PTBP1	chr19p13.3	3.1249
201710_at	NM_002466	Hs.179718	v-myb myeloblastosis viral oncogene homolog (avian)-like 2	MYBL2	chr20q13.1	3.12255
200806_s_at	BE256479	Hs.632539	heat shock 60kDa protein 1 (chaperonin)	HSPD1	chr2q33.1	3.11788
212815_at	AA156961	Hs.486031	activating signal cointegrator 1 complex subunit 3	ASCC3	chr6q16.1-q16.3	3.11735
218326_s_at	NM_018490	Hs.502176	leucine-rich repeat-containing G protein-coupled receptor 4	LGR4	chr11p14-p13	3.11581
209408_at	U63743	Hs.69360	kinesin family member 2C	KIF2C	chr1p34.1	3.11506
200692_s_at	NM_004134	Hs.184233	heat shock 70kDa protein 9 (mortalin)	HSPA9	chr5q31.1	3.10621
200754_x_at	NM_003016	Hs.584801	splicing factor, arginine/serine-rich 2	SFRS2	chr17q25.2	3.10579
203605_at	NM_003136	Hs.167535	signal recognition particle 54kDa	SRP54	chr14q13.2	3.10565
213047_x_at	AI278616	Hs.436687	SET translocation (myeloid leukemia-associated)	SET	chr9q34	3.10468
202575_at	NM_001878	Hs.405662	cellular retinoic acid binding protein 2	CRABP2	chr1q21.3	3.10381
209825_s_at	BC002906	Hs.458360	uridine-cytidine kinase 2	UCK2	chr1q23	3.10327
216236_s_at	AL110298	Hs.419240	solute carrier family 2 (facilitated glucose transporter), member 3	SLC2A3	chr12p13.3	3.09651
210371_s_at	BC003092	Hs.647652	retinoblastoma binding protein 4	RBBP4	chr1p35.1	3.09493
218491_s_at	NM_014174	Hs.13645	thymocyte nuclear protein 1	THYN1	chr11q25	3.0938
218678_at	NM_024609	Hs.527971	nestin	NES	chr1q23.1	3.09042
217946_s_at	NM_016402	Hs.515500	SUMO1 activating enzyme subunit 1	SAE1	chr19q13.32	3.08724
203564_at	NM_004629	Hs.591084	Fanconi anemia, complementation group G	FANCG	chr9p13	3.0854
201431_s_at	NM_001387	Hs.519659	dihydropyrimidinase-like 3	DPYSL3	chr5q32	3.08485
220651_s_at	NM_018518	Hs.198363	MCM10 minichromosome maintenance deficient 10 (S. cerevisiae)	MCM10	chr10p13	3.08461
208767_s_at	AW149681	Hs.492314	lysosomal associated protein transmembrane 4 beta	LAPTM4B	chr8q22.1	3.08442
200875_s_at	NM_006392	Hs.376064	nucleolar protein 5A (56kDa with KKE/D repeat)	NOL5A	chr20p13	3.08104
213491_x_at	AL514285	Hs.370895	ribophorin II	RPN2	chr20q12-q13.1	3.07828
222216_s_at	AK026857	Hs.523456	mitochondrial ribosomal protein L17	MRPL17	chr11p15.5-p15.4	3.07687
203145_at	NM_006461	Hs.514033	sperm associated antigen 5	SPAG5	chr17q11.2	3.07561
202345_s_at	NM_001444	Hs.632112	fatty acid binding protein 5 (psoriasis-associated) /// similar to Fatty acid-binding protein, epidermal (E-FABP) (Psoriasis-associated fatty acid-binding protein homolog) (PA-FABP) /// similar to Fatty acid-binding protein, epidermal (E-FABP) (Psoriasis-	FABP5 /// LOC728641 /// LOC729163 /// LOC731043 /// LOC732031	chr8q21.13 /// chr11q12.1 /// chr13q14.3	3.07061
201219_at	AW269836	Hs.501345	C-terminal binding protein 2 /// similar to C-terminal-binding protein 2 (CtBP2) /// similar to C-terminal binding protein 2	CTBP2 /// LOC645291 /// LOC650999	chr10q26.13 /// chr1p31.3	3.06464
217883_at	NM_015702	Hs.5324	chromosome 2 open reading frame 25	C2orf25	chr2q23.2	3.06459
213507_s_at	BG249565	Hs.532793	karyopherin (importin) beta 1	KPNB1	chr17q21.32	3.06182
210250_x_at	AF067854	Hs.75527	adenylosuccinate lyase	ADSL	chr22q13.1|22q13.2	3.06065
201573_s_at	M75715	Hs.483494	eukaryotic translation termination factor 1	ETF1	chr5q31.1	3.05515
211747_s_at	BC005938	Hs.424908	LSM5 homolog, U6 small nuclear RNA associated (S. cerevisiae) /// LSM5 homolog, U6 small nuclear RNA associated (S. cerevisiae)	LSM5	chr7p14.3	3.05357
212533_at	X62048	Hs.249441	WEE1 homolog (S. pombe)	WEE1	chr11p15.3-p15.1	3.05184
200072_s_at	AF061832	Hs.465808	heterogeneous nuclear ribonucleoprotein M /// heterogeneous nuclear ribonucleoprotein M	HNRPM	chr19p13.3-p13.2	3.04701
203404_at	NM_014782	Hs.48924	armadillo repeat containing, X-linked 2	ARMCX2	chrXq21.33-q22.2	3.04564
201129_at	NM_006276	Hs.309090	splicing factor, arginine/serine-rich 7, 35kDa	SFRS7	chr2p22.1	3.04479
211971_s_at	AI653608	Hs.368084	leucine-rich PPR-motif containing	LRPPRC	chr2p21	3.04429
202003_s_at	NM_006111	Hs.200136	acetyl-Coenzyme A acyltransferase 2 (mitochondrial 3-oxoacyl-Coenzyme A thiolase)	ACAA2	chr18q21.1	3.0441
212371_at	AL049397	Hs.498317	chromosome 1 open reading frame 121	C1orf121	chr1q44	3.03039
209422_at	AL109965	Hs.517044	PHD finger protein 20	PHF20	chr20q11.22-q11.23	3.02596
204914_s_at	AW157202	Hs.432638	SRY (sex determining region Y)-box 11	SOX11	chr2p25	3.02157
204405_x_at	NM_014473	Hs.533222	DIM1 dimethyladenosine transferase 1-like (S. cerevisiae)	DIMT1L	chr5q11-q14	3.01744
201629_s_at	BE872974	Hs.558296	acid phosphatase 1, soluble	ACP1	chr2p25	3.01591
200723_s_at	NM_005898	Hs.471818	GPI-anchored membrane protein 1	GPIAP1	chr11p13	3.01198
218882_s_at	NM_006784	Hs.310809	WD repeat domain 3	WDR3	chr1p13-p12	3.01174
213283_s_at	BG285616	Hs.416358	sal-like 2 (Drosophila)	SALL2	chr14q11.1-q12	3.01133
218732_at	NM_016077	Hs.12677	peptidyl-tRNA hydrolase 2	PTRH2	chr17q23.1	3.00989
204234_s_at	AI476267	Hs.386294	zinc finger protein 195	ZNF195	chr11p15.5	3.00741
212015_x_at	BF690062	Hs.172550	polypyrimidine tract binding protein 1	PTBP1	chr19p13.3	3.0025
209393_s_at	AF047695	Hs.292026	eukaryotic translation initiation factor 4E family member 2	EIF4E2	chr2q37.1	3.00216
214097_at	AW024383	Hs.190968	ribosomal protein S21	RPS21	chr20q13.3	3.00216
204475_at	NM_002421	Hs.83169	matrix metallopeptidase 1 (interstitial collagenase)	MMP1	chr11q22.3	3.00195
208697_s_at	BC000734	Hs.405590	eukaryotic translation initiation factor 3, subunit 6 48kDa	EIF3S6	chr8q22-q23	3.00152
218118_s_at	NM_006327	Hs.524308	translocase of inner mitochondrial membrane 23 homolog (yeast)	TIMM23	chr10q11.21-q11.23	2.9992
205024_s_at	NM_002875	Hs.631709	RAD51 homolog (RecA homolog, E. coli) (S. cerevisiae)	RAD51	chr15q15.1	2.99663
208814_at	AA043348	Hs.90093	Heat shock 70kDa protein 4	HSPA4	chr5q31.1-q31.2	2.98603
215230_x_at	AA679705	Hs.535464	eukaryotic translation initiation factor 3, subunit 8, 110kDa /// similar to eukaryotic translation initiation factor 3, subunit 8, 110kDa	EIF3S8 /// LOC728689	chr16p11.2	2.98096
204216_s_at	NM_024824	Hs.325846	zinc finger CCCH-type containing 14	ZC3H14	chr14q31.3	2.9791
212461_at	BF793951	Hs.459106	antizyme inhibitor 1	AZIN1	chr8q22.3	2.9765
216405_at	M14087	Hs.445351	lectin, galactoside-binding, soluble, 1 (galectin 1)	LGALS1	chr22q13.1	2.97492
214011_s_at	BE314601	Hs.646922	hypothetical protein HSPC111	HSPC111	chr5q35.2	2.97451
201548_s_at	W02593	Hs.443650	jumonji, AT rich interactive domain 1B	JARID1B	chr1q32.1	2.96607
211270_x_at	BC002397	Hs.172550	polypyrimidine tract binding protein 1	PTBP1	chr19p13.3	2.96353
203606_at	NM_004553	Hs.408257	NADH dehydrogenase (ubiquinone) Fe-S protein 6, 13kDa (NADH-coenzyme Q reductase)	NDUFS6	chr5p15.33	2.95996
212013_at	D86983	Hs.332197	peroxidasin homolog (Drosophila)	PXDN	chr2p25	2.9597
204049_s_at	NM_014721	Hs.102471	phosphatase and actin regulator 2	PHACTR2	chr6q24.2	2.95788
218517_at	NM_024900	Hs.12420	PHD finger protein 17	PHF17	chr4q26-q27	2.95182
211787_s_at	BC006210	Hs.129673	eukaryotic translation initiation factor 4A, isoform 1 /// eukaryotic translation initiation factor 4A, isoform 1	EIF4A1	chr17p13	2.948
201770_at	NM_004596	Hs.466775	small nuclear ribonucleoprotein polypeptide A	SNRPA	chr19q13.1	2.94633
209023_s_at	BC001765	Hs.496710	stromal antigen 2	STAG2	chrXq25	2.94548
205100_at	NM_005110	Hs.30332	glutamine-fructose-6-phosphate transaminase 2	GFPT2	chr5q34-q35	2.94403
200903_s_at	NM_000687	Hs.388004	S-adenosylhomocysteine hydrolase	AHCY	chr20cen-q13.1	2.94019
211921_x_at	AF348514	Hs.459927	prothymosin, alpha (gene sequence 28) /// prothymosin, alpha (gene sequence 28)	PTMA	chr2q35-q36	2.93604
214352_s_at	BF673699	Hs.505033	v-Ki-ras2 Kirsten rat sarcoma viral oncogene homolog	KRAS	chr12p12.1	2.93493
208117_s_at	NM_031206	Hs.522675	LAS1-like (S. cerevisiae) /// LAS1-like (S. cerevisiae)	LAS1L	chrXq12-q13	2.93079
200596_s_at	BE614908		eukaryotic translation initiation factor 3, subunit 10 theta, 150/170kDa	EIF3S10	chr10q26	2.93037
203664_s_at	NM_004805	Hs.554831	polymerase (RNA) II (DNA directed) polypeptide D	POLR2D	chr2q21	2.92864
200041_s_at	NM_004640	Hs.254042	HLA-B associated transcript 1 /// HLA-B associated transcript 1	BAT1	chr6p21.3	2.92753
218710_at	NM_017735	Hs.468125	tetratricopeptide repeat domain 27	TTC27	chr2p22.3	2.92683
219300_s_at	AB020675	Hs.190621	contactin associated protein-like 2	CNTNAP2	chr7q35-q36	2.92427
201457_x_at	AF081496	Hs.418533	BUB3 budding uninhibited by benzimidazoles 3 homolog (yeast)	BUB3	chr10q26	2.91547
201417_at	AL136179	Hs.643910	SRY (sex determining region Y)-box 4	SOX4	chr6p22.3	2.91475
202272_s_at	NM_015176	Hs.64691	F-box protein 28	FBXO28	chr1q42.11	2.91475
212526_at	AK002207	Hs.440414	spastic paraplegia 20, spartin (Troyer syndrome)	SPG20	chr13q13.3	2.91334
208152_s_at	NM_004728	Hs.576875	DEAD (Asp-Glu-Ala-Asp) box polypeptide 21 /// DEAD (Asp-Glu-Ala-Asp) box polypeptide 21	DDX21	chr10q21	2.91099
218263_s_at	NM_021211		zinc finger, BED-type containing 5	ZBED5	chr11p15.3	2.90813
216306_x_at	X62006	Hs.172550	polypyrimidine tract binding protein 1	PTBP1	chr19p13.3	2.90423
210396_s_at	AF271775	Hs.476018	catenin (cadherin-associated protein), beta 1, 88kDa /// PI-3-kinase-related kinase SMG-1 pseudogene /// bolA homolog 2 (E. coli) /// PI-3-kinase-related kinase SMG-1 pseudogene	CTNNB1 /// LOC440354 /// BOLA2 /// LOC595101	chr3p21 /// chr16p11.2	2.90279
213427_at	NM_006638	Hs.511756	ribonuclease P 40kDa subunit	RPP40	chr6p25.1	2.90276
202037_s_at	NM_003012	Hs.213424	secreted frizzled-related protein 1	SFRP1	chr8p12-p11.1	2.89788
209056_s_at	NM_001253	Hs.485471	CDC5 cell division cycle 5-like (S. pombe)	CDC5L	chr6p21	2.89678
212816_s_at	BE613178	Hs.533013	cystathionine-beta-synthase	CBS	chr21q22.3	2.89529
200994_at	BG291787	Hs.643522	Importin 7	IPO7	chr11p15.4	2.89259
201872_s_at	AI002002	Hs.12013	ATP-binding cassette, sub-family E (OABP), member 1	ABCE1	chr4q31	2.88761
204868_at	NM_001545	Hs.407955	immature colon carcinoma transcript 1	ICT1	chr17q25.1	2.88626
209297_at	AF114488	Hs.160324	intersectin 1 (SH3 domain protein)	ITSN1	chr21q22.1-q22.2	2.88458
200737_at	NM_000291	Hs.78771	phosphoglycerate kinase 1	PGK1	chrXq13	2.88456
201725_at	NM_006023	Hs.412842	cell division cycle 123 homolog (S. cerevisiae)	CDC123	chr10p13	2.88325
218370_s_at	NM_022753	Hs.440880	S100P binding protein	S100PBP	chr1p35.1	2.88082
201376_s_at	AI591354	Hs.808	heterogeneous nuclear ribonucleoprotein F	HNRPF	chr10q11.21-q11.22	2.88077
211615_s_at	M92439	Hs.368084	leucine-rich PPR-motif containing /// leucine-rich PPR-motif containing	LRPPRC	chr2p21	2.88046
217822_at	NM_016312	Hs.569122	WW domain binding protein 11	WBP11	chr12p12.3	2.87959
218027_at	NM_014175	Hs.18349	mitochondrial ribosomal protein L15	MRPL15	chr8q11.2-q13	2.87348
221763_at	AI694023	Hs.413416	jumonji domain containing 1C	JMJD1C	chr10q21.2	2.87234
209486_at	BC004546	Hs.322901	disrupter of silencing 10	SAS10	chr4q13.3	2.87155
203594_at	NM_003729	Hs.552835	RNA terminal phosphate cyclase domain 1	RTCD1	chr1p21.2	2.86734
201101_s_at	BE963370	Hs.486542	BCL2-associated transcription factor 1	BCLAF1	chr6q22-q23	2.8657
205120_s_at	U29586	Hs.438953	sarcoglycan, beta (43kDa dystrophin-associated glycoprotein)	SGCB	chr4q12	2.86366
213399_x_at	AI560720	Hs.370895	ribophorin II	RPN2	chr20q12-q13.1	2.86181
219575_s_at	NM_022341	Hs.130849	peptide deformylase (mitochondrial) /// component of oligomeric golgi complex 8	PDF /// COG8	chr16q22.1	2.86007
210097_s_at	AF130102	Hs.643500	nucleolar protein 7, 27kDa	NOL7	chr6p23	2.85767
204913_s_at	AI360875	Hs.432638	SRY (sex determining region Y)-box 11	SOX11	chr2p25	2.85741
200957_s_at	NM_003146	Hs.523680	structure specific recognition protein 1	SSRP1	chr11q12	2.85561
201472_at	NM_003372	Hs.436803	von Hippel-Lindau binding protein 1	VBP1	chrXq28	2.85299
202715_at	NM_004341	Hs.377010	carbamoyl-phosphate synthetase 2, aspartate transcarbamylase, and dihydroorotase /// Rho guanine nucleotide exchange factor (GEF) 5 /// FLJ40722-like	CAD /// ARHGEF5 /// LOC653691	chr2p22-p21 /// chr7q33-q35 /// chr7q35	2.84288
213447_at	AI672541		imprinted in Prader-Willi syndrome	IPW	chr15q11-q12	2.8426
209709_s_at	U29343	Hs.72550	hyaluronan-mediated motility receptor (RHAMM)	HMMR	chr5q33.2-qter	2.84023
218313_s_at	NM_017423	Hs.127407	UDP-N-acetyl-alpha-D-galactosamine:polypeptide N-acetylgalactosaminyltransferase 7 (GalNAc-T7)	GALNT7	chr4q31.1	2.83509
202763_at	NM_004346	Hs.141125	caspase 3, apoptosis-related cysteine peptidase	CASP3	chr4q34	2.83068
208643_s_at	J04977	Hs.388739	X-ray repair complementing defective repair in Chinese hamster cells 5 (double-strand-break rejoining; Ku autoantigen, 80kDa)	XRCC5	chr2q35	2.82679
202614_at	NM_006345	Hs.479634	solute carrier family 30 (zinc transporter), member 9	SLC30A9	chr4p13-p12	2.82518
204976_s_at	AK023637	Hs.481208	Alport syndrome, mental retardation, midface hypoplasia and elliptocytosis chromosomal region, gene 1	AMMECR1	chrXq22.3	2.82472
214774_x_at	AK027006	Hs.460789	trinucleotide repeat containing 9	TNRC9	chr16q12.1	2.82384
208777_s_at	AF001212	Hs.443379	proteasome (prosome, macropain) 26S subunit, non-ATPase, 11	PSMD11	chr17q11.2	2.81889
208848_at	M30471	Hs.78989	alcohol dehydrogenase 5 (class III), chi polypeptide	ADH5	chr4q21-q25	2.81686
220053_at	NM_020634	Hs.86232	growth differentiation factor 3	GDF3	chr12p13.1	2.81673
209527_at	BC000747	Hs.211973	exosome component 2	EXOSC2	chr9q34	2.81487
220714_at	NM_024504	Hs.287532	PR domain containing 14	PRDM14	chr8p21-p12	2.81438
213506_at	BE965369	Hs.154299	coagulation factor II (thrombin) receptor-like 1	F2RL1	chr5q13	2.81378
200659_s_at	NM_002634	Hs.514303	prohibitin	PHB	chr17q21	2.81315
218049_s_at	NM_014078	Hs.333823	mitochondrial ribosomal protein L13	MRPL13	chr8q22.1-q22.3	2.80728
220175_s_at	NM_020667	Hs.355950	COBW domain containing 1 /// COBW domain containing 2 /// COBW domain containing 5 /// COBW-like placental protein /// COBW domain containing 3 /// similar to COBW domain containing 3 /// similar to COBW domain containing 3	CBWD1 /// CBWD2 /// CBWD5 /// RP11-561O23.4 /// CBWD3 /// LOC728013 /// LOC728742	chr9p24.3 /// chr2q14.1 /// chr9q12 /// chr9q21.13 /// chr9q13 /// chr9p11.2	2.80408
201068_s_at	NM_002803	Hs.437366	proteasome (prosome, macropain) 26S subunit, ATPase, 2	PSMC2	chr7q22.1-q22.3	2.80398
221664_s_at	AF154005	Hs.517293	F11 receptor	F11R	chr1q21.2-q21.3	2.80375
210470_x_at	BC003129	Hs.533282	non-POU domain containing, octamer-binding	NONO	chrXq13.1	2.80355
216241_s_at	X57198	Hs.491745	transcription elongation factor A (SII), 1	TCEA1	chr8q11.2	2.80273
221568_s_at	AF090900	Hs.91393	lin-7 homolog C (C. elegans)	LIN7C	chr11p14	2.79819
218286_s_at	NM_014245	Hs.134623	ring finger protein 7	RNF7	chr3q22-q24	2.79685
218594_at	NM_018072	Hs.645442	HEAT repeat containing 1	HEATR1	chr1q43	2.79245
221261_x_at	NM_030801	Hs.522650	melanoma antigen family D, 4 /// melanoma antigen family D, 4	MAGED4		2.79152
205286_at	U85658	Hs.473152	transcription factor AP-2 gamma (activating enhancer binding protein 2 gamma)	TFAP2C	chr20q13.2	2.78876
200876_s_at	NM_002793	Hs.352768	proteasome (prosome, macropain) subunit, beta type, 1	PSMB1	chr6q27	2.78848
201577_at	NM_000269	Hs.463456	non-metastatic cells 1, protein (NM23A) expressed in	NME1	chr17q21.3	2.7871
201459_at	NM_006666	Hs.515846	RuvB-like 2 (E. coli)	RUVBL2	chr19q13.3	2.77979
215780_s_at	Z95126	Hs.648339	SET translocation (myeloid leukemia-associated) /// similar to Protein SET (Phosphatase 2A inhibitor I2PP2A) (I-2PP2A) (Template-activating factor I) (TAF-I) (HLA-DR-associated protein II) (PHAPII) (Inhibitor of granzyme A-activated DNase) (IGAAD) /// sim	SET /// LOC389168 /// LOC642869	chr9q34 /// chr3q25.31 /// chrXq21.1	2.77827
213720_s_at	AI831675	Hs.327527	SWI/SNF related, matrix associated, actin dependent regulator of chromatin, subfamily a, member 4	SMARCA4	chr19p13.2	2.77694
200959_at	NM_004960	Hs.513522	fusion (involved in t(12;16) in malignant liposarcoma)	FUS	chr16p11.2	2.7727
214426_x_at	BF062223	Hs.79018	chromatin assembly factor 1, subunit A (p150)	CHAF1A	chr19p13.3	2.77233
208644_at	M32721	Hs.177766	poly (ADP-ribose) polymerase family, member 1	PARP1	chr1q41-q42	2.76941
217828_at	NM_024755	Hs.512932	SAFB-like, transcription modulator	SLTM	chr15q22.1	2.76498
218590_at	NM_021830	Hs.22678	progressive external ophthalmoplegia 1	PEO1	chr10q23.3-24.3	2.76445
204004_at	AI336206	Hs.643130	PRKC, apoptosis, WT1, regulator	PAWR	chr12q21	2.76184
201131_s_at	NM_004360	Hs.461086	cadherin 1, type 1, E-cadherin (epithelial)	CDH1	chr16q22.1	2.75957
203971_at	NM_001859	Hs.532315	solute carrier family 31 (copper transporters), member 1	SLC31A1	chr9q31-q32	2.75587
204887_s_at	NM_014264	Hs.172052	polo-like kinase 4 (Drosophila)	PLK4	chr4q27-q28	2.75391
208931_s_at	AF147209	Hs.465885	interleukin enhancer binding factor 3, 90kDa	ILF3	chr19p13.2	2.75346
200619_at	NM_006842	Hs.406423	splicing factor 3b, subunit 2, 145kDa	SF3B2	chr11q13.1	2.75285
214761_at	AW149417	Hs.530930	zinc finger protein 423	ZNF423	chr16q12	2.75204
209129_at	AF000974	Hs.534360	thyroid hormone receptor interactor 6	TRIP6	chr7q22	2.74866
218593_at	NM_018077	Hs.274263	RNA binding motif protein 28	RBM28	chr7q32.1	2.74803
214948_s_at	AL050136	Hs.267632	TATA element modulatory factor 1	TMF1	chr3p21-p12	2.74587
217821_s_at	AF118023	Hs.569122	WW domain binding protein 11	WBP11	chr12p12.3	2.74545
203304_at	NM_012342	Hs.533336	BMP and activin membrane-bound inhibitor homolog (Xenopus laevis)	BAMBI	chr10p12.3-p11.2	2.7416
209921_at	AB040875	Hs.390594	solute carrier family 7, (cationic amino acid transporter, y+ system) member 11	SLC7A11	chr4q28-q32	2.73254
202337_at	NM_007221		polyamine-modulated factor 1	PMF1	chr1q12	2.72975
200792_at	NM_001469	Hs.292493	X-ray repair complementing defective repair in Chinese hamster cells 6 (Ku autoantigen, 70kDa)	XRCC6	chr22q13.2-q13.31	2.72974
219006_at	NM_014165	Hs.591333	chromosome 6 open reading frame 66	C6orf66	chr6q16.1	2.72839
213175_s_at	AL049650	Hs.83753	small nuclear ribonucleoprotein polypeptides B and B1	SNRPB	chr20p13	2.72811
206309_at	NM_007015	Hs.421391	leukocyte cell derived chemotaxin 1	LECT1	chr13q14-q21	2.72544
204948_s_at	NM_013409	Hs.9914	follistatin	FST	chr5q11.2	2.72225
221532_s_at	AF309553	Hs.513055	WD repeat domain 61	WDR61	chr15q25.1	2.72219
212378_at	NM_000819	Hs.473648	phosphoribosylglycinamide formyltransferase, phosphoribosylglycinamide synthetase, phosphoribosylaminoimidazole synthetase	GART	chr21q22.1|21q22.11	2.7192
212761_at	AI949687	Hs.593995	transcription factor 7-like 2 (T-cell specific, HMG-box)	TCF7L2	chr10q25.3	2.71593
201377_at	NM_014847	Hs.490551	ubiquitin associated protein 2-like	UBAP2L	chr1q21.3	2.71473
202126_at	AA156948	Hs.159014	PRP4 pre-mRNA processing factor 4 homolog B (yeast)	PRPF4B	chr6p25.2	2.71353
204768_s_at	NM_004111	Hs.409065	flap structure-specific endonuclease 1	FEN1	chr11q12	2.71324
207332_s_at	NM_003234	Hs.529618	transferrin receptor (p90, CD71)	TFRC	chr3q29	2.71317
200892_s_at	BC000451	Hs.533122	splicing factor, arginine/serine-rich 10 (transformer 2 homolog, Drosophila)	SFRS10	chr3q26.2-q27	2.7131
216623_x_at	AK025084	Hs.460789	trinucleotide repeat containing 9	TNRC9	chr16q12.1	2.70989
208628_s_at	BC002411	Hs.473583	Y box binding protein 1	YBX1	chr1p34	2.70591
212643_at	AI671747	Hs.594338	chromosome 14 open reading frame 32	C14orf32	chr14q22.3	2.7051
203209_at	BC001866	Hs.506989	replication factor C (activator 1) 5, 36.5kDa	RFC5	chr12q24.2-q24.3	2.70213
200777_s_at	NM_014670	Hs.529231	basic leucine zipper and W2 domains 1 /// similar to basic leucine zipper and W2 domains 1	BZW1 /// LOC151579	chr2q33 /// chr3q13.31	2.69517
202930_s_at	NM_003850	Hs.546323	succinate-CoA ligase, ADP-forming, beta subunit	SUCLA2	chr13q12.2-q13.3	2.69501
207826_s_at	NM_002167	Hs.76884	inhibitor of DNA binding 3, dominant negative helix-loop-helix protein	ID3	chr1p36.13-p36.12	2.69446
201976_s_at	NM_012334	Hs.481720	myosin X	MYO10	chr5p15.1-p14.3	2.6901
219030_at	NM_016058	Hs.157401	TP53RK binding protein	TPRKB	chr2p24.3-p24.1	2.68865
216604_s_at	AL365343	Hs.632348	solute carrier family 7 (cationic amino acid transporter, y+ system), member 8	SLC7A8	chr14q11.2	2.68784
218104_at	NM_017746	Hs.494648	testis expressed sequence 10	TEX10	chr9q31.1	2.68466
208930_s_at	BG032366	Hs.465885	interleukin enhancer binding factor 3, 90kDa	ILF3	chr19p13.2	2.68225
217106_x_at	AF091078	Hs.533222	DIM1 dimethyladenosine transferase 1-like (S. cerevisiae)	DIMT1L	chr5q11-q14	2.68192
221559_s_at	BC000229	Hs.267194	MIS12, MIND kinetochore complex component, homolog (yeast)	MIS12	chr17p13.2	2.67709
217843_s_at	NM_014166	Hs.181112	mediator of RNA polymerase II transcription, subunit 4 homolog (S. cerevisiae)	MED4	chr13q14.2	2.67682
204853_at	NM_006190	Hs.444870	origin recognition complex, subunit 2-like (yeast)	ORC2L	chr2q33	2.67243
207483_s_at	NM_018448	Hs.546407	cullin-associated and neddylation-dissociated 1	CAND1	chr12q14	2.67224
218038_at	NM_018035	Hs.351099	hypothetical protein FLJ10241	FLJ10241	chr19q13.2	2.67195
212429_s_at	AW194657	Hs.75782	general transcription factor IIIC, polypeptide 2, beta 110kDa	GTF3C2	chr2p23.3	2.67014
201773_at	NM_015339	Hs.570355	activity-dependent neuroprotector	ADNP	chr20q13.13	2.66947
204240_s_at	NM_006444	Hs.119023	structural maintenance of chromosomes 2	SMC2	chr9q31.1	2.66892
214113_s_at	AI738479	Hs.591455	RNA binding motif protein 8A	RBM8A	chr1q12	2.6686
210029_at	M34455	Hs.840	indoleamine-pyrrole 2,3 dioxygenase	INDO	chr8p12-p11	2.66586
221481_x_at	D55672	Hs.480073	heterogeneous nuclear ribonucleoprotein D (AU-rich element RNA binding protein 1, 37kDa)	HNRPD	chr4q21.1-q21.2	2.66479
210416_s_at	BC004207	Hs.291363	CHK2 checkpoint homolog (S. pombe)	CHEK2	chr22q11|22q12.1	2.66443
202899_s_at	NM_003017	Hs.405144	splicing factor, arginine/serine-rich 3	SFRS3	chr6p21	2.65917
218497_s_at	NM_002936	Hs.568006	ribonuclease H1	RNASEH1	chr2p25	2.65667
208839_s_at	AL136810	Hs.546407	cullin-associated and neddylation-dissociated 1	CAND1	chr12q14	2.6546
209620_s_at	AB005289	Hs.370480	ATP-binding cassette, sub-family B (MDR/TAP), member 7	ABCB7	chrXq12-q13	2.65301
210460_s_at	AB033605	Hs.505059	proteasome (prosome, macropain) 26S subunit, non-ATPase, 4	PSMD4	chr1q21.2	2.64913
200997_at	NM_002896	Hs.533712	RNA binding motif protein 4	RBM4	chr11q13	2.6475
209265_s_at	BC001650	Hs.168799	methyltransferase like 3	METTL3	chr14q11.1	2.64151
203046_s_at	NM_003920	Hs.118631	timeless homolog (Drosophila)	TIMELESS	chr12q12-q13	2.64027
217772_s_at	NM_014342	Hs.269944	mitochondrial carrier homolog 2 (C. elegans)	MTCH2	chr11p11.2	2.63835
205167_s_at	NM_001790	Hs.656	cell division cycle 25 homolog C (S. cerevisiae)	CDC25C	chr5q31	2.63774
210220_at	L37882	Hs.142912	frizzled homolog 2 (Drosophila)	FZD2	chr17q21.1	2.63528
201955_at	AL137784	Hs.430646	cyclin C	CCNC	chr6q21	2.63415
202078_at	NM_003653	Hs.6076	COP9 constitutive photomorphogenic homolog subunit 3 (Arabidopsis)	COPS3	chr17p11.2	2.63177
200886_s_at	NM_002629	Hs.592599	phosphoglycerate mutase 1 (brain) /// similar to Phosphoglycerate mutase 1 (Phosphoglycerate mutase isozyme B) (PGAM-B) (BPG-dependent PGAM 1) /// similar to Phosphoglycerate mutase 1 (Phosphoglycerate mutase isozyme B) (PGAM-B) (BPG-dependent PGAM 1)	PGAM1 /// LOC642969 /// LOC643576	chr10q25.3 /// chr12q22 /// chr12q23.3	2.62696
201030_x_at	NM_002300	Hs.446149	lactate dehydrogenase B	LDHB	chr12p12.2-p12.1	2.62572
203517_at	NM_006554	Hs.470728	metaxin 2	MTX2	chr2q31.1	2.62529
218566_s_at	NM_012124	Hs.22857	cysteine and histidine-rich domain (CHORD)-containing 1	CHORDC1	chr11q14.3	2.62273
203869_at	AK024318	Hs.331478	ubiquitin specific peptidase 46	USP46	chr4q12	2.62109
209482_at	BC001430	Hs.416994	processing of precursor 7, ribonuclease P subunit (S. cerevisiae)	POP7	chr7q22	2.61831
200687_s_at	NM_012426	Hs.514435	splicing factor 3b, subunit 3, 130kDa	SF3B3	chr16q22.1	2.61029
208680_at	L19184	Hs.180909	peroxiredoxin 1	PRDX1	chr1p34.1	2.60948
212852_s_at	AL538601	Hs.288178	TROVE domain family, member 2	TROVE2	chr1q31	2.60895
201144_s_at	NM_004094	Hs.151777	eukaryotic translation initiation factor 2, subunit 1 alpha, 35kDa	EIF2S1	chr14q23.3	2.60576
209815_at	BG054916	Hs.494538	patched homolog 1 (Drosophila)	PTCH1	chr9q22.3	2.6038
200039_s_at	NM_002794	Hs.471441	proteasome (prosome, macropain) subunit, beta type, 2 /// proteasome (prosome, macropain) subunit, beta type, 2	PSMB2	chr1p34.2	2.6038
202535_at	NM_003824	Hs.86131	Fas (TNFRSF6)-associated via death domain	FADD	chr11q13.3	2.60306
203087_s_at	NM_004520	Hs.558351	kinesin heavy chain member 2A	KIF2A	chr5q12-q13	2.60167
202462_s_at	NM_014829	Hs.533245	DEAD (Asp-Glu-Ala-Asp) box polypeptide 46	DDX46	chr5q31.1	2.59846
221580_s_at	BC001972	Hs.355750	Josephin domain containing 3	JOSD3	chr11q21	2.59742
219740_at	NM_024749	Hs.96885	vasohibin 2	VASH2	chr1q32.3	2.59486
212036_s_at	AW152664	Hs.409965	pinin, desmosome associated protein	PNN	chr14q21.1	2.59168
218897_at	NM_030577	Hs.439991	transmembrane protein 177	TMEM177	chr2q14.2	2.58742
219192_at	NM_018449	Hs.493739	ubiquitin associated protein 2	UBAP2	chr9p13.3	2.58433
201530_x_at	NM_001416	Hs.129673	eukaryotic translation initiation factor 4A, isoform 1	EIF4A1	chr17p13	2.58422
221515_s_at	BC001214	Hs.337730	leucine carboxyl methyltransferase 1	LCMT1	chr16p12.3-16p12.1	2.58351
202352_s_at	AI446530	Hs.646575	proteasome (prosome, macropain) 26S subunit, non-ATPase, 12	PSMD12	chr17q24.2	2.58259
219270_at	NM_024111	Hs.155569	ChaC, cation transport regulator homolog 1 (E. coli)	CHAC1	chr15q15.1	2.58232
201448_at	AL046419	Hs.516075	TIA1 cytotoxic granule-associated RNA binding protein	TIA1	chr2p13	2.58203
222209_s_at	AK000684	Hs.188591	transmembrane protein 135	TMEM135	chr11q14.2	2.5799
208290_s_at	NM_001969	Hs.433702	eukaryotic translation initiation factor 5	EIF5	chr14q32.32	2.57637
201222_s_at	AL527365	Hs.521640	RAD23 homolog B (S. cerevisiae)	RAD23B	chr9q31.2	2.57522
215416_s_at	AC004472	Hs.3439	stomatin (EPB72)-like 2	STOML2	chr9p13.1	2.57371
219142_at	NM_023940	Hs.8035	RAS-like, family 11, member B	RASL11B	chr4q12	2.57207
200047_s_at	NM_003403	Hs.388927	YY1 transcription factor /// YY1 transcription factor	YY1	chr14q	2.56338
204616_at	NM_006002	Hs.162241	ubiquitin carboxyl-terminal esterase L3 (ubiquitin thiolesterase)	UCHL3	chr13q22.2	2.56242
201420_s_at	BF975273	Hs.204773	WD repeat domain 77	WDR77	chr1p13.2	2.5609
212896_at	D29641	Hs.274531	superkiller viralicidic activity 2-like 2 (S. cerevisiae)	SKIV2L2	chr5q11.2	2.5574
219081_at	NM_024668	Hs.434219	ankyrin repeat and KH domain containing 1	ANKHD1	chr5q31.3	2.55734
208693_s_at	D30658	Hs.404321	glycyl-tRNA synthetase	GARS	chr7p15	2.55409
218842_at	NM_024604	Hs.437855	hypothetical protein FLJ21908	FLJ21908	chr12q13.11	2.55387
218103_at	NM_017647	Hs.463785	FtsJ homolog 3 (E. coli)	FTSJ3	chr17q23	2.55066
203739_at	NM_006526	Hs.155040	zinc finger protein 217	ZNF217	chr20q13.2	2.55053
201381_x_at	AF057356	Hs.651241	calcyclin binding protein	CACYBP	chr1q24-q25	2.54933
202420_s_at	NM_001357	Hs.191518	DEAH (Asp-Glu-Ala-His) box polypeptide 9	DHX9	chr1q25	2.5488
219258_at	NM_017858	Hs.572318	TIMELESS interacting protein	TIPIN	chr15q22.31	2.54831
218403_at	NM_016399	Hs.69499	TP53 regulated inhibitor of apoptosis 1	TRIAP1	chr12q24.31	2.54784
211724_x_at	BC005883	Hs.520215	hypothetical protein FLJ20323 /// hypothetical protein FLJ20323	FLJ20323	chr7p22-p21	2.54646
35776_at	AF064243	Hs.160324	intersectin 1 (SH3 domain protein)	ITSN1	chr21q22.1-q22.2	2.54605
202401_s_at	NM_003131	Hs.520140	serum response factor (c-fos serum response element-binding transcription factor)	SRF	chr6p21.1	2.54286
1255_g_at	L36861	Hs.92858	guanylate cyclase activator 1A (retina)	GUCA1A	chr6p21.1	2.54263
218663_at	NM_022346	Hs.567567	non-SMC condensin I complex, subunit G	NCAPG	chr4p15.33	2.5383
204186_s_at	AI014573	Hs.581725	peptidylprolyl isomerase D (cyclophilin D)	PPID	chr4q31.3	2.53804
203166_at	NM_006324	Hs.461361	craniofacial development protein 1	CFDP1	chr16q22.2-q22.3	2.53749
204009_s_at	W80678	Hs.505033	v-Ki-ras2 Kirsten rat sarcoma viral oncogene homolog	KRAS	chr12p12.1	2.53566
202890_at	AW242297	Hs.486548	microtubule-associated protein 7	MAP7	chr6q23.3	2.53527
205429_s_at	NM_016447	Hs.533355	membrane protein, palmitoylated 6 (MAGUK p55 subfamily member 6)	MPP6	chr7p15	2.53282
213026_at	BE965998	Hs.264482	ATG12 autophagy related 12 homolog (S. cerevisiae)	ATG12	chr5q21-q22	2.52993
217987_at	NM_019048	Hs.101364	asparagine synthetase domain containing 1	ASNSD1	chr2p24.3-q21.3	2.52707
217959_s_at	NM_016146	Hs.524078	trafficking protein particle complex 4	TRAPPC4	chr11q23.3	2.52672
219162_s_at	NM_016050	Hs.418450	mitochondrial ribosomal protein L11	MRPL11	chr11q13.3	2.52568
201608_s_at	NM_007062	Hs.506652	PWP1 homolog (S. cerevisiae)	PWP1	chr12q23.3	2.5236
213793_s_at	BE550452	Hs.591761	homer homolog 1 (Drosophila)	HOMER1	chr5q14.2	2.51733
200778_s_at	AI191427	Hs.335057	septin 2	02-sept.	chr2q37	2.51302
211501_s_at	BC001173	Hs.371001	eukaryotic translation initiation factor 3, subunit 9 eta, 116kDa	EIF3S9	chr7p22.2	2.51239
219650_at	NM_017669	Hs.47558	FLJ20105 protein	FLJ20105	chrXq13.1	2.51232
213330_s_at	BE886580	Hs.337295	stress-induced-phosphoprotein 1 (Hsp70/Hsp90-organizing protein)	STIP1	chr11q13	2.51079
203284_s_at	AW151887	Hs.48823	heparan sulfate 2-O-sulfotransferase 1	HS2ST1	chr1p31.1-p22.1	2.50913
213467_at	BF511718	Hs.603111	Rho family GTPase 2	RND2	chr17q21	2.50617
203638_s_at	NM_022969	Hs.533683	fibroblast growth factor receptor 2 (bacteria-expressed kinase, keratinocyte growth factor receptor, craniofacial dysostosis 1, Crouzon syndrome, Pfeiffer syndrome, Jackson-Weiss syndrome)	FGFR2	chr10q26	2.50567
204915_s_at	AB028641	Hs.432638	SRY (sex determining region Y)-box 11	SOX11	chr2p25	2.50331
202179_at	NM_000386	Hs.371914	bleomycin hydrolase	BLMH	chr17q11.2	2.50148
218578_at	NM_024529	Hs.576497	cell division cycle 73, Paf1/RNA polymerase II complex component, homolog (S. cerevisiae)	CDC73	chr1q25	2.50144
212055_at	BF689173	Hs.558473	chromosome 18 open reading frame 10	C18orf10	chr18q12.2	2.50123
206002_at	NM_005756	Hs.146978	G protein-coupled receptor 64	GPR64	chrXp22.13	2.50082
212738_at	AV717623	Hs.80305	Rho GTPase activating protein 19	ARHGAP19	chr10q24.1	2.50064
217938_s_at	NM_020122	Hs.345694	potassium channel modulatory factor 1	KCMF1	chr2p11.2	2.50055
200751_s_at	BE898861	Hs.508848	heterogeneous nuclear ribonucleoprotein C (C1/C2)	HNRPC	chr14q11.2	2.49851
221677_s_at	AF232674	Hs.436341	downstream neighbor of SON	DONSON	chr21q22.1	2.49717
212428_at	AW001101	Hs.368255	KIAA0368	KIAA0368	chr9q31.3	2.49615
214396_s_at	AI827820	Hs.25674	methyl-CpG binding domain protein 2	MBD2	chr18q21	2.49562
209377_s_at	AF274949	Hs.77558	high mobility group nucleosomal binding domain 3	HMGN3	chr6q14.1	2.49363
218398_at	NM_016640	Hs.591747	mitochondrial ribosomal protein S30	MRPS30	chr5q11	2.4935
207785_s_at	NM_015874	Hs.479396	recombining binding protein suppressor of hairless (Drosophila)	RBPSUH	chr4p15.2	2.49297
204342_at	NM_013386	Hs.132553	solute carrier family 25 (mitochondrial carrier; phosphate carrier), member 24	SLC25A24	chr1p13.3	2.49277
221539_at	AB044548	Hs.411641	eukaryotic translation initiation factor 4E binding protein 1	EIF4EBP1	chr8p12	2.49246
222203_s_at	AK023625	Hs.288880	retinol dehydrogenase 14 (all-trans/9-cis/11-cis)	RDH14	chr2p24.2	2.4911
205573_s_at	NM_015976	Hs.197015	sorting nexin 7	SNX7	chr1p21.3	2.49026
203947_at	NM_001326	Hs.44402	cleavage stimulation factor, 3' pre-RNA, subunit 3, 77kDa	CSTF3	chr11p13	2.48812
209431_s_at	AF254083	Hs.517557	POZ (BTB) and AT hook containing zinc finger 1	PATZ1	chr22q12.2	2.48719
203023_at	NM_016391	Hs.646922	hypothetical protein HSPC111	HSPC111	chr5q35.2	2.48425
218462_at	NM_025065	Hs.481202	brix domain containing 5	BXDC5	chr1p22.3	2.48319
37117_at	Z83838		Rho GTPase activating protein 8 /// PRR5-ARHGAP8 fusion	ARHGAP8 /// LOC553158	chr22q13.31 /// chr22q13	2.48081
219485_s_at	NM_002814	Hs.522752	proteasome (prosome, macropain) 26S subunit, non-ATPase, 10	PSMD10	chrXq22.3	2.47946
222240_s_at	AL137749	Hs.405873	myo-inositol 1-phosphate synthase A1	ISYNA1	chr19p13.11	2.4778
205105_at	NM_002372	Hs.432822	mannosidase, alpha, class 2A, member 1	MAN2A1	chr5q21-q22	2.47696
211271_x_at	BC004383	Hs.172550	polypyrimidine tract binding protein 1	PTBP1	chr19p13.3	2.47669
202035_s_at	AI332407	Hs.213424	secreted frizzled-related protein 1	SFRP1	chr8p12-p11.1	2.47464
203263_s_at	AI625739	Hs.54697	Cdc42 guanine nucleotide exchange factor (GEF) 9	ARHGEF9	chrXq11.1	2.47353
220526_s_at	NM_017971	Hs.182698	mitochondrial ribosomal protein L20 /// similar to mitochondrial ribosomal protein L20	MRPL20 /// LOC642393	chr1p36.3-p36.2	2.46709
208827_at	BC000835	Hs.77060	proteasome (prosome, macropain) subunit, beta type, 6	PSMB6	chr17p13	2.46637
218112_at	NM_023936	Hs.157160	mitochondrial ribosomal protein S34	MRPS34	chr16p13.3	2.46553
203022_at	NM_006397	Hs.532851	ribonuclease H2, subunit A	RNASEH2A	chr19p13.13	2.465
203007_x_at	AF077198	Hs.435850	lysophospholipase I	LYPLA1	chr8q11.23	2.46371
218163_at	NM_014060	Hs.102696	malignant T cell amplified sequence 1	MCTS1	chrXq22-q24	2.46302
202753_at	NM_014814	Hs.152536	proteasome (prosome, macropain) 26S subunit, non-ATPase, 6	PSMD6	chr3p14.1	2.45944
218561_s_at	NM_020408	Hs.387755	LYR motif containing 4	LYRM4	chr6p25.1	2.45927
212871_at	NM_003668	Hs.413901	mitogen-activated protein kinase-activated protein kinase 5	MAPKAPK5	chr12q24.12-q24.13	2.45911
205527_s_at	NM_015487	Hs.499620	gem (nuclear organelle) associated protein 4	GEMIN4	chr17p13	2.4587
218592_s_at	NM_017829	Hs.26890	cat eye syndrome chromosome region, candidate 5	CECR5		2.45671
212680_x_at	BE305165	Hs.523760	protein phosphatase 1, regulatory (inhibitor) subunit 14B	PPP1R14B	chr11q13	2.45477
205000_at	NM_004660	Hs.99120	DEAD (Asp-Glu-Ala-Asp) box polypeptide 3, Y-linked	DDX3Y	chrYq11	2.45444
201310_s_at	NM_004772	Hs.36053	chromosome 5 open reading frame 13	C5orf13	chr5q22.1	2.45387
205980_s_at	NM_015366		Rho GTPase activating protein 8 /// PRR5-ARHGAP8 fusion	ARHGAP8 /// LOC553158	chr22q13.31 /// chr22q13	2.45151
218333_at	NM_016041	Hs.286131	Der1-like domain family, member 2	DERL2	chr17p	2.45113
201676_x_at	NM_002786	Hs.102798	proteasome (prosome, macropain) subunit, alpha type, 1	PSMA1	chr11p15.1	2.45104
211793_s_at	AF260261	Hs.471156	abl interactor 2	ABI2	chr2q33	2.45042
212898_at	AB007866	Hs.370118	KIAA0406	KIAA0406	chr20q11.23	2.44915
219961_s_at	NM_018474	Hs.187635	chromosome 20 open reading frame 19	C20orf19	chr20pter-q11.23	2.44688
213390_at	AB028987	Hs.104661	chromosome 19 open reading frame 7	C19orf7	chr19q13.32	2.44631
214280_x_at	X79536	Hs.651282	heterogeneous nuclear ribonucleoprotein A1	HNRPA1	chr12q13.1	2.44595
221193_s_at	NM_017665	Hs.29700	zinc finger, CCHC domain containing 10	ZCCHC10	chr5q31.1	2.44544
200691_s_at	BC000478	Hs.184233	heat shock 70kDa protein 9 (mortalin)	HSPA9	chr5q31.1	2.4445
201371_s_at	AF062537	Hs.372286	cullin 3	CUL3	chr2q36.2	2.44174
200040_at	NM_006559	Hs.445893	KH domain containing, RNA binding, signal transduction associated 1 /// KH domain containing, RNA binding, signal transduction associated 1	KHDRBS1	chr1p32	2.44167
201075_s_at	NM_003074	Hs.476179	SWI/SNF related, matrix associated, actin dependent regulator of chromatin, subfamily c, member 1	SMARCC1	chr3p23-p21	2.44141
221699_s_at	AF334103	Hs.522984	DEAD (Asp-Glu-Ala-Asp) box polypeptide 50 /// DEAD (Asp-Glu-Ala-Asp) box polypeptide 50	DDX50	chr10q21.3	2.44107
217832_at	BE672181	Hs.571177	synaptotagmin binding, cytoplasmic RNA interacting protein	SYNCRIP	chr6q14-q15	2.44034
201215_at	NM_005032	Hs.496622	plastin 3 (T isoform)	PLS3	chrXq23	2.43873
202266_at	NM_016614	Hs.403010	TRAF and TNF receptor associated protein	TTRAP	chr6p22.3-p22.1	2.43693
208921_s_at	L12387	Hs.489040	sorcin	SRI	chr7q21.1	2.43678
218162_at	NM_020190	Hs.9315	olfactomedin-like 3	OLFML3	chr1p13.2	2.43657
202170_s_at	AF151057	Hs.524009	aminoadipate-semialdehyde dehydrogenase-phosphopantetheinyl transferase	AASDHPPT	chr11q22	2.43565
209128_s_at	D63879	Hs.584842	squamous cell carcinoma antigen recognized by T cells 3	SART3	chr12q24.1	2.43157
203545_at	NM_024079	Hs.503368	asparagine-linked glycosylation 8 homolog (S. cerevisiae, alpha-1,3-glucosyltransferase)	ALG8	chr11q14.1	2.43147
221229_s_at	NM_017910	Hs.468026	hypothetical protein FLJ20628 /// hypothetical protein FLJ20628	FLJ20628	chr2p23.2	2.43101
203968_s_at	NM_001254	Hs.405958	cell division cycle 6 homolog (S. cerevisiae)	CDC6	chr17q21.3	2.43029
203967_at	U77949	Hs.405958	cell division cycle 6 homolog (S. cerevisiae)	CDC6	chr17q21.3	2.4279
208712_at	M73554	Hs.523852	cyclin D1	CCND1	chr11q13	2.42763
209250_at	BC000961	Hs.299878	degenerative spermatocyte homolog 1, lipid desaturase (Drosophila)	DEGS1	chr1q42.11	2.42351
200647_x_at	NM_003752	Hs.535464	eukaryotic translation initiation factor 3, subunit 8, 110kDa /// similar to eukaryotic translation initiation factor 3, subunit 8, 110kDa	EIF3S8 /// LOC728689	chr16p11.2	2.42069
214264_s_at	AI656610	Hs.123232	chromosome 14 open reading frame 143	C14orf143	chr14q32.11	2.41938
203636_at	BE967532	Hs.27695	midline 1 (Opitz/BBB syndrome)	MID1	chrXp22	2.41917
202051_s_at	NM_005095	Hs.269211	zinc finger, MYM-type 4	ZMYM4	chr1p32-p34	2.41861
218694_at	NM_016608	Hs.9728	armadillo repeat containing, X-linked 1	ARMCX1	chrXq21.33-q22.2	2.41359
202365_at	BC004815	Hs.127610	hypothetical protein MGC5139	MGC5139	chr12q24.31	2.41331
208901_s_at	J03250	Hs.592136	topoisomerase (DNA) I	TOP1	chr20q12-q13.1	2.41073
209488_s_at	D84109	Hs.334587	RNA binding protein with multiple splicing	RBPMS	chr8p12-p11	2.41039
218001_at	NM_016034	Hs.382044	mitochondrial ribosomal protein S2	MRPS2	chr9q34	2.40766
208651_x_at	M58664	Hs.644105	CD24 molecule	CD24	chr6q21	2.40743
205036_at	NM_007080	Hs.190520	LSM6 homolog, U6 small nuclear RNA associated (S. cerevisiae) /// chromodomain helicase DNA binding protein 9	LSM6 /// CHD9	chr4q31.22 /// chr16q12.2	2.40605
201652_at	NM_006837	Hs.491912	COP9 constitutive photomorphogenic homolog subunit 5 (Arabidopsis)	COPS5	chr8q13.2	2.40228
221780_s_at	AF336851	Hs.65234	DEAD (Asp-Glu-Ala-Asp) box polypeptide 27	DDX27	chr20q13.13	2.40133
208905_at	BC005299	Hs.437060	cytochrome c, somatic	CYCS	chr7p15.2	2.40061
200882_s_at	NM_002810	Hs.505059	proteasome (prosome, macropain) 26S subunit, non-ATPase, 4	PSMD4	chr1q21.2	2.40021
218982_s_at	NM_015969	Hs.44298	mitochondrial ribosomal protein S17	MRPS17	chr7p11	2.40018
202240_at	NM_005030	Hs.592049	polo-like kinase 1 (Drosophila)	PLK1	chr16p12.1	2.39601
207153_s_at	NM_007070	Hs.49105	glomulin, FKBP associated protein	GLMN	chr1p22.1	2.39581
201231_s_at	NM_001428	Hs.517145	enolase 1, (alpha)	ENO1	chr1p36.3-p36.2	2.39359
218192_at	NM_016291	Hs.595983	inositol hexaphosphate kinase 2	IHPK2	chr3p21.31	2.39274
201267_s_at	AL545523	Hs.250758	proteasome (prosome, macropain) 26S subunit, ATPase, 3	PSMC3	chr11p12-p13	2.39273
202006_at	NM_002835	Hs.61812	protein tyrosine phosphatase, non-receptor type 12	PTPN12	chr7q11.23	2.39031
220199_s_at	NM_022831	Hs.534965	chromosome 1 open reading frame 80	C1orf80	chr1q41	2.39006
204133_at	NM_004704	Hs.153768	RRP9, small subunit (SSU) processome component, homolog (yeast)	RRP9	chr3p21.1	2.38977
222258_s_at	AF015043	Hs.516777	SH3-domain binding protein 4	SH3BP4	chr2q37.1-q37.2	2.38819
212104_s_at	N95026		RNA binding motif protein 9	RBM9	chr22q13.1	2.38812
209430_at	AJ001017	Hs.500526	BTAF1 RNA polymerase II, B-TFIID transcription factor-associated, 170kDa (Mot1 homolog, S. cerevisiae)	BTAF1	chr10q22-q23	2.38778
202244_at	NM_002796	Hs.89545	proteasome (prosome, macropain) subunit, beta type, 4	PSMB4	chr1q21	2.38314
205284_at	NM_014777	Hs.533628	KIAA0133	KIAA0133	chr1q42.13	2.38204
211150_s_at	J03866	Hs.335551	dihydrolipoamide S-acetyltransferase (E2 component of pyruvate dehydrogenase complex)	DLAT	chr11q23.1	2.38107
200990_at	NM_005762	Hs.467408	tripartite motif-containing 28	TRIM28	chr19q13.4	2.38025
215108_x_at	U80736	Hs.460789	trinucleotide repeat containing 9	TNRC9	chr16q12.1	2.37708
215145_s_at	AC005378	Hs.190621	contactin associated protein-like 2	CNTNAP2	chr7q35-q36	2.37648
205340_at	NM_014797	Hs.409876	zinc finger and BTB domain containing 24	ZBTB24	chr6q21	2.37625
212031_at	AV757384	Hs.531106	RNA binding motif protein 25	RBM25	chr14q24.3	2.37591
209313_at	AB044661	Hs.18259	XPA binding protein 1, GTPase	XAB1	chr2p23.3	2.37579
201128_s_at	NM_001096	Hs.387567	ATP citrate lyase	ACLY	chr17q12-q21	2.37367
218046_s_at	NM_016065	Hs.180312	mitochondrial ribosomal protein S16	MRPS16	chr10q22.1	2.37363
209219_at	L03411	Hs.423935	RD RNA binding protein	RDBP	chr6p21.3	2.37315
204469_at	NM_002851	Hs.489824	protein tyrosine phosphatase, receptor-type, Z polypeptide 1	PTPRZ1	chr7q31.3	2.37084
200842_s_at	AI475965	Hs.497788	glutamyl-prolyl-tRNA synthetase	EPRS	chr1q41-q42	2.3692
203956_at	NM_014941	Hs.555918	MORC family CW-type zinc finger 2	MORC2	chr22q12.2	2.36773
200772_x_at	BF686442	Hs.459927	prothymosin, alpha (gene sequence 28)	PTMA	chr2q35-q36	2.36527
220647_s_at	NM_016565	Hs.475387	coiled-coil-helix-coiled-coil-helix domain containing 8	CHCHD8	chr11q13.4	2.36503
221517_s_at	AF105421	Hs.444931	cofactor required for Sp1 transcriptional activation, subunit 6, 77kDa	CRSP6	chr11q14	2.36341
217025_s_at	AL110225	Hs.130316	drebrin 1	DBN1	chr5q35.3	2.36282
211746_x_at	BC005932	Hs.102798	proteasome (prosome, macropain) subunit, alpha type, 1 /// proteasome (prosome, macropain) subunit, alpha type, 1	PSMA1	chr11p15.1	2.36233
212048_s_at	AW245400	Hs.213264	tyrosyl-tRNA synthetase	YARS	chr1p35.1	2.36038
218735_s_at	AA349848	Hs.438994	zinc finger protein 544	ZNF544	chr19q13.43	2.35919
219217_at	NM_024678	Hs.503389	asparaginyl-tRNA synthetase 2 (mitochondrial)(putative)	NARS2	chr11q14.1	2.3583
210457_x_at	AF176039	Hs.518805	high mobility group AT-hook 1	HMGA1	chr6p21	2.35743
208696_at	AF275798	Hs.1600	chaperonin containing TCP1, subunit 5 (epsilon)	CCT5	chr5p15.2	2.35598
201440_at	NM_004818	Hs.130098	DEAD (Asp-Glu-Ala-Asp) box polypeptide 23	DDX23	chr12q13.12	2.35465
216620_s_at	AF009205	Hs.98594	Rho guanine nucleotide exchange factor (GEF) 10	ARHGEF10	chr8p23	2.35334
215722_s_at	AJ130971	Hs.528763	small nuclear ribonucleoprotein polypeptide A'	SNRPA1	chr15q26.3	2.35174
203537_at	NM_002767	Hs.632236	phosphoribosyl pyrophosphate synthetase-associated protein 2	PRPSAP2	chr17p11.2-p12	2.35037
200913_at	NM_002707	Hs.17883	protein phosphatase 1G (formerly 2C), magnesium-dependent, gamma isoform	PPM1G	chr2p23.3	2.3499
219819_s_at	NM_014018	Hs.521124	mitochondrial ribosomal protein S28	MRPS28	chr8q21.1-q21.2	2.3483
214662_at	D26488	Hs.169863	WD repeat domain 43	WDR43	chr2p23.2	2.34795
203696_s_at	NM_002914	Hs.647062	replication factor C (activator 1) 2, 40kDa	RFC2	chr7q11.23	2.3476
201923_at	NM_006406	Hs.83383	peroxiredoxin 4	PRDX4	chrXp22.11	2.34731
210986_s_at	Z24727	Hs.133892	tropomyosin 1 (alpha)	TPM1	chr15q22.1	2.34646
221759_at	AL583123	Hs.294005	glucose 6 phosphatase, catalytic, 3	G6PC3	chr17q21.31	2.3464
219169_s_at	NM_016020	Hs.279908	transcription factor B1, mitochondrial	TFB1M	chr6q25.1-q25.3	2.34263
201514_s_at	NM_005754	Hs.587054	GTPase activating protein (SH3 domain) binding protein 1	G3BP1	chr5q33.1	2.34058
212175_s_at	AL513611	Hs.470907	adenylate kinase 2	AK2	chr1p34	2.34048
217957_at	NM_013242	Hs.532755	chromosome 16 open reading frame 80	C16orf80	chr16q21	2.33866
218571_s_at	NM_014169	Hs.279761	chromatin modifying protein 4A	CHMP4A	chr14q12	2.33756
208955_at	AB049113	Hs.527980	dUTP pyrophosphatase	DUT	chr15q15-q21.1	2.33618
217776_at	AF167438	Hs.226007	retinol dehydrogenase 11 (all-trans/9-cis/11-cis)	RDH11	chr14q24.1	2.33519
201821_s_at	BC004439	Hs.20716	translocase of inner mitochondrial membrane 17 homolog A (yeast)	TIMM17A	chr1q32.1	2.33488
55872_at	AI493119	Hs.551552	KIAA1196 protein	GM632	chr20q13.33	2.33459
206432_at	NM_005328	Hs.571528	hyaluronan synthase 2	HAS2	chr8q24.12	2.33442
208841_s_at	AB014560	Hs.303676	GTPase activating protein (SH3 domain) binding protein 2	G3BP2	chr4q21.1	2.33418
216640_s_at	AK026926	Hs.212102	protein disulfide isomerase family A, member 6	PDIA6	chr2p25.1	2.3335
213133_s_at	AW237404	Hs.546256	glycine cleavage system protein H (aminomethyl carrier) /// similar to Glycine cleavage system H protein, mitochondrial precursor	GCSH /// LOC730107	chr16q23.2 /// chr1q24.2	2.33339
217789_at	NM_021249	Hs.583855	sorting nexin 6	SNX6	chr14q13.2	2.33198
217915_s_at	NM_016304	Hs.274772	chromosome 15 open reading frame 15	C15orf15	chr15q21	2.32986
210027_s_at	M80261	Hs.73722	APEX nuclease (multifunctional DNA repair enzyme) 1	APEX1	chr14q11.2-q12	2.32878
200680_x_at	NM_002128	Hs.644368	high-mobility group box 1	HMGB1	chr13q12	2.32803
204064_at	NM_005131	Hs.647587	THO complex 1	THOC1	chr18p11.32	2.32567
203124_s_at	NM_000617	Hs.505545	solute carrier family 11 (proton-coupled divalent metal ion transporters), member 2	SLC11A2	chr12q13	2.32426
207877_s_at	NM_002533	Hs.497867	nuclear VCP-like	NVL	chr1q41-q42.2	2.32314
205977_s_at	NM_005232	Hs.89839	EPH receptor A1	EPHA1	chr7q34	2.32183
208627_s_at	BE966374	Hs.473583	Y box binding protein 1	YBX1	chr1p34	2.32173
212603_at	NM_005830	Hs.154655	mitochondrial ribosomal protein S31	MRPS31	chr13q14.11	2.32095
221381_s_at	NM_006792	Hs.534391	mortality factor 4 like 1 /// mortality factor 4	MORF4L1 /// MORF4	chr15q24 /// chr4q33-q34.1	2.31546
218885_s_at	NM_024642	Hs.47099	UDP-N-acetyl-alpha-D-galactosamine:polypeptide N-acetylgalactosaminyltransferase 12 (GalNAc-T12)	GALNT12	chr9q22.33	2.31292
221786_at	BF197222	Hs.591375	chromosome 6 open reading frame 120	C6orf120	chr6q27	2.31282
215714_s_at	AF254822	Hs.327527	SWI/SNF related, matrix associated, actin dependent regulator of chromatin, subfamily a, member 4	SMARCA4	chr19p13.2	2.31217
209049_s_at	BC001004	Hs.446240	protein kinase C binding protein 1	PRKCBP1	chr20q13.12	2.31073
200044_at	NM_003769	Hs.632734	splicing factor, arginine/serine-rich 9 /// splicing factor, arginine/serine-rich 9	SFRS9	chr12q24.31	2.31065
213203_at	AI633709	Hs.30174	Small nuclear RNA activating complex, polypeptide 5, 19kDa	SNAPC5	chr15q22.31	2.3105
212918_at	AI962943	Hs.235069	RecQ protein-like (DNA helicase Q1-like)	RECQL	chr12p12	2.30926
209848_s_at	U01874	Hs.95972	silver homolog (mouse)	SILV	chr12q13-q14	2.30834
201084_s_at	NM_014739	Hs.486542	BCL2-associated transcription factor 1	BCLAF1	chr6q22-q23	2.3076
208822_s_at	U18321	Hs.516746	death associated protein 3	DAP3	chr1q21-q22	2.30663
208097_s_at	NM_030755	Hs.125221	thioredoxin domain containing 1 /// thioredoxin domain containing 1	TXNDC1	chr14q22.1	2.30661
208765_s_at	NM_005826	Hs.373763	heterogeneous nuclear ribonucleoprotein R	HNRPR	chr1p36.12	2.30561
200900_s_at	AI583537	Hs.134084	mannose-6-phosphate receptor (cation dependent)	M6PR	chr12p13	2.30398
212107_s_at	BE561014	Hs.191518	DEAH (Asp-Glu-Ala-His) box polypeptide 9	DHX9	chr1q25	2.30379
[truncated: 318 more rows]

## Sheet: oocyte-hESC cell cycle
Probe Set ID	Representative Public ID	UniGene ID	Gene Title	Gene Symbol	Chromosomal Location	Oocytes_Fold Change	hESC_Fold Change	Cycle_Fold Change
[truncated: 220 more rows]
